# Supplementary material for: Cell cycle regulator MYBL2 is a distinct vulnerability in acute myeloid leukemia
Source: Cell Death Discov. 2025 Oct 20;11:470. doi: 10.1038/s41420-025-02810-4 (PMC12537973; doi:10.1038/s41420-025-02810-4)
Supplement: Supplementary file 2 — Supplementary Table 1 [file 41420_2025_2810_MOESM2_ESM.xlsx]

## Sheet: Median difference and p value
Gene	median_AML	median_nonAML	median_difference	neg_log10_p_value
A1BG	-0.0908445	-0.0745134	-0.0163312	0.227173
A1CF	-0.0791304	-0.0777976	-0.00133285	0.236037
A2M	0.0176167	0.0259256	-0.00830888	0.180452
A2ML1	0.0430136	0.070064	-0.0270504	1.16913
A3GALT2	-0.134501	-0.126639	-0.00786179	0.107716
A4GALT	-0.0728818	-0.0722919	-0.000589941	0.236734
A4GNT	-0.00237818	0.00359418	-0.00597236	0.115218
AAAS	-0.0709124	-0.0567921	-0.0141203	0.0566537
AACS	-0.0440359	-0.0216226	-0.0224134	0.0372756
AADAC	0.130963	0.128931	0.00203254	0.39117
AADACL2	-0.0201905	-0.0163104	-0.00388005	0.148674
AADACL3	0.130329	0.0710716	0.0592576	0.598654
AADACL4	0.0146028	0.0135069	0.00109594	0.303777
AADAT	-0.0592594	-0.0649911	0.00573168	0.126895
AAGAB	-0.0240379	0.0450965	-0.0691345	2.27381
AAK1	-0.0857435	-0.140874	0.05513	1.00998
AAMDC	-0.0235287	-0.0312564	0.00772777	0.677104
AAMP	-1.28053	-1.20619	-0.0743349	1.72512
AANAT	-0.0926793	-0.073889	-0.0187903	0.203953
AAR2	-0.0706681	-0.0298207	-0.0408475	1.11588
AARD	-0.0512106	-0.109275	0.0580647	0.685719
AARS1	-2.03826	-2.00303	-0.0352332	0.0403663
AARS2	-0.417805	-0.43597	0.018165	0.173194
AARSD1	-0.171793	-0.195979	0.0241862	1.2278
AASDH	-0.113424	-0.164072	0.0506477	1.49085
AASDHPPT	-0.207246	-0.347596	0.140351	2.70621
AASS	-0.00401034	0.000367565	-0.0043779	0.0928664
AATF	-0.836684	-0.800994	-0.0356892	0.237224
AATK	-0.150632	-0.188864	0.0382324	0.599691
ABAT	-0.0244508	-0.0345796	0.0101288	0.108407
ABCA1	-0.00387341	-0.0129724	0.00909896	0.24634
ABCA10	0.00050139	-0.0397411	0.0402425	0.310244
ABCA12	-0.0166749	0.00438593	-0.0210609	0.00453539
ABCA13	-0.0237058	-0.0230158	-0.000690066	0.0427148
ABCA2	-0.0222836	0.0529562	-0.0752398	1.99208
ABCA3	0.115926	0.150748	-0.0348214	1.27213
ABCA4	-0.139383	-0.204877	0.0654938	3.30884
ABCA5	0.0178741	-0.0135631	0.0314373	0.0862385
ABCA6	0.00686629	0.0301574	-0.0232911	0.134168
ABCA7	0.0220575	0.0474812	-0.0254237	0.292267
ABCA8	0.0131238	0.00498162	0.00814219	0.0172331
ABCA9	0.0103915	0.0483022	-0.0379107	0.722799
ABCB1	-0.0884074	-0.112017	0.0236094	0.0100502
ABCB10	0.00223208	0.0609378	-0.0587057	0.533981
ABCB11	-0.0866289	-0.0581896	-0.0284393	1.90647
ABCB4	-0.0543891	-0.0788183	0.0244292	0.782994
ABCB5	-0.0186224	-0.0576751	0.0390527	0.915038
ABCB6	0.0573379	0.0242233	0.0331146	0.693478
ABCB7	-1.15771	-1.234	0.0762931	0.85224
ABCB8	0.0416508	0.0529638	-0.011313	0.0743347
ABCB9	0.0981113	0.131134	-0.033023	0.552873
ABCC1	0.0306289	0.0372467	-0.00661774	0.295298
ABCC10	-0.163246	-0.17015	0.00690399	0.0146043
ABCC11	0.00804777	0.00123475	0.00681302	0.391465
ABCC12	0.0436709	0.0286437	0.0150272	0.868369
ABCC2	-0.00861397	-0.037959	0.029345	1.44958
ABCC3	-0.00772706	0.00023569	-0.00796275	0.0358909
ABCC4	0.111907	0.163543	-0.0516359	0.318761
ABCC5	-0.015038	0.00514845	-0.0201865	0.492043
ABCC6	0.119212	0.00559142	0.113621	0.332015
ABCC8	0.0583276	0.0844126	-0.026085	1.21236
ABCC9	0.00437864	0.0344357	-0.0300571	0.379348
ABCD1	-0.174456	-0.16241	-0.0120452	0.240688
ABCD2	-0.00850677	-0.0561686	0.0476618	0.964043
ABCD3	-0.0667229	-0.140133	0.0734101	1.63561
ABCD4	-0.0809329	-0.103233	0.0223	0.190874
ABCE1	-2.01788	-2.07494	0.0570597	1.22125
ABCF1	-0.94517	-0.944888	-0.000281886	1.11426
ABCF3	0.198108	0.208846	-0.0107381	0.915206
ABCG1	-0.0644001	-0.01323	-0.0511701	0.843338
ABCG2	0.0418821	0.0301545	0.0117276	0.0422057
ABCG4	0.0582341	0.0821309	-0.0238968	0.477851
ABCG5	-0.0225244	-0.0195926	-0.0029318	0.0451771
ABCG8	-0.0416051	-0.0309176	-0.0106875	0.143891
ABHD1	-0.0300897	0.00739514	-0.0374848	0.690561
ABHD10	0.0135107	-0.0322965	0.0458072	1.86034
ABHD11	-0.381892	-0.260341	-0.121551	1.6178
ABHD12	-0.0131991	0.0135015	-0.0267006	0.696257
ABHD12B	0.068826	0.0294301	0.0393959	0.596499
ABHD13	-0.042456	-0.0819166	0.0394607	0.823726
ABHD14A	-0.0121226	0.0213269	-0.0334494	0.716329
ABHD14B	0.0177862	0.00354091	0.0142453	0.0360966
ABHD15	-0.239682	-0.256558	0.0168759	0.205602
ABHD16A	-0.106063	-0.0726004	-0.0334621	1.10707
ABHD16B	0.0287088	0.0540167	-0.0253079	1.00426
ABHD17A	-0.251921	-0.289613	0.0376921	0.0860978
ABHD17B	-0.113673	-0.0443271	-0.0693456	1.25776
ABHD17C	0.0487199	0.0908009	-0.042081	0.0543845
ABHD18	0.0144152	0.0460374	-0.0316222	0.122839
ABHD2	-0.0605825	-0.0226538	-0.0379287	0.613932
ABHD3	0.0264316	-0.0222427	0.0486743	1.38171
ABHD4	0.0964641	0.132346	-0.035882	0.405356
ABHD5	-0.0462516	-0.0378517	-0.0083999	0.380156
ABHD6	0.130907	0.117031	0.0138761	0.180578
ABHD8	-0.05157	-0.0427845	-0.0087855	0.0565729
ABI1	-0.0156523	-0.0337211	0.0180688	0.309921
ABI2	0.0449366	0.0941313	-0.0491948	1.87108
ABI3	0.00131956	0.0271754	-0.0258559	0.793781
ABI3BP	-0.0203636	-0.0264289	0.00606525	0.00202106
ABITRAM	-0.00259428	-0.00351102	0.000916739	0.164361
ABL1	0.0191036	0.00711916	0.0119844	0.131139
ABL2	0.0323413	0.0546312	-0.0222899	0.7626
ABLIM1	0.0532749	0.0536392	-0.000364342	0.2589
ABLIM2	0.0919411	0.0409364	0.0510047	1.55186
ABLIM3	0.017911	0.0271807	-0.00926973	0.233722
ABR	0.00120784	-0.00238289	0.00359073	0.447332
ABRA	-0.0200182	-0.00832106	-0.0116971	0.091984
ABRACL	0.145463	0.164961	-0.0194976	0.414936
ABRAXAS1	-0.288818	-0.282304	-0.00651391	0.00459629
ABRAXAS2	0.0713814	0.100978	-0.0295964	0.205283
ABT1	-1.17138	-1.14387	-0.0275053	0.18962
ABTB1	-0.00493365	0.0129559	-0.0178895	0.772238
ABTB2	0.100809	0.119745	-0.0189359	0.312275
ABTB3	0.0254093	0.0387832	-0.0133738	0.248073
ACAA1	0.119891	0.164068	-0.0441768	0.176207
ACAA2	0.0936744	0.0785731	0.0151013	0.774421
ACACA	-0.333885	-0.378094	0.0442089	0.872557
ACACB	-0.0808152	-0.106743	0.0259276	0.605163
ACAD10	-0.13895	-0.0835533	-0.0553969	1.75496
ACAD11	0.0116387	0.0148263	-0.00318763	0.0808309
ACAD8	-0.0127498	-0.0389035	0.0261537	0.117398
ACAD9	-0.303525	-0.268602	-0.0349228	0.635838
ACADL	0.049908	0.0283655	0.0215425	0.992835
ACADM	0.042127	-0.0315162	0.0736431	1.22807
ACADS	0.00683521	-0.0410285	0.0478637	1.98511
ACADSB	-0.0333142	-0.0387815	0.00546732	0.888912
ACADVL	-0.00466669	-0.0523248	0.0476581	0.626756
ACAN	-0.0339289	-0.0313602	-0.00256868	0.0117707
ACAP1	0.0254084	0.0393179	-0.0139096	0.13472
ACAP2	-0.0389532	-0.0540322	0.0150791	0.407842
ACAP3	-0.125111	-0.133146	0.00803475	0.182089
ACAT1	0.0287037	0.0302272	-0.00152348	0.564978
ACAT2	0.0898065	0.0999342	-0.0101277	0.299708
ACBD3	0.078402	0.0402937	0.0381082	0.861519
ACBD4	-0.0970081	-0.104131	0.00712292	0.210294
ACBD5	0.0637122	0.0498598	0.0138524	0.26394
ACBD6	0.0414526	0.043114	-0.00166135	0.273715
ACBD7	0.106341	0.132867	-0.0265257	0.328075
ACCS	0.0943404	0.0495306	0.0448098	1.28759
ACCSL	-0.051176	-0.0453029	-0.00587309	0.076972
ACD	-0.465497	-0.33084	-0.134657	2.0489
ACE	-0.122432	-0.124052	0.00161976	0.745365
ACE2	0.141585	0.149349	-0.00776376	0.0251521
ACER1	-0.143649	-0.100171	-0.043478	3.00302
ACER2	0.0964161	0.0866361	0.00978003	0.381963
ACER3	0.0492502	0.0819311	-0.0326809	0.578156
ACHE	0.0261785	-0.0645137	0.0906922	1.55526
ACIN1	-0.7213	-0.673048	-0.0482525	0.139144
ACKR1	-0.037945	-0.00873833	-0.0292066	1.32835
ACKR2	0.0421657	0.0327394	0.0094263	0.102384
ACKR3	0.0300849	0.0347842	-0.00469929	0.0173797
ACKR4	-0.126817	-0.114949	-0.0118674	0.321261
ACLY	-0.462404	-0.37728	-0.0851235	0.904661
ACMSD	0.0132319	0.0316907	-0.0184589	0.508145
ACO1	0.0649841	0.039352	0.0256321	1.11776
ACO2	-0.907553	-0.715142	-0.192411	0.252256
ACOD1	0.0922379	0.105109	-0.0128716	0.0519626
ACOT1	0.00543692	0.248359	-0.242922	0.666311
ACOT11	0.00956215	0.0261672	-0.016605	0.289441
ACOT12	-0.0205652	-0.0908634	0.0702983	1.46986
ACOT13	0.126027	0.151829	-0.0258026	0.650544
ACOT2	-0.0478862	-0.0407737	-0.00711246	0.00437815
ACOT4	-0.275488	-0.193425	-0.082063	0.775048
ACOT6	0.0314552	-0.0207319	0.0521872	1.76115
ACOT7	0.00204181	0.0712698	-0.069228	2.00715
ACOT8	0.0677938	0.0475967	0.0201971	0.683285
ACOT9	0.0362257	0.0647755	-0.0285498	0.712474
ACOX1	-0.158481	-0.180424	0.0219436	0.195475
ACOX2	-0.0844499	-0.081959	-0.00249095	0.286315
ACOX3	0.139046	0.0958786	0.0431675	1.23434
ACOXL	-0.172726	-0.226433	0.0537072	0.918493
ACP1	0.0310369	0.0756237	-0.0445868	1.24817
ACP2	-0.0825245	-0.0294087	-0.0531158	0.615258
ACP3	0.0896023	0.0909243	-0.00132197	0.00906079
ACP4	0.040774	0.0639642	-0.0231902	0.0465033
ACP5	-0.00275756	0.0278681	-0.0306256	0.756964
ACP6	-0.000703198	-0.0387347	0.0380315	1.54357
ACP7	-0.151332	-0.139793	-0.0115391	0.412359
ACR	-0.178028	-0.167669	-0.0103592	0.140853
ACRBP	0.0580996	0.0754187	-0.0173191	0.314717
ACRV1	0.1666	0.150169	0.0164311	0.748394
ACSBG1	0.0593968	0.055992	0.00340477	0.0432384
ACSBG2	0.217716	0.163266	0.0544491	1.23489
ACSF2	-0.135723	-0.141132	0.00540934	0.399707
ACSF3	0.0732344	0.0722013	0.00103308	0.339833
ACSL1	-0.0533471	-0.0158318	-0.0375152	0.69722
ACSL3	-0.245052	-0.264081	0.0190284	1.0893
ACSL4	-0.282548	-0.0994383	-0.18311	2.13653
ACSL5	0.0488465	0.029715	0.0191315	0.730806
ACSL6	-0.0893533	-0.0558338	-0.0335194	1.06614
ACSM1	0.00311521	0.00631681	-0.00320161	0.463044
ACSM2A	-0.023421	0.00134658	-0.0247676	1.01062
ACSM2B	0.120336	0.119805	0.000530456	0.0467789
ACSM3	0.0419435	0.0247394	0.0172041	0.933473
ACSM4	0.0789508	0.042959	0.0359918	0.243964
ACSM5	0.00529612	-0.00379358	0.0090897	0.100722
ACSM6	0.048033	0.0555055	-0.00747246	0.2206
ACSS1	0.0916359	0.0794752	0.0121608	0.211251
ACSS2	0.0353523	0.0388986	-0.00354632	0.190038
ACSS3	0.0260244	0.060283	-0.0342586	0.865457
ACTA1	-0.138679	-0.0842288	-0.0544499	0.918362
ACTA2	0.0756082	0.0649303	0.0106779	0.0101681
ACTB	-0.655133	-0.606837	-0.0482961	0.117601
ACTBL2	0.0368324	0.0427144	-0.00588203	0.341822
ACTC1	0.051607	0.025485	0.0261221	0.602661
ACTG1	-0.607958	-0.66774	0.0597817	1.52852
ACTG2	-0.0103456	-0.0205689	0.0102233	0.513526
ACTL10	0.065823	0.0699468	-0.00412373	0.0484414
ACTL6A	-1.63841	-1.58737	-0.051037	0.409767
ACTL6B	0.138245	0.151604	-0.0133592	0.446496
ACTL7A	0.0519217	-0.021904	0.0738256	1.71281
ACTL7B	0.0194131	0.0479699	-0.0285567	0.487477
ACTL8	-0.0316602	0.0772753	-0.108936	0.993661
ACTL9	-0.00735803	-0.0182615	0.0109035	0.0517382
ACTMAP	0.0858121	0.0782078	0.0076043	0.0665916
ACTN1	-0.0844192	-0.0625035	-0.0219157	0.108881
ACTN2	0.0549475	0.040544	0.0144035	0.121981
ACTN3	NA	0.169002	NA	NA
ACTN4	0.00609236	0.011813	-0.00572069	0.437075
ACTR10	-1.61187	-1.55321	-0.0586639	0.444271
ACTR1A	-0.407655	-0.72769	0.320035	0.833654
ACTR1B	-0.300957	-0.280551	-0.0204065	0.069537
ACTR2	-1.0585	-1.27105	0.212548	1.74212
ACTR3	-0.583658	-0.598495	0.0148376	0.203572
ACTR3B	-0.00361751	0.0156936	-0.0193111	0.0576689
ACTR3C	-0.0980465	-0.138193	0.0401465	0.318014
ACTR5	-0.330083	-0.200754	-0.129328	1.8932
ACTR6	-0.686444	-0.615653	-0.0707906	1.62409
ACTR8	-0.481153	-0.533897	0.0527446	0.817222
ACTRT1	0.272091	0.248694	0.0233978	0.635826
ACTRT2	0.0751364	0.110206	-0.0350693	1.25556
ACTRT3	-0.12002	-0.120203	0.000183048	0.11042
ACVR1	-0.0370693	-0.0181602	-0.0189091	0.508861
ACVR1B	-0.0712501	-0.0995218	0.0282717	0.946494
ACVR1C	0.11876	0.117442	0.00131813	0.157407
ACVR2A	-0.0735776	-0.0482823	-0.0252953	0.360032
ACVR2B	-0.0639521	-0.0505052	-0.0134469	0.127168
ACVRL1	-0.0255216	0.00544442	-0.0309661	0.0373906
ACY1	0.0572367	0.142931	-0.0856945	2.65311
ACY3	-0.022242	-0.0119388	-0.0103032	0.314495
ACYP1	0.0589987	0.071595	-0.0125963	0.480111
ACYP2	0.0427076	0.0257708	0.0169369	0.203616
ADA	-0.0667113	-0.04802	-0.0186913	1.30444
ADA2	-0.0421519	-0.0491334	0.00698148	0.0879281
ADAD1	0.0705737	0.0989325	-0.0283587	0.910814
ADAD2	-0.0818993	-0.0629722	-0.0189271	0.304489
ADAL	-0.109247	-0.0984439	-0.0108035	0.335794
ADAM10	-0.0285882	-0.0123747	-0.0162135	0.161631
ADAM11	-0.234023	-0.308581	0.0745578	3.96529
ADAM12	-0.0430187	-0.0590475	0.0160288	0.132987
ADAM15	-0.0642651	-0.0530932	-0.0111718	0.115566
ADAM17	-0.0153839	0.0136653	-0.0290492	1.08963
ADAM18	0.257378	0.214407	0.0429716	0.785219
ADAM19	0.0905586	0.11001	-0.019451	0.13359
ADAM2	-0.0201583	-0.0519874	0.0318292	1.34325
ADAM20	0.0189199	0.0659454	-0.0470255	1.51985
ADAM21	-0.140936	-0.0517929	-0.0891429	1.9277
ADAM22	-0.0598224	-0.0592258	-0.000596547	0.0153666
ADAM23	0.0297798	0.00532517	0.0244546	0.268259
ADAM28	0.106425	0.138418	-0.0319933	0.651234
ADAM29	0.0877464	0.0942791	-0.00653267	0.611759
ADAM30	-0.11629	-0.119936	0.00364642	0.279609
ADAM32	-0.0374759	-0.0494533	0.0119773	0.44565
ADAM33	-0.105083	-0.106138	0.00105468	0.235357
ADAM7	0.0232134	0.00889513	0.0143183	0.235192
ADAM8	0.112226	0.128855	-0.0166287	0.219305
ADAM9	-0.0260359	-0.0343398	0.0083039	0.562138
ADAMDEC1	0.128605	0.120299	0.00830605	0.209173
ADAMTS1	-0.0312317	-0.0590791	0.0278474	0.89366
ADAMTS10	-0.129476	-0.101579	-0.0278962	0.593752
ADAMTS12	0.138021	0.127904	0.0101169	0.151731
ADAMTS13	0.0497253	0.109994	-0.0602689	1.76244
ADAMTS14	-0.0043217	0.00694744	-0.0112691	0.255797
ADAMTS15	-0.0367699	-0.0220141	-0.0147558	0.496992
ADAMTS16	0.19024	0.154154	0.0360859	0.718556
ADAMTS17	0.00884679	0.0233778	-0.0145311	0.00105957
ADAMTS18	0.134124	0.077915	0.0562095	0.79174
ADAMTS19	0.107629	0.0984373	0.00919217	0.820179
ADAMTS2	-0.00276489	0.00854774	-0.0113126	0.372087
ADAMTS20	-0.202856	-0.174027	-0.0288288	0.765719
ADAMTS3	-0.138673	-0.124074	-0.0145988	0.107592
ADAMTS4	-0.135067	-0.15657	0.021503	0.240048
ADAMTS5	0.0541292	0.0276333	0.0264959	0.423007
ADAMTS6	-0.0321655	-0.0509248	0.0187593	0.44827
ADAMTS7	0.158848	0.109216	0.0496315	0.236298
ADAMTS8	0.0660335	0.0579201	0.0081134	0.0146484
ADAMTS9	-0.0459018	-0.0933872	0.0474854	0.938287
ADAMTSL1	0.120055	0.115501	0.00455476	0.0845348
ADAMTSL2	0.0879786	0.0626386	0.0253399	0.916765
ADAMTSL3	0.0168005	0.019822	-0.00302154	0.0991162
ADAMTSL4	-0.233779	-0.210168	-0.0236118	0.326634
ADAMTSL5	-0.230816	-0.21058	-0.0202361	0.936564
ADAP1	0.0923082	0.0172607	0.0750475	0.48537
ADAP2	-0.0920564	-0.174894	0.0828372	1.19622
ADAR	-0.491209	-0.519099	0.0278903	0.508632
ADARB1	0.00580064	0.0258361	-0.0200354	0.105307
ADARB2	0.12185	0.116556	0.00529336	0.138175
ADAT1	0.0378099	0.0191553	0.0186546	0.600091
ADAT2	-0.249369	-0.248404	-0.000964704	0.00485187
ADAT3	-0.211961	-0.289824	0.077863	0.485075
ADCK1	-0.0041143	0.0664893	-0.0706036	2.52935
ADCK2	-0.0908514	-0.137998	0.0471469	1.54188
ADCK5	0.00355769	-0.0223693	0.025927	0.70493
ADCY1	0.00452106	0.00310844	0.00141262	0.106185
ADCY10	0.0693669	0.0187566	0.0506103	2.07772
ADCY2	0.0682452	0.0616594	0.00658587	0.218183
ADCY3	-0.139809	-0.0644484	-0.0753607	1.60392
ADCY4	-0.176971	-0.161917	-0.0150541	0.461136
ADCY5	0.0587785	0.0420027	0.0167759	0.191639
ADCY6	-0.0322282	-0.00246734	-0.0297609	0.314769
ADCY7	0.056038	0.107471	-0.0514327	1.05673
ADCY8	-0.0222279	-0.0315967	0.00936886	0.156873
ADCY9	0.076525	0.0709287	0.0055963	0.149498
ADCYAP1	0.137216	0.175863	-0.0386463	1.12646
ADCYAP1R1	0.147086	0.135469	0.0116177	0.00246201
ADD1	-0.0369007	0.036623	-0.0735238	2.88442
ADD2	-0.00821811	-0.0136943	0.00547621	0.0451083
ADD3	0.00452863	-0.00726565	0.0117943	0.102025
ADGRA1	-0.0400256	0.0109214	-0.050947	0.560056
ADGRA2	0.0313684	0.0318292	-0.00046073	0.0269837
ADGRA3	-0.0346168	-0.0341861	-0.000430736	0.906653
ADGRB1	0.0300765	0.0125622	0.0175143	0.359154
ADGRB2	-0.165981	-0.160304	-0.00567665	0.107734
ADGRB3	-0.0569272	-0.0727978	0.0158706	0.117549
ADGRD1	-0.0861946	-0.0295647	-0.05663	1.03263
ADGRD2	NA	-0.0807863	NA	NA
ADGRE1	-0.0494718	-0.0684886	0.0190168	0.291718
ADGRE2	-0.20398	-0.17461	-0.0293703	0.144995
ADGRE3	-0.00734201	-0.0633378	0.0559958	3.1533
ADGRE5	0.0215578	0.0608225	-0.0392646	0.201339
ADGRF1	0.0671129	0.0879742	-0.0208613	0.443898
ADGRF3	0.00382881	0.0206995	-0.0168707	0.0532875
ADGRF4	0.211247	0.145426	0.0658217	1.39198
ADGRF5	-0.0598643	-0.126839	0.0669749	0.253105
ADGRG1	-0.00172917	0.0382773	-0.0400065	0.93648
ADGRG2	0.103317	0.105806	-0.00248922	0.0522111
ADGRG3	0.00676711	-0.0031344	0.00990151	0.314258
ADGRG4	0.187356	0.205404	-0.0180477	0.0334704
ADGRG5	0.0752434	0.0162876	0.0589559	1.5388
ADGRG6	0.239151	0.234462	0.00468863	0.389487
ADGRG7	-0.0354994	-0.0413395	0.00584012	0.0928915
ADGRL1	0.0453952	0.00980423	0.035591	0.0282648
ADGRL2	-0.0751119	-0.0635788	-0.0115331	0.18612
ADGRL3	-0.0914415	-0.101572	0.0101301	0.294141
ADGRL4	0.0882633	0.111059	-0.0227962	0.335728
ADGRV1	-0.00183068	-0.00769909	0.00586842	0.250151
ADH1A	-0.00734762	0.011507	-0.0188546	0.144469
ADH1B	0.00225408	0.0364633	-0.0342093	0.314324
ADH1C	NA	-0.00124914	NA	NA
ADH4	0.0736184	0.0989064	-0.0252881	0.296982
ADH5	-0.24177	-0.271607	0.0298366	0.224255
ADH6	0.117767	0.0916778	0.0260893	0.159554
ADH7	0.0461327	0.0545827	-0.00845004	0.0562955
ADHFE1	-0.132773	-0.154393	0.0216204	0.805292
ADI1	0.0789641	0.0602519	0.0187122	0.085936
ADIG	0.148846	0.119679	0.0291669	0.634263
ADIPOQ	0.176684	0.168597	0.00808663	0.261237
ADIPOR1	0.0292378	0.0533029	-0.0240651	0.190678
ADIPOR2	-0.0129164	0.0602212	-0.0731376	0.970006
ADIRF	-0.0791073	-0.0853147	0.00620743	0.209926
ADISSP	0.0225066	-0.0243616	0.0468683	0.889535
ADK	-0.0691588	-0.0412797	-0.027879	0.461749
ADM	-0.0128602	0.0049273	-0.0177875	0.159561
ADM2	0.00842324	0.0548535	-0.0464302	1.06021
ADM5	-0.0618503	-0.0630736	0.00122332	0.278581
ADNP	-0.0473109	-0.132272	0.0849611	0.876855
ADNP2	-0.0641753	-0.0227624	-0.0414129	0.647272
ADO	0.0208803	-0.0413028	0.0621831	1.16162
ADORA1	0.080291	0.121607	-0.0413156	0.539006
ADORA2A	-0.0048792	-0.0441011	0.0392219	1.81334
ADORA2B	0.109738	0.055644	0.0540942	1.35471
ADORA3	0.167586	0.179461	-0.0118749	0.0468045
ADPGK	-0.0766545	-0.108618	0.0319636	0.942245
ADPRH	-0.0757376	-0.0355903	-0.0401473	0.277321
ADPRHL1	-0.0666765	-0.0684107	0.00173426	0.211698
ADPRM	-0.00251555	0.00224395	-0.00475951	0.223813
ADPRS	-0.236924	-0.264095	0.027171	0.95741
ADRA1A	0.0853513	0.0721491	0.0132022	0.0742027
ADRA1B	0.038881	0.0494786	-0.0105976	0.288716
ADRA1D	0.0592813	0.077637	-0.0183557	0.393224
ADRA2A	0.00772131	0.0162298	-0.00850845	0.0231199
ADRA2B	-0.0741598	-0.085566	0.0114062	0.907171
ADRA2C	-0.00489377	-0.00711943	0.00222566	0.01007
ADRB1	0.132522	0.109829	0.0226925	1.15244
ADRB2	0.0587671	0.0286296	0.0301375	0.138109
ADRB3	-0.00279918	0.0100096	-0.0128088	0.691369
ADRM1	-0.256092	-0.330545	0.0744529	2.46789
ADSL	-1.50839	-0.844805	-0.663586	6.49732
ADSS1	0.0582453	0.0360574	0.0221878	0.169624
ADSS2	-0.876601	-0.47396	-0.402641	5.16341
ADTRP	0.155159	0.150386	0.00477227	0.0798417
AEBP1	-0.0833489	-0.0866853	0.00333639	0.089879
AEBP2	-0.0124028	0.00535442	-0.0177572	0.274732
AEN	0.0365527	0.0500637	-0.013511	0.433209
AFAP1	0.0544574	0.0980544	-0.043597	1.78545
AFAP1L1	0.0872498	0.0594867	0.0277631	0.0251933
AFAP1L2	0.111429	0.0676855	0.0437438	1.05031
AFDN	0.0904428	0.0577603	0.0326825	0.177618
AFF1	-0.178043	0.000300526	-0.178344	3.55715
AFF2	0.0392711	0.0681467	-0.0288756	0.981602
AFF3	-0.174824	-0.185779	0.0109547	0.0562437
AFF4	-0.10937	-0.07568	-0.0336904	0.577294
AFG1L	0.0651607	0.117018	-0.051857	0.637193
AFG2A	-0.8209	-0.809555	-0.0113449	0.0515867
AFG2B	-1.37623	-1.13617	-0.24006	1.02397
AFG3L2	-1.18248	-1.24658	0.0640996	0.19721
AFM	0.0810733	0.0956427	-0.0145694	0.0661241
AFMID	0.0621505	0.0428274	0.0193231	0.114958
AFP	-0.044505	-0.0780354	0.0335304	1.70989
AFTPH	-0.0264689	0.081004	-0.107473	3.24582
AGA	0.0405467	0.0503051	-0.00975842	0.137346
AGAP1	0.0460495	0.0702964	-0.0242469	0.679301
AGAP2	-0.29126	-0.296057	0.00479769	0.553421
AGAP3	0.130652	0.114247	0.0164046	0.209421
AGAP5	-0.606389	-0.615765	0.00937592	0.0606637
AGAP6	-0.399004	-0.474031	0.0750265	1.2534
AGAP9	-0.312853	-0.334091	0.0212377	0.30378
AGBL1	0.00396007	0.013881	-0.00992093	0.456044
AGBL2	0.000723967	0.032051	-0.031327	0.983718
AGBL3	-0.113907	-0.119477	0.0055703	0.157052
AGBL4	-0.141103	-0.166136	0.0250334	0.801416
AGBL5	-0.0696528	-0.079407	0.00975419	0.0679112
AGER	0.0770647	0.0727659	0.00429884	0.34732
AGFG1	-0.00105135	0.0308577	-0.031909	1.78277
AGFG2	-0.0681226	-0.0686982	0.000575546	0.378311
AGGF1	0.0925798	0.0632123	0.0293675	0.00483033
AGK	0.020889	-0.00465386	0.0255428	0.812825
AGL	-0.115223	-0.141036	0.025813	0.629483
AGMAT	-0.00115081	0.00396824	-0.00511905	0.0175069
AGMO	0.129294	0.121345	0.00794877	0.108918
AGO1	-0.108064	-0.105703	-0.00236084	0.146547
AGO2	0.0122416	-0.011377	0.0236186	0.0581713
AGO3	-0.194474	-0.209884	0.0154103	0.178459
AGO4	-0.0999501	-0.113015	0.0130645	0.224785
AGPAT1	-0.0058893	-0.0129449	0.00705557	0.151066
AGPAT2	-0.128529	-0.0820678	-0.0464616	1.3652
AGPAT3	0.0379052	0.0805569	-0.0426517	0.990187
AGPAT4	0.0783474	0.0918927	-0.0135453	0.536228
AGPAT5	0.00832131	0.0693018	-0.0609805	2.04373
AGPS	-0.12765	-0.0336375	-0.0940128	2.14054
AGR2	-0.00437406	-0.0411783	0.0368042	0.794766
AGR3	-0.00273125	-0.0320156	0.0292843	0.549703
AGRN	-0.12883	-0.127295	-0.00153518	0.0260492
AGRP	0.0777359	0.00338983	0.0743461	1.98142
AGT	0.0234232	0.0273412	-0.00391798	0.452581
AGTPBP1	0.0051843	0.0576589	-0.0524746	0.189549
AGTR1	-0.0863625	-0.124086	0.0377236	1.00469
AGTR2	0.0780363	0.0722383	0.00579805	0.45694
AGTRAP	0.0951231	0.101608	-0.0064846	0.0873951
AGXT	0.0499008	0.0481086	0.00179222	0.065683
AGXT2	0.114695	0.0961505	0.0185446	0.129255
AHCTF1	-1.16742	-1.08983	-0.0775878	0.0411872
AHCY	-0.781074	-0.531584	-0.24949	2.76594
AHCYL1	-0.644048	-0.357396	-0.286652	1.67451
AHCYL2	-0.0743445	-0.0662213	-0.00812317	0.25767
AHDC1	-0.185262	-0.149172	-0.0360902	1.3337
AHI1	-0.0222329	-0.0417152	0.0194823	0.0203498
AHNAK	-0.23692	-0.220814	-0.0161066	0.340321
AHNAK2	0.02832	0.083857	-0.055537	0.600129
AHR	0.021668	0.0431878	-0.0215198	0.99645
AHRR	-0.000742437	0.0317865	-0.032529	0.41351
AHSA1	-0.0380172	-0.069941	0.0319238	0.264468
AHSG	-0.0382099	0.0203996	-0.0586095	0.518608
AHSP	-0.040836	0.0513792	-0.0922152	0.223369
AICDA	0.101346	0.0844685	0.0168771	0.0870553
AIDA	0.0786475	0.0456189	0.0330286	1.2431
AIF1	-0.155464	-0.160975	0.0055111	0.0707852
AIF1L	-0.0334542	-0.076471	0.0430167	1.29175
AIFM1	-0.29906	-0.333385	0.0343253	0.0256876
AIFM2	0.0135117	0.0316172	-0.0181054	0.439719
AIFM3	-0.035395	-0.0724296	0.0370346	1.19886
AIG1	0.158904	0.143311	0.015593	0.188823
AIM2	0.163082	0.149763	0.0133189	0.594168
AIMP1	0.00932919	-0.0419701	0.0512993	1.27772
AIMP2	-0.164366	-0.140221	-0.024145	0.315227
AIP	-0.0754413	-0.0744764	-0.000964802	0.0089775
AIPL1	-0.104973	-0.0844756	-0.0204971	0.0337678
AIRE	0.0992941	0.114347	-0.0150526	0.435744
AIRIM	-1.50634	-1.38478	-0.121563	0.646119
AJAP1	0.018473	0.0284925	-0.0100196	0.261948
AJM1	-0.14187	-0.129128	-0.0127417	0.013315
AJUBA	-0.0706413	-0.00711669	-0.0635246	2.64673
AK1	-0.0729445	-0.152575	0.0796305	4.08272
AK2	-0.405837	-0.283226	-0.122611	1.77612
AK3	-0.0323401	-0.0168373	-0.0155027	0.448272
AK4	-0.192671	-0.274592	0.0819219	1.96069
AK5	0.0486989	0.0712153	-0.0225163	0.566423
AK6	-0.756853	-1.10393	0.347082	3.46036
AK7	-0.00985879	0.00516622	-0.015025	0.227309
AK8	-0.0543041	-0.0555743	0.00127017	0.287414
AK9	0.0518865	0.0551813	-0.00329484	0.141129
AKAIN1	0.134057	0.107354	0.0267023	0.195264
AKAP1	0.0110543	-0.00331712	0.0143714	0.0191703
AKAP10	0.133888	0.0897604	0.0441275	0.190996
AKAP11	-0.0184002	-0.0214123	0.00301208	0.307525
AKAP12	-0.106988	-0.0326663	-0.0743219	2.21836
AKAP13	0.00658023	-0.0358215	0.0424017	2.56782
AKAP14	0.0965298	0.0775862	0.0189436	0.193655
AKAP17A	NA	-0.0734942	NA	NA
AKAP3	-0.0973102	-0.0866889	-0.0106212	0.444781
AKAP4	6.69693e-05	0.00685271	-0.00678575	0.101281
AKAP5	-0.00708249	0.00568222	-0.0127647	0.0254393
AKAP6	-0.0214314	-0.0429685	0.0215372	0.894507
AKAP7	0.018145	0.0564959	-0.0383509	1.26867
AKAP8	-0.0964174	-0.0949189	-0.00149853	0.651663
AKAP8L	-0.205548	-0.19201	-0.0135378	0.110333
AKAP9	-0.0351713	-0.0582092	0.0230379	0.346636
AKIP1	-0.0640304	-0.086059	0.0220286	0.5483
AKIRIN1	-0.330921	-0.360037	0.029116	0.0579388
AKIRIN2	-1.02969	-0.996578	-0.0331151	0.0258963
AKNA	-0.0517495	-0.0845719	0.0328224	1.16976
AKNAD1	-0.112356	-0.129327	0.0169712	0.0625392
AKR1A1	-7.84117e-05	0.0354998	-0.0355782	0.731527
AKR1B1	0.182824	0.170253	0.0125711	0.385997
AKR1B10	0.0295335	0.0777143	-0.0481808	1.06992
AKR1B15	-0.295831	-0.241909	-0.0539213	0.231189
AKR1C2	0.0387313	0.010424	0.0283072	0.718566
AKR1C3	-0.0586172	0.00662463	-0.0652418	1.12958
AKR1C4	0.100253	0.107676	-0.00742335	0.0434387
AKR1D1	-0.140869	-0.136507	-0.00436122	0.348524
AKR1E2	0.120278	0.0847753	0.0355029	2.42201
AKR7A2	0.0639549	0.0517578	0.012197	0.361873
AKR7A3	-0.158881	-0.203504	0.0446232	0.249434
AKT1	-0.0979209	-0.0953768	-0.00254411	0.288233
AKT1S1	0.0442598	0.0982623	-0.0540025	0.85603
AKT2	-0.093064	-0.0664964	-0.0265676	0.270596
AKT3	0.0451492	0.0723275	-0.0271783	0.0375746
AKTIP	-0.193375	-0.182087	-0.0112887	0.332506
ALAD	-0.146401	-0.0636705	-0.0827302	1.90061
ALAS1	-0.374678	-0.181738	-0.19294	3.05953
ALAS2	0.0996539	0.0848811	0.0147728	1.14651
ALB	0.0985301	0.105774	-0.00724423	0.244349
ALCAM	-0.127756	-0.119109	-0.00864652	0.281523
ALDH16A1	0.026672	0.0154013	0.0112707	0.82393
ALDH18A1	-0.165064	-0.0769413	-0.0881225	2.63969
ALDH1A1	0.185711	0.172907	0.0128033	1.59948
ALDH1A2	0.0177939	-0.0222861	0.04008	0.819809
ALDH1A3	0.113439	0.134227	-0.0207875	0.773388
ALDH1B1	-0.0161472	-0.00491664	-0.0112305	0.385876
ALDH1L1	0.0509196	0.0349535	0.0159661	0.243711
ALDH1L2	-0.0369034	-0.0541619	0.0172585	0.13454
ALDH2	-0.143715	-0.101765	-0.0419506	1.05349
ALDH3A1	0.0568345	0.0504701	0.00636443	0.602468
ALDH3A2	-0.0359228	0.00894842	-0.0448712	0.715962
ALDH3B1	NA	-0.271333	NA	NA
ALDH3B2	0.0383819	0.0640227	-0.0256408	0.0859077
ALDH4A1	0.0107913	0.000499748	0.0102916	0.198524
ALDH5A1	-0.00891598	-0.0451618	0.0362458	0.125225
ALDH6A1	0.00139867	-0.0422956	0.0436943	0.38261
ALDH7A1	0.00480526	0.00942609	-0.00462084	0.0464054
ALDH8A1	0.00987442	-0.0236853	0.0335597	0.303321
ALDH9A1	-0.200686	-0.179976	-0.0207097	0.59766
ALDOA	-1.18703	-1.24883	0.061797	0.99631
ALDOB	-0.0546813	-0.0510246	-0.00365667	0.36766
ALDOC	-0.350907	-0.340949	-0.00995857	0.162924
ALG1	-0.751565	-0.831144	0.0795795	1.23497
ALG10	-0.0539804	-0.141422	0.0874416	1.22449
ALG10B	-0.330141	-0.420772	0.0906309	1.67711
ALG11	-1.30202	-1.30568	0.00365999	0.0673989
ALG12	-0.095757	-0.0298438	-0.0659132	0.513285
ALG13	-0.854455	-0.786995	-0.0674602	0.779141
ALG14	-0.793287	-0.782619	-0.0106679	0.0671927
ALG2	-1.58843	-1.40286	-0.185575	0.515823
ALG3	0.0142891	-0.00147218	0.0157613	0.350541
ALG5	-0.180435	-0.285849	0.105414	6.39973
ALG6	-0.024364	-0.206907	0.182543	4.22256
ALG8	-0.190751	-0.292226	0.101475	2.81049
ALG9	-0.106261	-0.0589405	-0.0473204	0.0501424
ALK	0.0081068	-0.0288963	0.0370031	2.55802
ALKAL1	-0.0432027	-0.0893151	0.0461124	0.831412
ALKAL2	0.179025	0.163959	0.0150662	0.554236
ALKBH1	-0.155238	-0.0952357	-0.0600025	0.357137
ALKBH2	-0.00501694	0.0129434	-0.0179604	1.38783
ALKBH3	-0.00528753	-0.0602903	0.0550028	0.450222
ALKBH4	-0.08276	-0.123079	0.0403185	1.14871
ALKBH5	-0.109882	-0.140982	0.0311004	0.659619
ALKBH6	-0.0381814	-0.0166545	-0.0215269	0.0247821
ALKBH7	-0.196621	-0.141131	-0.0554898	1.4454
ALKBH8	0.0169475	0.00436919	0.0125783	0.598335
ALLC	-0.0682661	-0.0554413	-0.0128248	0.252689
ALMS1	-0.122739	-0.107733	-0.0150055	0.0537048
ALOX12	0.207705	0.212952	-0.00524676	0.756337
ALOX12B	0.0675719	0.071619	-0.00404704	0.294281
ALOX15	-0.0222874	-0.00682505	-0.0154624	0.0685552
ALOX15B	0.0102691	0.0403757	-0.0301066	0.122881
ALOX5	-0.148156	-0.177391	0.0292353	0.625403
ALOX5AP	0.0279933	0.0394407	-0.0114474	0.289588
ALOXE3	-0.0742093	-0.051991	-0.0222184	0.0563031
ALPG	-0.047599	-0.047751	0.000151952	0.481449
ALPI	0.0858994	0.0595476	0.0263518	0.482085
ALPK1	0.030423	0.0171991	0.0132238	0.179722
ALPK2	0.130232	0.144214	-0.0139819	0.8697
ALPK3	-0.080039	-0.147775	0.0677355	0.159633
ALPL	-0.0734854	-0.00818356	-0.0653018	1.25557
ALPP	0.0846466	0.0969896	-0.012343	0.45972
ALS2	-0.00486285	0.00826338	-0.0131262	0.179893
ALS2CL	-0.0630723	-0.0566674	-0.00640485	0.0118304
ALX1	0.0890909	0.0560188	0.0330721	1.16925
ALX3	-0.233128	-0.230771	-0.00235782	0.536564
ALX4	0.00634003	0.000522677	0.00581735	0.0791814
ALYREF	-1.45596	-1.30628	-0.14968	2.24143
AMACR	-0.081444	-0.0384764	-0.0429677	0.477237
AMBN	0.024547	-0.0209146	0.0454616	0.636274
AMBP	-0.0621587	-0.0253608	-0.0367979	0.528842
AMBRA1	-0.236355	-0.099337	-0.137018	0.843438
AMD1	-0.441329	-0.426124	-0.0152049	0.0214974
AMDHD1	-0.121047	-0.0723792	-0.048668	0.54674
AMDHD2	-0.0774721	-0.0652613	-0.0122108	0.370526
AMELX	-0.0139682	0.000920681	-0.0148888	0.43453
AMELY	0.334095	0.25535	0.0787449	2.68062
AMER1	0.0134815	0.0681766	-0.0546951	3.11457
AMER2	-0.0465972	-0.0792819	0.0326847	0.519886
AMER3	0.0105268	-0.0508617	0.0613885	2.598
AMFR	-0.0375464	-0.047856	0.0103096	0.360787
AMH	0.00889911	0.0295185	-0.0206194	0.559016
AMHR2	-0.0717068	-0.0634122	-0.00829463	1.03985
AMIGO1	-0.159104	-0.149454	-0.00964994	0.206393
AMIGO2	0.00357738	0.00755142	-0.00397403	0.13087
AMIGO3	-0.0732385	-0.062788	-0.0104504	0.0970903
AMMECR1	0.140403	0.151727	-0.0113243	0.0362403
AMMECR1L	-0.083883	-0.0894829	0.00559991	0.337807
AMN	-0.120486	-0.0665118	-0.053974	1.58472
AMN1	0.108148	0.111781	-0.00363227	0.542749
AMOT	0.0733761	0.0656976	0.00767853	0.174713
AMOTL1	-0.0635186	-0.0413311	-0.0221875	0.336147
AMOTL2	-0.0244737	0.0645332	-0.0890069	6.1009
AMPD1	-0.170307	-0.179586	0.00927882	0.219896
AMPD2	-0.036249	-0.0716303	0.0353813	1.62726
AMPD3	0.042193	0.0142461	0.0279469	0.0793677
AMPH	-0.00278651	-0.00244103	-0.000345476	0.0800184
AMT	-0.0668289	-0.0719712	0.0051423	0.696708
AMTN	0.115854	0.0843615	0.0314921	1.00386
AMY2A	-0.40067	-0.379739	-0.0209306	0.364977
AMZ1	0.010943	0.0167495	-0.00580647	0.937569
AMZ2	-0.091835	-0.0280359	-0.0637992	0.777049
ANAPC1	-1.48906	-1.61245	0.123396	0.382858
ANAPC10	-1.54551	-1.54095	-0.00456229	0.42449
ANAPC11	-1.72774	-1.49908	-0.228662	2.7633
ANAPC13	-0.482736	-0.494622	0.0118856	0.289729
ANAPC15	-0.611925	-0.591042	-0.0208834	0.481166
ANAPC16	-0.028764	-0.0458445	0.0170805	0.0912897
ANAPC2	-1.32646	-1.3265	4.51091e-05	0.410864
ANAPC4	-1.19376	-1.19333	-0.000433362	0.0835786
ANAPC5	-1.41593	-1.32305	-0.0928753	1.44355
ANAPC7	-0.20834	-0.0821192	-0.126221	2.24
ANG	-0.147892	-0.11531	-0.0325822	0.00165256
ANGEL1	0.137541	0.102029	0.0355125	0.839791
ANGEL2	-0.172653	-0.141361	-0.0312923	1.02828
ANGPT1	-0.0873804	-0.0743178	-0.0130625	0.929204
ANGPT2	0.0405697	0.0915226	-0.0509529	2.24855
ANGPT4	0.130884	0.165437	-0.0345533	0.825012
ANGPTL1	0.0905497	0.0340735	0.0564761	2.13828
ANGPTL2	0.125524	0.14178	-0.0162562	0.0506254
ANGPTL3	0.0967752	0.0749262	0.0218491	1.03953
ANGPTL4	-0.095471	-0.0399254	-0.0555456	0.0901767
ANGPTL5	-0.000354123	-0.00252225	0.00216812	0.0962741
ANGPTL6	-0.114719	-0.0839983	-0.0307203	0.0648535
ANGPTL7	-0.02626	0.00363312	-0.0298931	0.577962
ANGPTL8	-0.0451509	-0.000705893	-0.044445	0.246207
ANHX	-0.0464933	-0.0421322	-0.00436104	0.0652211
ANK1	0.00250665	0.0029594	-0.000452758	0.0508766
ANK2	-0.0117155	-0.0173656	0.00565009	0.0688648
ANK3	-0.0730068	-0.0678574	-0.00514941	0.0639301
ANKAR	0.059106	0.0374652	0.0216408	0.494488
ANKDD1A	0.0559455	-0.00914035	0.0650859	1.64875
ANKDD1B	0.133434	0.099566	0.0338685	0.321238
ANKEF1	0.144415	0.13629	0.008125	0.482026
ANKFN1	-0.0410152	-0.00651979	-0.0344954	0.465738
ANKFY1	-0.198902	-0.141217	-0.0576853	0.810198
ANKH	0.0277698	0.00210838	0.0256614	0.127107
ANKHD1	-0.0658895	-0.0968214	0.0309319	0.220072
ANKIB1	-0.00683656	-0.0199324	0.0130958	0.0842481
ANKK1	0.0304499	0.0630794	-0.0326294	0.536277
ANKLE1	-0.152613	-0.117813	-0.0347994	0.24625
ANKLE2	-2.36325	-2.29564	-0.0676191	0.343208
ANKMY1	-0.0434136	-0.0240428	-0.0193708	0.623321
ANKMY2	-0.109526	-0.140587	0.0310613	0.525534
ANKRA2	-0.0884646	-0.118816	0.0303511	0.0319494
ANKRD1	0.002013	-0.0473693	0.0493823	0.80604
ANKRD10	0.114686	0.0516312	0.0630551	1.26158
ANKRD11	-0.269808	-0.242615	-0.0271933	0.55968
ANKRD12	0.044435	0.0361259	0.00830906	0.039034
ANKRD13A	0.00894245	-0.0187738	0.0277162	1.25642
ANKRD13B	-0.0744667	-0.0668257	-0.00764102	0.260491
ANKRD13C	-0.00440196	-0.0299865	0.0255845	0.46854
ANKRD13D	-0.0241496	-0.0470127	0.0228631	0.10552
ANKRD16	0.159953	0.149203	0.0107499	0.0362344
ANKRD17	-0.124357	-0.162281	0.0379237	0.0070191
ANKRD18A	0.136692	0.0551312	0.0815607	2.29891
ANKRD18B	NA	-0.628231	NA	NA
ANKRD2	-0.0492016	0.034255	-0.0834566	2.2389
ANKRD22	0.0731025	0.0215572	0.0515452	0.482802
ANKRD23	-0.112726	-0.149109	0.0363831	0.72651
ANKRD24	-0.0753395	-0.132438	0.057098	1.47096
ANKRD26	0.217817	0.168309	0.0495083	0.32623
ANKRD27	-0.0609239	-0.0987203	0.0377964	0.625321
ANKRD28	-0.00818288	-0.030364	0.0221811	0.92378
ANKRD29	0.120145	0.11037	0.00977543	0.274735
ANKRD30A	0.181263	0.129419	0.0518436	1.52227
ANKRD30B	0.0510295	0.0667408	-0.0157113	0.623833
ANKRD30BL	NA	0.0871051	NA	NA
ANKRD31	-0.201684	-0.23312	0.0314364	1.28212
ANKRD33	0.00321185	-0.0397355	0.0429474	1.23811
ANKRD33B	-0.105413	-0.0543412	-0.0510719	1.19148
ANKRD34A	-0.157939	-0.151357	-0.00658242	0.303908
ANKRD34B	-0.162953	-0.124836	-0.0381166	0.914622
ANKRD34C	-0.0339747	-0.0257058	-0.00826898	0.0473415
ANKRD35	-0.25933	-0.293033	0.0337032	0.562147
ANKRD36	-0.0319719	-0.103698	0.0717258	0.0920169
ANKRD36B	NA	0.034637	NA	NA
ANKRD36C	NA	-0.224154	NA	NA
ANKRD37	0.0498122	0.05955	-0.00973782	0.209391
ANKRD39	-0.208257	-0.18564	-0.022617	0.0146308
ANKRD40	-0.0825921	-0.102917	0.020325	0.214616
ANKRD40CL	NA	-0.14089	NA	NA
ANKRD42	0.0532526	0.0787668	-0.0255142	0.423716
ANKRD44	0.0280427	0.0549073	-0.0268646	0.0372693
ANKRD45	0.108139	0.135228	-0.0270895	0.684902
ANKRD46	0.101688	0.096587	0.00510109	0.232429
ANKRD49	-0.159357	-0.108632	-0.0507254	0.0705335
ANKRD50	0.0436213	0.0452744	-0.00165316	0.00642863
ANKRD52	-0.134441	-0.202414	0.0679729	2.15588
ANKRD53	-0.0437904	-0.0761969	0.0324066	1.03722
ANKRD54	-0.109344	-0.149702	0.0403576	0.346654
ANKRD55	0.00319755	-0.00439687	0.00759442	0.579648
ANKRD6	-0.0897595	-0.0809395	-0.00881999	0.154371
ANKRD60	NA	-0.186601	NA	NA
ANKRD61	0.12878	0.106288	0.0224914	0.225071
ANKRD62	0.00692615	0.00910548	-0.00217933	0.182067
ANKRD63	NA	-0.232376	NA	NA
ANKRD65	-0.274739	-0.239032	-0.0357071	1.04266
ANKRD66	0.0881643	0.0525378	0.0356265	0.0448366
ANKRD7	0.111288	0.0894831	0.0218046	0.566737
ANKRD9	-0.012473	-0.0113398	-0.00113318	0.238919
ANKS1A	0.0291067	0.0457277	-0.0166211	0.766037
ANKS1B	0.0295724	0.0889793	-0.0594069	3.42998
ANKS3	-0.00264319	0.039131	-0.0417741	0.915047
ANKS4B	0.240891	0.210619	0.0302723	0.186166
ANKS6	-0.0974649	-0.143852	0.0463873	0.161305
ANKUB1	NA	-0.0599577	NA	NA
ANKZF1	-0.0698486	-0.0678956	-0.00195302	0.0530061
ANLN	-0.512469	-0.600894	0.0884254	1.26797
ANO1	-0.180149	-0.171677	-0.00847169	0.213475
ANO10	0.0231341	0.0209495	0.00218468	0.471639
ANO2	-0.0836931	-0.12436	0.0406673	1.04876
ANO3	-0.0662069	-0.0583765	-0.0078304	0.0462909
ANO4	-0.0356282	-0.0401326	0.00450446	0.34588
ANO5	-0.0627085	-0.0343756	-0.0283329	0.490115
ANO6	-0.068949	-0.0635509	-0.00539814	0.33813
ANO7	0.0158354	0.028165	-0.0123296	0.744799
ANO8	-0.132307	-0.115458	-0.0168493	0.543141
ANO9	0.114847	0.148745	-0.0338977	1.76015
ANOS1	0.230858	0.238476	-0.00761844	0.0458285
ANP32A	-0.0567765	-0.0272708	-0.0295057	0.329427
ANP32B	-0.134939	-0.0274915	-0.107447	1.39475
ANP32D	-0.0386721	-0.030752	-0.00792002	0.127744
ANP32E	-0.298772	-0.252046	-0.0467261	0.522677
ANPEP	0.00432779	0.0823126	-0.0779848	1.35966
ANTKMT	0.0147566	-0.0150872	0.0298438	1.41211
ANTXR1	0.058532	0.0409094	0.0176225	0.241901
ANTXR2	0.0235793	0.0596869	-0.0361077	0.527813
ANTXRL	-0.256047	-0.229226	-0.026821	0.74768
ANXA1	0.0483544	0.0338715	0.0144829	0.459421
ANXA10	0.0996166	0.0903298	0.00928675	0.0444425
ANXA11	0.115101	0.0977089	0.0173919	0.132265
ANXA13	-0.189409	-0.1336	-0.0558085	1.28723
ANXA2	0.0340464	0.0233159	0.0107306	0.584863
ANXA2R	-0.0514039	-0.0902134	0.0388095	0.358247
ANXA3	0.0541639	0.0372438	0.01692	0.063959
ANXA4	0.0346706	0.0524082	-0.0177377	1.08959
ANXA5	0.0379235	0.0595904	-0.0216669	1.35188
ANXA6	0.150665	0.184509	-0.0338442	0.0345705
ANXA7	-0.0359278	-0.0366713	0.000743555	0.217588
ANXA8	-0.02946	-0.0499773	0.0205173	0.320786
ANXA8L1	-0.26151	-0.264992	0.00348211	0.00141487
ANXA9	-0.0600701	-0.110233	0.0501629	2.6226
AOAH	-0.0485384	0.0203323	-0.0688708	2.36257
AOC1	0.00443179	-0.0403585	0.0447903	2.13765
AOC2	-0.0876733	-0.0817764	-0.00589687	0.0540098
AOC3	-0.144348	-0.149881	0.00553264	0.0447233
AOPEP	0.0546694	0.0469725	0.00769688	0.73617
AOX1	-0.0235876	-0.0132581	-0.0103295	0.303911
AP1AR	0.0774736	0.0776957	-0.000222079	0.177887
AP1B1	-0.238192	-0.152874	-0.0853186	1.55299
AP1G1	-0.296606	-0.120062	-0.176544	2.89283
AP1G2	-0.16087	-0.192508	0.0316388	1.19083
AP1M1	-0.237342	-0.0938957	-0.143447	2.62617
AP1M2	0.00194326	-0.010714	0.0126573	0.0462026
AP1S1	-0.0571375	-0.0589616	0.00182404	0.453814
AP1S2	-0.155878	-0.166303	0.0104253	0.0320021
AP1S3	-0.0113488	-0.039003	0.0276543	0.779611
AP2A1	-0.0876844	-0.0211526	-0.0665317	1.10379
AP2A2	0.0753375	0.0765165	-0.00117898	0.727519
AP2B1	-0.163371	-0.121336	-0.0420352	0.881985
AP2M1	-0.985328	-0.679121	-0.306207	5.68588
AP2S1	-1.20669	-0.613405	-0.593287	6.54089
AP3B1	-0.137263	-0.200342	0.0630792	0.622655
AP3B2	0.00326106	-0.0203742	0.0236352	0.566777
AP3D1	-0.121584	-0.0839016	-0.0376823	0.514981
AP3M1	-0.189126	-0.201854	0.0127278	0.158798
AP3M2	-0.115692	-0.154598	0.0389061	0.302637
AP3S1	-0.135585	-0.121226	-0.0143594	0.154541
AP3S2	0.0535675	0.0207724	0.0327951	1.35946
AP4B1	-0.0330227	-0.0497816	0.0167589	0.159816
AP4E1	-0.00923864	-0.0261095	0.0168708	0.380394
AP4M1	0.0519295	0.0483965	0.00353298	0.295081
AP4S1	-0.121818	-0.0471655	-0.0746524	1.47666
AP5B1	-0.0501246	-0.0867633	0.0366387	0.109428
AP5M1	-0.000875063	0.0103046	-0.0111797	0.267003
AP5S1	-0.024456	-0.00757615	-0.0168798	0.0973852
AP5Z1	0.0303429	0.040325	-0.00998212	0.10996
APAF1	0.0465666	0.0552258	-0.00865925	0.223188
APBA1	0.0143949	-0.0139082	0.028303	0.227207
APBA2	-0.213394	-0.175185	-0.0382096	0.5386
APBA3	0.135791	0.15609	-0.0202983	0.477272
APBB1	-0.116069	-0.0600849	-0.0559839	1.43734
APBB1IP	-0.0838346	-0.0235361	-0.0602985	1.16264
APBB2	0.165538	0.162867	0.00267071	0.333067
APBB3	0.0123029	-0.00823533	0.0205382	0.266331
APC	-0.227762	-0.330733	0.102971	0.0899495
APC2	-0.113187	-0.115003	0.0018166	0.22939
APCDD1	0.131583	0.145172	-0.013589	0.834911
APCDD1L	0.0654554	0.0852576	-0.0198022	0.0576898
APCS	-0.0952366	-0.0941745	-0.00106213	0.0069815
APEH	-0.156883	-0.1769	0.0200167	0.24298
APELA	NA	-0.109166	NA	NA
APEX1	-0.0355126	-0.065237	0.0297244	0.0163732
APEX2	0.0779111	-0.0632136	0.141125	3.66327
APH1A	-0.252537	-0.325431	0.0728948	1.15006
APH1B	-0.0513198	-0.0622978	0.010978	0.409803
API5	-0.234756	-0.167215	-0.0675413	1.35506
APIP	-0.0566999	-0.0888927	0.0321927	0.694235
APLF	-0.0110441	0.0234425	-0.0344866	0.74407
APLN	-0.0139781	-0.00621844	-0.00775967	0.0194901
APLNR	0.0188957	0.0175267	0.00136898	0.0683054
APLP1	-0.132308	-0.140914	0.00860603	0.0863327
APLP2	-0.0177158	0.0398172	-0.057533	1.1116
APMAP	0.0689419	0.0225467	0.0463952	0.430375
APOA1	0.0291729	0.0736339	-0.044461	0.263927
APOA2	-0.0901277	-0.0424428	-0.0476849	1.77182
APOA4	0.0865479	0.123422	-0.0368744	0.212281
APOA5	0.0453106	0.0533584	-0.0080478	0.43032
APOB	0.0162227	-0.0387603	0.054983	1.51134
APOBEC1	-0.0498146	-0.00983533	-0.0399793	2.32403
APOBEC2	-0.0115448	-0.0458261	0.0342812	0.0481542
APOBEC3A	-0.0902597	-0.0718352	-0.0184245	0.459351
APOBEC3B	0.0233954	-0.0169147	0.0403101	0.203312
APOBEC3C	-0.20389	-0.180519	-0.0233709	0.507365
APOBEC3D	0.0642067	0.0371827	0.027024	0.0701279
APOBEC3F	-0.0262004	0.131839	-0.158039	0.593808
APOBEC3G	0.0381453	0.126347	-0.0882013	0.483385
APOBEC3H	-0.0602039	-0.020766	-0.0394378	0.554202
APOBEC4	-0.0501787	-0.0333726	-0.0168061	0.428502
APOBR	-0.0081316	-0.0136866	0.00555499	0.142285
APOC1	-0.173995	-0.15607	-0.0179248	0.043221
APOC2	0.019709	-0.0110915	0.0308005	0.54893
APOC3	-0.0215671	0.0393509	-0.0609179	1.81602
APOC4	0.133778	0.125905	0.00787356	1.09064
APOD	-0.00044563	0.016354	-0.0167996	0.00753329
APOE	-0.0521491	-0.0337137	-0.0184354	0.0849016
APOF	-0.0715637	-0.0748078	0.0032441	0.0589859
APOH	-0.0718572	-0.0706695	-0.00118772	0.348203
APOL1	-0.037448	-0.00427084	-0.0331772	1.71758
APOL2	-0.0280567	-0.0240036	-0.00405312	0.277468
APOL3	0.107191	0.0907433	0.0164473	0.10028
APOL4	NA	-0.1586	NA	NA
APOL5	-0.0480089	-0.0657516	0.0177428	0.120043
APOL6	0.0612092	0.0605589	0.000650274	0.117858
APOLD1	0.012216	-0.0052811	0.0174971	0.435055
APOM	-0.023006	-0.0288198	0.0058138	0.271474
APOO	0.0924611	0.0902591	0.00220198	0.00317544
APOOL	-0.163918	-0.160691	-0.00322677	0.489642
APP	0.0964703	0.0789468	0.0175236	0.330677
APPBP2	-0.12928	-0.117928	-0.011352	0.445558
APPL1	-0.0505393	-0.089806	0.0392667	2.3964
APPL2	-0.112887	-0.0956328	-0.017254	0.696363
APRT	-0.297165	-0.229609	-0.0675558	1.17523
APTX	-0.0315178	-0.00226837	-0.0292494	0.420384
AQP1	0.105084	0.0941433	0.010941	0.0953401
AQP10	-0.186573	-0.183603	-0.00297007	0.598894
AQP11	0.0560413	0.088707	-0.0326657	0.672879
AQP12B	-0.210306	-0.161348	-0.0489575	1.36088
AQP2	-0.0547156	-0.0534273	-0.00128827	0.215893
AQP3	0.0216907	0.0217271	-3.63746e-05	0.438679
AQP4	0.0794918	0.0774043	0.00208751	0.30193
AQP5	-0.0865573	-0.0159144	-0.0706429	1.77222
AQP6	-0.068003	-0.0684781	0.000475138	0.237383
AQP7	-0.42767	-0.416944	-0.0107254	0.0205584
AQP7B	NA	-0.219254	NA	NA
AQP8	0.015577	0.0152068	0.00037019	0.717746
AQP9	-0.0443906	-0.0463404	0.0019498	0.0786042
AQR	-1.48753	-1.49699	0.00946149	0.0747104
AR	0.174455	0.16896	0.00549509	0.446363
ARAF	0.25502	0.214024	0.0409961	1.16066
ARAP1	-0.112314	-0.112424	0.00011067	0.429518
ARAP2	0.0632008	0.0494838	0.013717	0.155308
ARAP3	-0.00639472	-0.0106247	0.00422994	0.0600473
ARB2A	0.144012	0.114816	0.0291957	0.304112
ARC	0.0889258	0.0829455	0.00598031	0.216909
ARCN1	-1.43942	-1.42491	-0.0145132	1.13413
AREG	0.0202648	0.0301854	-0.00992057	0.252995
AREL1	-0.0379688	-0.0131843	-0.0247846	0.906105
ARF1	-0.246715	-0.323728	0.0770136	0.118132
ARF3	-0.222975	-0.220895	-0.00207962	0.00653037
ARF4	-0.710823	-0.635083	-0.0757402	0.178698
ARF5	0.120969	0.0428227	0.0781465	1.88429
ARF6	-0.325537	-0.264751	-0.0607865	0.829894
ARFGAP1	0.081645	0.0356554	0.0459896	1.86208
ARFGAP2	-0.0198063	-0.021084	0.00127771	0.11561
ARFGAP3	-0.0373736	0.0110971	-0.0484707	1.8076
ARFGEF1	-0.105956	-0.0880283	-0.0179281	0.34228
ARFGEF2	-0.0809084	-0.0536578	-0.0272506	0.469507
ARFGEF3	0.0277011	0.0751086	-0.0474075	0.372848
ARFIP1	0.0184472	0.0562255	-0.0377783	1.04584
ARFIP2	0.205576	0.175396	0.0301791	0.855411
ARFRP1	-0.701717	-0.704792	0.00307424	0.0451852
ARG1	0.17918	0.155186	0.0239936	0.55591
ARG2	-0.0121439	0.0340061	-0.04615	1.31364
ARGFX	0.0723268	-0.00647385	0.0788006	1.57741
ARGLU1	-0.729418	-0.742692	0.013274	0.405218
ARHGAP1	0.0213471	-0.0272602	0.0486073	1.19394
ARHGAP10	0.148899	0.115979	0.0329204	0.435613
ARHGAP11A	-0.354643	-0.334546	-0.0200964	0.471204
ARHGAP12	0.0635674	0.0436271	0.0199402	0.58814
ARHGAP15	-0.00144893	-0.0326668	0.0312179	0.379888
ARHGAP17	-0.00672238	-0.00669964	-2.27393e-05	0.0491699
ARHGAP18	0.0922434	0.111082	-0.018839	1.16458
ARHGAP19	-0.109103	-0.107428	-0.00167487	0.211484
ARHGAP20	0.115031	0.128963	-0.0139317	0.182172
ARHGAP21	-0.0901035	-0.0905038	0.000400313	0.029047
ARHGAP22	0.0182572	0.0337077	-0.0154505	0.248897
ARHGAP23	-0.0983354	-0.176452	0.0781161	2.06181
ARHGAP24	-0.0822102	-0.0895443	0.00733405	0.0815562
ARHGAP25	0.0808519	0.0732852	0.00756667	0.169939
ARHGAP26	0.019458	0.037371	-0.017913	0.689687
ARHGAP27	-0.253287	-0.19187	-0.0614169	0.642316
ARHGAP28	0.0676471	0.0748325	-0.00718537	0.052507
ARHGAP29	-0.205071	-0.234033	0.028962	2.83288
ARHGAP30	-0.151785	-0.187485	0.0356994	1.55919
ARHGAP31	-0.0424291	-0.0560242	0.0135951	0.130586
ARHGAP32	0.0208926	0.0265554	-0.00566282	0.140037
ARHGAP33	-0.0146817	-0.000479144	-0.0142025	0.065256
ARHGAP35	0.150574	0.183686	-0.033112	2.31073
ARHGAP36	0.0991469	0.0929843	0.00616252	0.0372993
ARHGAP39	-0.185597	-0.0719231	-0.113674	3.10784
ARHGAP4	0.0782175	0.100812	-0.0225947	0.025719
ARHGAP44	0.0801806	0.0825231	-0.00234244	0.0280981
ARHGAP45	-0.233126	-0.0335575	-0.199568	3.3844
ARHGAP5	-0.102074	-0.0988103	-0.00326364	0.361022
ARHGAP6	0.190811	0.173598	0.0172133	0.499538
ARHGAP8	0.0507903	0.0369529	0.0138374	0.00151977
ARHGAP9	-0.0603571	-0.17915	0.118793	3.43445
ARHGDIA	0.101962	0.0478545	0.0541073	1.57657
ARHGDIB	0.0824518	0.059205	0.0232468	0.929961
ARHGDIG	-0.0835828	-0.0801766	-0.00340612	0.120775
ARHGEF1	0.0739435	0.0153177	0.0586258	1.9535
ARHGEF10	0.0571769	0.0877791	-0.0306022	0.0957025
ARHGEF10L	-0.035297	0.00175167	-0.0370487	1.25344
ARHGEF11	-0.139613	-0.24908	0.109467	5.81982
ARHGEF12	0.0161008	6.25129e-05	0.0160383	0.292318
ARHGEF15	0.0101955	-0.0333699	0.0435655	1.23338
ARHGEF16	-0.0702653	-0.0754093	0.00514399	0.548418
ARHGEF17	-0.106675	-0.0920152	-0.0146601	0.720701
ARHGEF18	0.028566	0.0327842	-0.00421816	0.108792
ARHGEF19	-0.0434261	-0.0121712	-0.0312549	0.422438
ARHGEF2	-0.146828	-0.164214	0.017386	0.0352489
ARHGEF25	-0.0964324	-0.111771	0.0153384	0.113698
ARHGEF26	0.0075457	0.00684346	0.000702244	0.662407
ARHGEF28	0.00411217	-0.0726898	0.0768019	0.784081
ARHGEF3	0.00907496	0.00266673	0.00640823	0.284982
ARHGEF33	-0.063507	-0.138339	0.0748324	0.992892
ARHGEF35	0.00288032	-0.0139988	0.0168791	0.361296
ARHGEF37	0.0808759	0.103693	-0.0228174	0.307822
ARHGEF38	-0.126528	-0.111297	-0.0152303	0.341874
ARHGEF39	-0.0523448	-0.0427121	-0.00963267	0.0808379
ARHGEF4	0.0435086	0.0146074	0.0289012	0.573685
ARHGEF40	-0.0941568	-0.064443	-0.0297138	0.00393854
ARHGEF5	-0.35015	-0.362904	0.0127547	0.0411452
ARHGEF6	0.0703323	0.121572	-0.0512396	0.404726
ARHGEF7	-0.0586266	-0.238507	0.17988	8.61423
ARHGEF9	-0.0267572	-0.0252829	-0.0014743	0.312762
ARID1A	-0.410558	-0.209301	-0.201257	2.74451
ARID1B	-0.017505	-0.0507915	0.0332865	0.513459
ARID2	-0.596726	-0.352709	-0.244017	4.62214
ARID3A	-0.106604	-0.0591626	-0.0474414	0.429389
ARID3B	-0.088988	-0.109023	0.0200351	0.125018
ARID3C	-0.0315722	-0.0374606	0.00588838	0.0258023
ARID4A	-0.0901454	-0.0508683	-0.0392771	0.19165
ARID4B	-0.190549	-0.246086	0.0555372	0.196953
ARID5A	-0.237075	-0.245284	0.00820946	0.302836
ARID5B	0.0519362	-0.00474452	0.0566807	2.14004
ARIH1	-1.22891	-1.36938	0.140474	1.88959
ARIH2	0.0144616	0.106826	-0.092364	1.22898
ARK2C	-0.0143861	0.0483575	-0.0627436	1.64401
ARK2N	-0.0593332	-0.0257658	-0.0335674	1.18065
ARL1	-0.144217	-0.170038	0.0258213	0.65945
ARL10	-0.18164	-0.174161	-0.00747888	0.00717997
ARL11	-0.114971	-0.111544	-0.00342632	0.307269
ARL13A	0.0854617	0.0631075	0.0223542	1.09958
ARL13B	0.0535085	-0.0123105	0.065819	1.76329
ARL14	0.0523474	0.0459039	0.00644355	0.206937
ARL14EP	0.182009	0.0985291	0.0834802	2.40526
ARL14EPL	0.0409838	0.0412889	-0.000305109	0.362412
ARL15	-0.0251443	-0.024735	-0.000409307	0.143342
ARL16	-0.216848	-0.110843	-0.106006	0.667311
ARL2	-1.75501	-1.60827	-0.146734	1.82681
ARL2BP	-0.0491077	-0.065849	0.0167413	0.101947
ARL3	0.0988221	0.0930181	0.00580405	0.290647
ARL4A	-0.0959368	-0.0643382	-0.0315986	0.100917
ARL4C	0.0470515	-0.0198843	0.0669358	2.06866
ARL4D	-0.171953	-0.213187	0.0412338	1.5693
ARL5A	-0.0192156	0.0346264	-0.053842	1.18384
ARL5B	-0.00951908	0.0229957	-0.0325148	1.66709
ARL5C	-0.135485	-0.164587	0.0291015	0.548103
ARL6	0.0947527	0.06487	0.0298826	0.132062
ARL6IP1	-0.0390048	-0.0836542	0.0446494	0.849335
ARL6IP4	-0.123714	-0.0309988	-0.0927153	0.276459
ARL6IP5	-0.013613	0.00639824	-0.0200112	0.0873858
ARL6IP6	-0.14408	-0.124851	-0.0192286	0.534893
ARL8A	0.0314489	-0.00366993	0.0351188	0.959299
ARL8B	-0.362647	-0.215813	-0.146833	3.72245
ARL9	0.00629643	-0.0311212	0.0374176	2.63172
ARMC1	0.0392282	0.0198444	0.0193838	0.916776
ARMC10	-0.25412	-0.277313	0.0231934	1.44128
ARMC12	0.0730568	0.0524115	0.0206453	0.967214
ARMC2	0.0145287	0.00444479	0.0100839	0.00386233
ARMC3	0.148269	0.161406	-0.0131369	0.318798
ARMC5	-0.299822	-0.294802	-0.00501993	0.753968
ARMC6	-0.215058	-0.277749	0.0626913	1.26282
ARMC7	-1.32016	-1.37319	0.0530312	0.880224
ARMC8	-0.0485746	0.00435368	-0.0529283	1.66957
ARMC9	-0.0333562	0.0271662	-0.0605224	1.08297
ARMCX1	0.0576473	0.0569791	0.000668188	0.280162
ARMCX2	0.0927514	0.0849715	0.0077799	0.160541
ARMCX3	-0.00346458	0.0133367	-0.0168013	0.935636
ARMCX4	0.235342	0.254403	-0.0190604	0.450976
ARMCX5	0.0334651	0.0631296	-0.0296646	0.692798
ARMCX6	-0.252575	-0.192931	-0.059644	0.573746
ARMH1	-0.128666	-0.0916159	-0.0370503	0.204206
ARMH2	0.117552	0.117936	-0.000384303	0.130147
ARMH3	-0.143596	-0.0883039	-0.0552919	0.2354
ARMH4	0.0400067	0.0144783	0.0255284	0.65286
ARMS2	0.163929	0.155447	0.00848233	0.137542
ARMT1	0.045207	0.0505827	-0.0053757	0.128351
ARNT	-0.0414902	-0.0524214	0.0109313	0.550065
ARNT2	0.0755058	0.040869	0.0346367	1.67178
ARPC1A	-0.0849513	-0.0809626	-0.00398874	0.113064
ARPC1B	-0.0691005	-0.0326372	-0.0364633	1.06404
ARPC2	-0.459106	-0.511795	0.0526889	2.33882
ARPC3	-0.715235	-0.827341	0.112105	1.41561
ARPC4	-0.589451	-0.68292	0.0934695	1.89456
ARPC5	-0.082623	-0.124625	0.0420024	1.06679
ARPC5L	0.0621002	0.0556615	0.0064387	0.0652251
ARPIN	0.0234076	0.0541853	-0.0307777	1.67164
ARPP19	-0.387449	-0.357307	-0.0301417	0.859081
ARPP21	0.0593451	0.0502263	0.00911876	0.933912
ARR3	0.0170742	-0.0166312	0.0337054	1.07591
ARRB1	-0.16733	-0.148169	-0.0191613	0.386958
ARRB2	0.055294	0.0147953	0.0404988	0.986973
ARRDC1	-0.0390858	-0.0527999	0.0137142	0.287228
ARRDC2	0.0598413	-0.0533205	0.113162	1.65817
ARRDC3	0.200098	0.184919	0.0151791	0.249613
ARRDC4	0.0725022	0.0389646	0.0335376	0.960164
ARRDC5	0.119877	0.0807339	0.0391433	0.380092
ARSA	-0.00183836	-0.0515132	0.0496748	0.583442
ARSB	-0.0867935	-0.12935	0.0425566	0.96672
ARSD	0.169	0.146565	0.0224357	0.989458
ARSF	0.0797205	0.102536	-0.0228155	0.18385
ARSG	0.112699	0.100362	0.0123368	0.163968
ARSH	0.0110097	0.0260992	-0.0150895	0.902558
ARSI	-0.0302315	-0.0123057	-0.0179258	0.0968535
ARSJ	-0.0557963	-0.0374831	-0.0183132	0.533053
ARSK	0.00475647	-0.0202102	0.0249666	0.873361
ARSL	-0.0327914	-0.00181282	-0.0309785	0.22146
ART1	-0.00506397	0.00022687	-0.00529084	0.30474
ART3	-0.0516531	-0.067392	0.0157389	0.0990815
ART4	0.0435329	0.0454904	-0.00195746	0.154834
ART5	0.0568761	0.0720917	-0.0152156	1.14781
ARTN	-0.307796	-0.261319	-0.046477	0.422181
ARV1	0.018399	0.00933169	0.00906736	0.166792
ARVCF	0.14962	0.196111	-0.0464915	1.21984
ARX	-0.0159737	0.00645913	-0.0224328	0.0617978
AS3MT	0.00137045	0.0197198	-0.0183494	0.571379
ASAH1	0.145319	0.101373	0.0439461	2.17179
ASAH2	-0.0389996	0.0216922	-0.0606918	1.00398
ASAP1	0.152149	0.15673	-0.00458072	0.0823422
ASAP2	0.0793875	0.141634	-0.0622464	1.84965
ASAP3	-0.115703	-0.0710189	-0.0446837	1.43889
ASB1	0.0455809	0.0581711	-0.0125901	0.301473
ASB10	0.0778637	0.032563	0.0453007	0.908978
ASB11	0.159786	0.159004	0.000781549	0.201918
ASB12	-0.00427372	0.0169883	-0.0212621	0.0866254
ASB13	0.222076	0.231891	-0.00981545	0.304219
ASB14	0.0136025	0.0130367	0.000565838	0.0912737
ASB15	0.238424	0.21731	0.021114	0.0757585
ASB16	-0.189772	-0.167654	-0.0221177	0.283477
ASB17	-0.101133	-0.0962622	-0.0048709	0.155419
ASB18	0.0890281	0.0474442	0.0415839	0.604446
ASB2	0.022999	0.0568973	-0.0338983	1.64611
ASB3	0.00342112	0.0121681	-0.00874697	0.025641
ASB4	0.134413	0.12379	0.010623	0.479245
ASB5	0.168864	0.189764	-0.0209004	0.0562439
ASB6	-0.242459	-0.282113	0.0396536	1.64678
ASB7	-0.060865	-0.0388072	-0.0220578	0.15505
ASB8	-0.120682	-0.0941706	-0.0265116	2.35342
ASB9	0.0403626	0.0301567	0.0102059	0.192556
ASCC1	-0.0373009	-0.0608931	0.0235922	0.296477
ASCC2	-0.000854656	0.0284678	-0.0293224	0.202431
ASCC3	-0.272665	-0.409563	0.136898	3.18477
ASCL1	-0.0184692	-0.0632013	0.0447321	2.67389
ASCL2	0.01197	-0.0116876	0.0236576	0.59714
ASCL3	0.0566135	0.0625184	-0.00590489	0.184989
ASCL4	-0.0576737	-0.0731505	0.0154769	0.397408
ASCL5	-0.107431	-0.148039	0.0406073	0.813495
ASDURF	NA	-0.536714	NA	NA
ASF1A	-0.0302984	-0.0962483	0.0659499	3.75861
ASF1B	-0.131946	-0.230354	0.0984075	1.09698
ASGR1	0.0682703	0.0785875	-0.0103172	0.942005
ASGR2	0.0755511	0.0719773	0.00357383	0.0996464
ASH1L	-0.115506	-0.17135	0.0558435	2.55492
ASH2L	-0.156353	-0.236674	0.0803209	2.12811
ASIC1	-0.0740758	-0.156586	0.0825104	1.97645
ASIC2	-0.0147131	-0.0309555	0.0162424	0.0286137
ASIC3	0.0666017	0.109776	-0.0431739	0.854494
ASIC4	-0.11321	-0.0722954	-0.0409145	0.202966
ASIC5	0.173017	0.137286	0.0357307	1.63225
ASIP	0.102251	0.0769119	0.0253395	0.478544
ASL	-0.0238655	-0.0413388	0.0174733	0.518178
ASMT	NA	-0.0520369	NA	NA
ASMTL	NA	-0.0996151	NA	NA
ASNS	-0.157688	-0.202868	0.0451797	4.3532
ASNSD1	-0.164812	-0.148325	-0.0164872	0.0590921
ASPA	0.03713	0.0443669	-0.00723692	0.281826
ASPDH	0.0527188	0.0512478	0.00147096	0.0159623
ASPG	0.0265695	-0.00237299	0.0289425	0.751459
ASPH	0.0656805	0.0483762	0.0173043	0.205725
ASPHD1	-0.0107035	-0.00995462	-0.000748911	0.0918409
ASPHD2	-0.0890043	-0.0813	-0.0077043	0.292356
ASPM	-0.231047	-0.251325	0.0202773	0.18761
ASPRV1	-0.14648	-0.128962	-0.0175176	0.423846
ASPSCR1	-0.129886	-0.1142	-0.0156853	0.126683
ASRGL1	-0.0942165	-0.0656141	-0.0286024	0.158043
ASS1	-0.204617	-0.208069	0.00345175	0.0131842
ASTE1	-0.0426527	-0.0257609	-0.0168917	0.332319
ASTL	-0.0772172	-0.0953234	0.0181062	0.00426058
ASTN1	0.0166891	0.033618	-0.0169289	0.472386
ASTN2	0.174552	0.132627	0.0419255	0.875798
ASXL1	0.0328266	0.0830334	-0.0502068	0.555611
ASXL2	NA	-0.143332	NA	NA
ASXL3	0.164665	0.149765	0.0148997	0.408281
ASZ1	-0.0212264	-0.039415	0.0181885	1.21392
ATAD1	-0.121725	-0.150519	0.0287938	0.228747
ATAD2	-0.221783	-0.204005	-0.0177779	0.391263
ATAD2B	-0.0463161	-0.0177754	-0.0285407	0.86671
ATAD3A	0.00635615	-0.00322412	0.00958027	0.271878
ATAD3B	0.0229157	0.00914764	0.0137681	0.344264
ATAD3C	0.0166437	0.0694447	-0.052801	0.538872
ATAD5	-0.457245	-0.388709	-0.0685367	2.5074
ATAT1	-0.0753199	-0.0577067	-0.0176131	1.18833
ATCAY	0.0147727	0.00861228	0.00616046	0.681682
ATE1	0.105639	0.0590354	0.046604	1.23247
ATF1	-0.149483	-0.182407	0.0329237	0.186549
ATF2	0.105684	0.105641	4.35158e-05	0.145988
ATF3	0.0608333	0.00403371	0.0567996	1.85892
ATF4	-0.511788	-0.434646	-0.0771424	0.475174
ATF5	-0.12584	-0.101825	-0.0240154	0.0516157
ATF6	-0.0873798	-0.0370544	-0.0503254	1.16084
ATF6B	0.00591833	-0.0824156	0.0883339	1.52087
ATF7	-0.172226	-0.214239	0.0420136	0.145767
ATF7IP	-0.0845365	-0.0627235	-0.021813	0.390819
ATF7IP2	0.0360105	0.055424	-0.0194135	0.268758
ATG10	-0.0678415	-0.0690221	0.00118067	0.0332451
ATG101	-0.0404941	-0.0840839	0.0435899	0.328004
ATG12	-0.102365	-0.0970839	-0.00528118	0.0948487
ATG13	0.0493285	-0.00685393	0.0561824	0.864244
ATG14	0.010641	-0.0856681	0.0963091	0.881302
ATG16L1	0.00625979	0.0194569	-0.0131971	0.254237
ATG16L2	-0.0971594	-0.0939368	-0.00322269	0.0234601
ATG2A	-0.128752	-0.180636	0.051884	1.17429
ATG2B	0.0111352	0.0044956	0.00663964	0.00936619
ATG3	-0.0990366	-0.129483	0.0304467	0.0278789
ATG4A	0.0446467	0.0182046	0.0264421	0.514591
ATG4B	0.0833925	0.115535	-0.0321428	0.450652
ATG4C	-0.0276444	-0.0602173	0.0325729	1.04802
ATG4D	-0.0165734	-0.00875283	-0.0078206	0.168318
ATG5	0.0502987	0.0311808	0.0191179	0.0428668
ATG7	0.0341417	0.0646725	-0.0305307	1.13265
ATG9A	-0.203634	-0.179485	-0.0241496	0.435828
ATG9B	NA	-0.287435	NA	NA
ATIC	-0.693092	-0.319575	-0.373517	2.15494
ATL1	-0.122652	-0.0942947	-0.0283577	0.183618
ATL2	-0.522783	-0.610859	0.088076	1.30887
ATL3	-0.045012	-0.0538098	0.00879782	0.197578
ATM	0.00704618	-0.0329845	0.0400307	0.494071
ATMIN	-0.213452	-0.186601	-0.0268513	0.0144578
ATN1	-0.129501	-0.11218	-0.017321	0.0482191
ATOH1	-0.0748752	-0.0527779	-0.0220973	0.388433
ATOH7	0.097992	0.00461211	0.0933799	0.826923
ATOH8	-0.150476	-0.137411	-0.0130647	0.0118751
ATOSA	-0.12371	-0.122001	-0.00170929	0.25245
ATOSB	-0.127029	-0.122872	-0.00415735	0.0309363
ATOX1	0.0456144	0.0794086	-0.0337941	0.249581
ATP10A	-0.0177521	-0.0346188	0.0168667	0.446024
ATP10B	0.0415894	0.0465878	-0.00499842	0.0279404
ATP10D	-0.0254408	-0.0160561	-0.00938476	0.0990674
ATP11A	-0.0701727	-0.0251928	-0.0449798	0.16552
ATP11B	-0.0923738	-0.110766	0.0183924	0.0386369
ATP11C	0.0361501	0.0321929	0.00395717	0.107958
ATP12A	-0.0758669	-0.0839287	0.00806186	0.199802
ATP13A1	-0.229039	-0.235889	0.0068502	0.00695211
ATP13A2	0.0336452	0.081319	-0.0476738	0.576504
ATP13A3	-0.0550045	-0.00916716	-0.0458373	0.566639
ATP13A4	-0.0376044	-0.0457862	0.00818175	0.0144932
ATP13A5	0.0981041	0.0970313	0.00107272	0.280602
ATP1A1	-1.2612	-1.07806	-0.183138	0.609844
ATP1A2	-0.0507275	-0.0401892	-0.0105383	0.288205
ATP1A3	0.0281086	0.0322434	-0.00413483	0.623893
ATP1A4	-0.088914	-0.101351	0.0124366	1.02777
ATP1B1	-0.0776512	-0.101619	0.0239676	1.17995
ATP1B2	-0.00316811	-0.0170806	0.0139124	0.0748454
ATP1B3	-0.72735	-0.223205	-0.504144	4.42719
ATP1B4	-0.103548	-0.115467	0.0119192	0.257077
ATP23	-0.392579	-0.433353	0.0407739	0.614852
ATP2A1	-0.00899757	0.0239048	-0.0329024	0.817921
ATP2A2	-1.6763	-1.7636	0.0873086	1.60616
ATP2A3	-0.0349849	-0.0308703	-0.00411461	0.110877
ATP2B1	-0.276603	-0.239014	-0.0375891	0.823786
ATP2B2	-0.0607121	-0.0374577	-0.0232544	1.1726
ATP2B3	-0.0136093	0.00256638	-0.0161757	0.436828
ATP2B4	-0.227041	-0.216886	-0.010155	0.000481886
ATP2C1	-0.208214	-0.127579	-0.0806353	1.1467
ATP2C2	-0.0221535	0.0188997	-0.0410532	0.751236
ATP4A	-0.000684024	-0.0148262	0.0141421	0.0523918
ATP4B	0.0193429	0.0160704	0.00327251	0.114626
ATP5F1A	-0.844241	-0.689747	-0.154494	1.20049
ATP5F1B	-0.890774	-0.905109	0.0143349	0.248666
ATP5F1C	-0.532668	-0.550269	0.0176007	0.253761
ATP5F1D	-0.750946	-0.718049	-0.0328978	0.05679
ATP5F1E	-0.966562	-0.874741	-0.091821	1.42081
ATP5IF1	-0.141237	-0.137192	-0.0040449	0.201703
ATP5MC1	-0.264829	-0.316625	0.0517956	0.959484
ATP5MC2	-0.31585	-0.333337	0.0174865	0.102398
ATP5MC3	0.0266342	-0.013986	0.0406202	1.52695
ATP5ME	-0.463403	-0.400394	-0.0630095	0.254672
ATP5MF	-1.13301	-1.08449	-0.0485263	0.793864
ATP5MG	-0.308682	-0.315893	0.00721054	0.068957
ATP5MGL	-0.291905	-0.223273	-0.0686324	0.342021
ATP5MJ	-0.037815	-0.023395	-0.01442	0.237966
ATP5MK	-0.0573658	-0.0859909	0.0286251	0.341277
ATP5PB	-0.573842	-0.607201	0.0333586	0.56673
ATP5PD	-0.562098	-0.525027	-0.0370706	0.456525
ATP5PF	-0.42269	-0.392392	-0.0302985	0.216852
ATP5PO	-0.37594	-0.352254	-0.0236864	0.0074577
ATP6AP1	-1.27075	-0.987678	-0.283068	2.00315
ATP6AP2	-0.975132	-0.761766	-0.213366	2.82231
ATP6V0A1	-0.235767	-0.227289	-0.00847775	0.210537
ATP6V0A2	-0.246772	-0.16322	-0.0835523	1.27378
ATP6V0A4	-0.0134109	-0.0310222	0.0176113	0.153272
ATP6V0B	-1.21433	-1.12447	-0.089861	0.466551
ATP6V0C	-2.32583	-2.33604	0.0102107	0.0692324
ATP6V0D1	-1.39031	-1.33686	-0.0534482	0.737185
ATP6V0D2	-0.0679726	-0.0726566	0.00468407	0.0389754
ATP6V0E1	-0.208513	-0.0824572	-0.126055	1.33217
ATP6V0E2	-0.0103319	-0.0452789	0.0349469	0.407311
ATP6V1A	-2.01518	-1.87207	-0.143115	0.739621
ATP6V1B1	-0.0853387	-0.0709476	-0.0143911	0.102634
ATP6V1B2	-1.98503	-1.90851	-0.0765263	0.636343
ATP6V1C1	-1.03807	-1.06543	0.0273615	0.0229977
ATP6V1C2	-0.0949137	-0.0438572	-0.0510565	1.62321
ATP6V1D	-0.937683	-0.880743	-0.05694	0.469582
ATP6V1E1	-1.37257	-1.31883	-0.053737	0.455634
ATP6V1E2	0.0126315	0.000184478	0.012447	0.0717745
ATP6V1F	-1.28796	-1.19806	-0.0899019	0.743571
ATP6V1G1	-1.25165	-0.97683	-0.274817	2.3422
ATP6V1G2	-0.0072376	0.0107847	-0.0180223	0.137773
ATP6V1G3	0.0644697	0.0803169	-0.0158473	0.395198
ATP6V1H	-0.914876	-0.880033	-0.0348424	0.216212
ATP7A	-0.134678	-0.130243	-0.00443449	0.979008
ATP7B	0.0215312	0.0182412	0.00328998	0.280065
ATP8A1	0.0190305	0.0153226	0.0037079	0.0631278
ATP8A2	-0.0376263	-0.0618495	0.0242232	0.210355
ATP8B1	0.103149	0.0894002	0.0137487	0.07743
ATP8B2	-0.0657923	-0.0511318	-0.0146605	0.31796
ATP8B3	-0.0787086	-0.0656133	-0.0130953	0.377557
ATP8B4	0.161502	0.101483	0.0600186	1.57795
ATP9A	-0.0218965	-0.00668405	-0.0152125	0.279188
ATP9B	-0.0672453	-0.00302861	-0.0642167	0.818301
ATPAF1	0.0291653	0.0275806	0.00158467	0.670093
ATPAF2	0.0456728	0.0248119	0.020861	0.106747
ATPSCKMT	0.0412275	0.0667433	-0.0255158	0.947641
ATR	-1.33182	-1.31554	-0.016288	0.338894
ATRAID	-0.141624	-0.0634764	-0.078148	1.62853
ATRIP	-0.526112	-0.574982	0.0488705	0.357556
ATRN	-0.0109036	-0.0365496	0.025646	0.000168478
ATRNL1	0.135755	0.0954626	0.0402925	1.60474
ATRX	-0.281092	-0.198344	-0.0827482	0.334483
ATXN1	0.0312708	0.0124472	0.0188235	0.914771
ATXN10	-0.548826	-0.597331	0.0485046	0.957144
ATXN1L	-0.102108	-0.0676958	-0.0344121	0.63241
ATXN2	-0.264684	-0.243695	-0.0209886	0.170147
ATXN2L	-0.180184	-0.143281	-0.0369022	0.983159
ATXN3	0.0487748	0.012563	0.0362118	0.173117
ATXN3L	0.189628	0.201795	-0.0121663	0.559253
ATXN7	0.102535	0.120775	-0.0182398	0.619231
ATXN7L1	-0.00498975	-0.00761046	0.00262072	0.130482
ATXN7L2	-0.0465515	-0.110912	0.0643602	1.14202
ATXN7L3	-0.13466	-0.153576	0.0189157	0.919198
ATXN7L3B	-0.0904454	-0.152607	0.0621615	1.10371
AUH	-0.0342901	-0.0414452	0.00715516	0.285265
AUNIP	0.00870385	-0.00417421	0.0128781	0.291611
AUP1	-0.210835	-0.213574	0.00273945	0.289319
AURKA	-1.09077	-1.19146	0.100686	1.75542
AURKAIP1	-0.598224	-0.454247	-0.143978	1.64131
AURKB	-2.4228	-2.25007	-0.172732	2.35188
AURKC	0.0495294	0.0642715	-0.0147421	0.643937
AUTS2	0.0841151	0.0544777	0.0296374	0.913332
AVEN	-0.0839067	-0.0866571	0.00275038	0.0440332
AVIL	-0.208073	-0.247939	0.039866	0.955096
AVL9	0.108626	0.0698401	0.0387854	1.0554
AVP	-0.0726328	-0.0840906	0.0114579	0.0936862
AVPI1	-0.0576765	-0.0222218	-0.0354547	0.638975
AVPR1A	-0.180936	-0.269483	0.0885463	2.87009
AVPR1B	-0.0594314	-0.0663595	0.00692807	0.677358
AVPR2	0.0386645	0.0492163	-0.0105518	0.469667
AWAT1	0.154613	0.150962	0.00365056	0.0123425
AWAT2	0.134441	0.0803216	0.0541194	2.99893
AXDND1	-0.14493	-0.160078	0.0151485	0.0841431
AXIN1	-0.0599458	0.0619642	-0.12191	2.98344
AXIN2	-0.0773612	-0.0660799	-0.0112813	0.0825366
AXL	-0.0192027	0.00517066	-0.0243733	0.432441
AZGP1	-0.166138	-0.12648	-0.0396581	0.0113598
AZI2	0.0988169	0.0675764	0.0312405	0.101078
AZIN1	-0.231432	-0.088954	-0.142478	2.6289
AZIN2	0.031899	0.0135938	0.0183052	1.1452
AZU1	0.13018	0.156314	-0.0261339	0.196751
B2M	0.0483012	0.0403331	0.00796811	0.144686
B3GALNT1	-0.0778914	-0.0542762	-0.0236153	1.0496
B3GALNT2	-0.00449595	0.0405501	-0.0450461	0.75272
B3GALT1	0.0611041	0.0525133	0.00859074	0.0182863
B3GALT2	0.0050088	0.00553099	-0.000522186	0.0906188
B3GALT4	-0.0638554	-0.0648886	0.00103322	0.00364368
B3GALT5	0.153536	0.139803	0.0137329	0.0513893
B3GALT6	-0.0025129	0.0109689	-0.0134818	0.169952
B3GAT1	0.0847076	0.0994347	-0.014727	0.625584
B3GAT2	0.0111993	-0.0747519	0.0859512	0.56681
B3GAT3	-0.153373	-0.21202	0.0586464	2.19928
B3GLCT	0.00904045	-0.0127892	0.0218297	0.304603
B3GNT2	-0.104742	-0.00381822	-0.100924	2.4742
B3GNT3	-0.099413	-0.0703802	-0.0290328	0.433675
B3GNT4	-0.18245	-0.227944	0.0454937	0.0804054
B3GNT5	-0.0559547	-0.0225346	-0.0334201	0.246718
B3GNT6	-0.121177	-0.121961	0.000784326	0.0670177
B3GNT7	-0.0317726	-0.0144199	-0.0173527	0.243056
B3GNT8	0.0669462	0.0670409	-9.46933e-05	0.173398
B3GNT9	-0.0910413	-0.118495	0.0274542	0.798616
B3GNTL1	0.0267334	0.0521984	-0.025465	0.219211
B4GALNT1	-0.00728547	-0.00221616	-0.00506931	0.37636
B4GALNT2	-0.0662137	-0.107125	0.0409111	0.622329
B4GALNT3	-0.131877	-0.0994602	-0.0324163	0.228608
B4GALNT4	-0.0359224	-0.0489142	0.0129918	0.0776894
B4GALT1	0.0315419	0.016502	0.0150399	0.180937
B4GALT2	-0.119632	-0.127859	0.00822627	0.154971
B4GALT3	-0.218143	-0.215708	-0.00243512	0.272211
B4GALT4	0.128041	0.124986	0.00305546	0.363417
B4GALT5	-0.103152	-0.0651584	-0.0379939	0.111753
B4GALT6	0.0445742	0.0154129	0.0291613	0.235776
B4GALT7	-0.00469104	-0.0549082	0.0502172	3.29065
B4GAT1	-0.127539	-0.174797	0.0472574	0.996877
B9D1	-0.0402471	-0.0446756	0.00442851	0.181152
B9D2	-0.0396731	-0.0471172	0.00744411	0.298499
BAALC	0.083426	0.0770116	0.00641445	0.0124686
BAAT	0.0874282	0.0848004	0.00262786	0.192721
BABAM1	0.0668752	0.0600411	0.00683408	0.107094
BABAM2	0.0248553	0.0457764	-0.0209211	0.959765
BACE1	-0.0870897	-0.0688586	-0.018231	0.90845
BACE2	0.107724	0.0705307	0.037193	0.432262
BACH1	0.131459	0.0558004	0.0756583	2.53619
BACH2	-0.0120618	0.00974778	-0.0218095	0.159266
BAD	-0.150823	-0.147918	-0.00290566	0.606616
BAG1	-0.00598217	-0.00781	0.00182783	0.11054
BAG2	-0.10414	-0.0614136	-0.0427259	0.441389
BAG3	-0.154303	-0.0865725	-0.0677301	2.72875
BAG4	-0.110523	-0.130191	0.0196682	0.0137289
BAG5	-0.134733	-0.187601	0.052868	2.21545
BAG6	-0.0237548	-0.052591	0.0288362	0.0276392
BAHCC1	NA	-0.10998	NA	NA
BAHD1	-0.155256	-0.191582	0.0363261	1.10106
BAIAP2	-0.0580623	-0.0485375	-0.00952482	0.112248
BAIAP2L1	0.106979	0.0667535	0.0402254	0.71249
BAIAP2L2	0.0724517	0.0730653	-0.000613666	0.369834
BAIAP3	-0.0828114	-0.0804164	-0.002395	0.0493112
BAK1	-0.297352	-0.324604	0.0272516	0.0535453
BAMBI	-0.0312512	-0.0771229	0.0458717	1.94246
BANF1	-2.07848	-2.13431	0.0558241	0.207369
BANF2	0.125159	0.151144	-0.0259853	0.523302
BANK1	0.0215423	0.0375	-0.0159577	0.191333
BANP	-0.875331	-0.845729	-0.0296023	0.247391
BAP1	-0.443566	-0.43597	-0.0075962	0.219215
BARD1	-0.467837	-0.609837	0.141999	4.26726
BARHL1	-0.122705	-0.0663483	-0.0563564	0.886014
BARHL2	-0.0933301	-0.170409	0.0770792	2.25629
BARX1	-0.0095731	-0.0351507	0.0255776	0.958221
BARX2	0.10258	0.0620002	0.0405802	0.366229
BASP1	0.0913334	0.0922634	-0.000929994	0.44921
BATF	-0.00188445	0.0193132	-0.0211977	0.111535
BATF2	-0.10151	-0.0852982	-0.0162122	0.415742
BATF3	0.00548262	0.0159819	-0.0104992	0.0676952
BAX	0.103756	0.0965845	0.00717188	0.0997984
BAZ1A	-0.0789347	-0.158707	0.0797722	1.66719
BAZ1B	-0.311561	-0.291661	-0.0198993	0.199339
BAZ2A	-0.210818	-0.173013	-0.037805	0.0137255
BAZ2B	-0.0452933	-0.0259884	-0.0193049	0.674952
BBC3	-0.15537	-0.100365	-0.0550047	1.80732
BBIP1	0.0661614	0.0518904	0.014271	0.214393
BBLN	-0.128225	-0.188769	0.0605441	2.08902
BBOF1	-0.000310056	-0.0142096	0.0138995	0.00330115
BBOX1	0.0835671	0.106543	-0.0229761	0.494163
BBS1	-0.0324026	-0.0883931	0.0559905	0.563551
BBS10	-0.0406206	-0.0319931	-0.00862748	0.269301
BBS12	0.136458	0.177017	-0.0405599	0.336961
BBS2	0.0371144	0.00640257	0.0307119	0.477441
BBS4	0.163251	0.134464	0.0287875	0.643275
BBS5	-0.0486675	-0.0343479	-0.0143197	0.490871
BBS7	-0.0373757	-0.0508821	0.0135064	2.05744
BBS9	0.021254	-0.0230209	0.0442748	0.83499
BBX	0.0742626	0.0726462	0.00161631	0.0836222
BCAM	0.153754	0.173288	-0.0195337	0.179264
BCAN	-0.124597	-0.185893	0.061296	2.00025
BCAP29	-0.00174115	-0.00718516	0.00544401	0.0528188
BCAP31	-0.22331	-0.209829	-0.0134811	0.489033
BCAR1	-0.0769026	-0.176391	0.0994883	3.83054
BCAR3	-0.0705975	-0.12012	0.0495222	2.2462
BCAS1	0.0158114	0.00661618	0.00919519	0.415462
BCAS2	-1.1908	-1.29653	0.105731	3.46062
BCAS3	-0.190435	-0.160613	-0.0298216	0.305902
BCAS4	0.0537149	0.0431828	0.0105321	0.154789
BCAT1	-0.0180649	-0.0126844	-0.00538045	0.0535749
BCAT2	0.0802051	0.0703411	0.00986402	0.282852
BCCIP	-0.564637	-0.567687	0.00304987	0.335026
BCDIN3D	-0.191557	-0.2572	0.0656435	0.842616
BCHE	0.0459359	0.0301208	0.0158151	0.118497
BCKDHA	-0.119675	-0.0573548	-0.06232	0.634496
BCKDHB	-0.0669121	-0.0475065	-0.0194056	0.00260596
BCKDK	0.046509	0.0485043	-0.00199526	0.0193632
BCL10	-0.0658375	-0.11627	0.0504329	2.53907
BCL11A	-0.0797267	-0.0160108	-0.063716	0.890008
BCL11B	0.0868708	0.0477931	0.0390777	2.91171
BCL2	-0.144249	0.027584	-0.171833	3.26975
BCL2A1	-0.0419164	-0.0436459	0.00172956	0.386477
BCL2L1	-0.672669	-0.939662	0.266993	0.0639044
BCL2L10	0.0497472	0.00625186	0.0434953	1.38462
BCL2L11	0.0490873	0.0459295	0.00315776	0.379852
BCL2L12	-0.231902	-0.221761	-0.0101409	0.14308
BCL2L13	-0.0924719	-0.142567	0.0500948	0.867768
BCL2L14	0.0530946	0.0817741	-0.0286795	0.255599
BCL2L15	-0.0659286	-0.0838247	0.0178961	1.05424
BCL2L2	-0.031567	-0.0880426	0.0564756	2.95409
BCL3	0.0402442	0.0444979	-0.00425372	0.0104548
BCL6	-0.0308004	-0.106447	0.0756467	1.84142
BCL6B	-0.0153175	-0.00556059	-0.00975688	0.561314
BCL7A	-0.117202	-0.133797	0.0165958	0.331666
BCL7B	0.00551757	0.0224126	-0.016895	0.681691
BCL7C	0.0162773	-0.0392952	0.0555725	0.60894
BCL9	-0.111599	-0.18075	0.0691512	0.282855
BCL9L	-0.047575	-0.0253544	-0.0222206	0.0224989
BCLAF1	-0.571711	-0.6177	0.0459889	0.589351
BCLAF3	0.0897578	0.11443	-0.0246722	0.429256
BCO1	0.0219166	-0.00355634	0.025473	0.0665062
BCO2	-0.00150709	0.0487848	-0.0502918	0.573334
BCOR	-0.0848526	-0.0267098	-0.0581427	0.245692
BCORL1	0.068667	0.0730205	-0.00435351	0.104272
BCR	0.0301396	0.0918893	-0.0617497	1.16588
BCS1L	-0.50308	-0.350844	-0.152236	2.93427
BDH1	0.0158071	0.000731689	0.0150754	0.233728
BDH2	-0.0274757	-0.0679355	0.0404598	0.388623
BDKRB1	0.161521	0.167968	-0.00644692	0.0187673
BDKRB2	0.128382	0.139726	-0.0113447	0.0242421
BDNF	-0.103343	-0.103808	0.000465496	0.224713
BDP1	-0.768359	-0.787288	0.018929	0.134837
BEAN1	-0.0942652	-0.0817139	-0.0125513	0.256255
BECN1	-0.163596	-0.187168	0.0235719	0.681158
BECN2	NA	-0.0304778	NA	NA
BEGAIN	-0.103543	-0.0646445	-0.0388984	0.148333
BEND2	0.109863	0.130666	-0.0208032	0.517241
BEND3	0.0901041	0.010521	0.0795831	1.3978
BEND4	-0.0252051	-0.0618187	0.0366137	0.758961
BEND5	0.0133834	0.00707479	0.00630862	0.522524
BEND6	0.0199976	-0.0248374	0.044835	0.425979
BEND7	0.223985	0.175519	0.0484657	0.656179
BEST1	0.073466	0.0342181	0.0392479	0.704735
BEST2	-0.0602475	-0.0622605	0.00201293	0.0182605
BEST3	-0.0827425	-0.0946415	0.0118991	0.463685
BEST4	-0.115752	-0.0487538	-0.0669987	2.62668
BET1	-0.354798	-0.346167	-0.00863042	0.0149299
BET1L	-0.01968	0.0171707	-0.0368507	0.103083
BEX1	0.00802816	0.0255596	-0.0175314	0.251479
BEX2	-0.022004	-0.0207984	-0.00120563	0.096395
BEX3	0.11579	0.0711717	0.044618	2.61602
BEX4	0.045124	0.0386331	0.00649089	0.51658
BEX5	0.069826	0.0739063	-0.00408032	0.627277
BFAR	0.00728453	-0.00339748	0.010682	0.118976
BFSP1	0.0297735	0.0157286	0.0140449	0.0618133
BFSP2	0.0340317	0.0651258	-0.0310941	1.19689
BGLAP	-0.139582	-0.179952	0.04037	2.29426
BGN	0.0542238	0.0527236	0.00150019	0.322521
BHLHA15	-0.111873	-0.131412	0.0195392	0.0893247
BHLHA9	0.120192	0.109072	0.0111203	0.193251
BHLHE22	-0.0962043	-0.063396	-0.0328083	0.219405
BHLHE23	-0.0625263	-0.0844103	0.021884	0.0621332
BHLHE40	0.0148889	0.0880573	-0.0731685	1.49882
BHLHE41	-0.0678697	-0.0923193	0.0244496	0.693733
BHMT	-0.117683	-0.102003	-0.01568	0.919253
BHMT2	-0.0417813	-0.0272249	-0.0145564	0.0124328
BICC1	0.021283	-0.00647965	0.0277626	0.737089
BICD1	-0.0870104	-0.093099	0.0060886	0.744318
BICD2	-0.0383177	-0.0900496	0.0517319	0.0875445
BICDL1	-0.119652	-0.0883708	-0.0312814	1.06866
BICDL2	-0.0966662	-0.182792	0.086126	2.25197
BICRA	0.013269	0.0754702	-0.0622012	1.77789
BICRAL	-0.0415811	-0.081657	0.0400759	0.319723
BID	0.167973	0.114632	0.0533411	0.955671
BIK	0.295787	0.343991	-0.0482038	1.05501
BIN1	0.00984895	-0.0167493	0.0265982	1.14979
BIN2	-0.0292427	-0.0103564	-0.0188863	0.338373
BIN3	0.233987	0.218776	0.015211	0.0708729
BIRC2	-0.291094	-0.155299	-0.135795	1.99746
BIRC3	0.0351507	0.025298	0.00985277	0.262345
BIRC5	-1.92213	-1.84508	-0.0770526	0.417704
BIRC6	-0.250504	-0.399839	0.149335	3.0218
BIRC7	0.114788	0.148094	-0.0333067	1.14652
BIVM	-0.00799895	0.00472336	-0.0127223	0.116629
BLCAP	0.031206	0.057857	-0.0266509	0.194484
BLID	0.105578	0.122114	-0.016536	0.132547
BLK	0.0683942	0.111663	-0.0432684	1.42673
BLM	-0.300637	-0.243504	-0.0571328	0.395241
BLMH	-0.000155815	-0.0535449	0.0533891	1.24121
BLNK	-0.0295238	0.00437749	-0.0339013	0.477532
BLOC1S1	-0.0658565	-0.0180041	-0.0478524	1.39608
BLOC1S2	0.0667949	0.120014	-0.0532189	0.888871
BLOC1S3	-0.0479544	-0.0638489	0.0158945	0.310286
BLOC1S4	0.0507471	0.00157574	0.0491713	1.27052
BLOC1S5	0.22075	0.152246	0.0685041	0.295033
BLOC1S6	0.0353776	-0.0278077	0.0631853	2.33103
BLTP1	-0.114758	-0.0864398	-0.0283178	0.346453
BLTP2	-0.322711	-0.342755	0.0200439	0.305531
BLTP3A	-0.250245	-0.207328	-0.0429175	0.173156
BLTP3B	-0.0420177	-0.0259386	-0.0160791	0.121517
BLVRA	0.0160183	0.0745892	-0.058571	1.02947
BLVRB	0.0407343	0.0403998	0.000334575	0.551225
BLZF1	-0.0546035	-0.0676182	0.0130147	0.203305
BMAL1	-0.0711619	-0.0867288	0.0155669	0.619324
BMAL2	-0.0861541	-0.0945569	0.00840287	0.0349558
BMERB1	0.0139954	0.00602756	0.00796786	0.243638
BMF	-0.341122	-0.308394	-0.0327277	1.33547
BMI1	0.0255051	0.0690555	-0.0435504	1.03842
BMP1	-0.0736417	-0.041141	-0.0325007	0.61784
BMP10	-0.116805	-0.0983098	-0.0184955	0.280446
BMP15	0.088568	0.0901335	-0.00156543	0.00329641
BMP2	0.00176917	0.008588	-0.00681882	0.104321
BMP2K	-0.127462	-0.105294	-0.0221685	0.50993
BMP3	0.0765385	0.0672871	0.00925139	0.82329
BMP4	0.0129277	-0.00788994	0.0208177	0.780719
BMP5	0.190971	0.151289	0.0396826	0.163414
BMP6	-0.057776	-0.0600212	0.00224523	0.119135
BMP7	0.0390785	0.0363881	0.00269038	0.252291
BMP8A	-0.0447244	-0.0148941	-0.0298303	0.11384
BMP8B	-0.126976	-0.144766	0.0177907	0.336785
BMPER	0.0467094	0.0447888	0.00192064	0.415597
BMPR1A	-0.248462	-0.224095	-0.0243669	0.887245
BMPR1B	-0.00659051	-0.0232801	0.0166896	0.157657
BMPR2	-0.105535	-0.0955567	-0.00997868	0.717326
BMS1	-0.997463	-1.02276	0.0252966	0.218962
BMT2	0.0983283	0.0910459	0.00728242	0.293965
BMX	0.170339	0.188433	-0.0180943	1.05976
BNC1	0.0234054	0.0148431	0.00856232	0.0392613
BNC2	0.130907	0.111483	0.0194241	0.0272502
BNIP1	-0.619255	-0.65254	0.0332857	1.27796
BNIP2	-0.313848	-0.258205	-0.0556433	0.158586
BNIP3	-0.123034	-0.18598	0.062946	0.492824
BNIP3L	0.136859	0.144339	-0.00747954	0.524771
BNIP5	-0.131759	-0.0969081	-0.0348506	0.437416
BNIPL	-0.180315	-0.203359	0.0230445	1.05688
BOC	-0.0930398	-0.0634708	-0.029569	0.0302604
BOD1	-0.0156225	-0.0509265	0.0353041	2.27405
BOD1L1	-0.130893	-0.168812	0.0379191	0.798858
BOD1L2	0.0381569	0.0257493	0.0124076	0.318928
BOK	-0.0228126	-0.0199312	-0.00288144	0.0669899
BOLA1	-0.109979	-0.119378	0.00939863	0.206148
BOLA3	-0.190747	-0.176997	-0.0137496	0.0925096
BOLL	0.0879214	0.105118	-0.0171961	0.891539
BOP1	-1.23797	-1.19989	-0.0380792	0.271121
BORA	-0.597633	-0.62762	0.0299872	0.136606
BORCS5	-0.1558	-0.109082	-0.0467179	0.973877
BORCS6	-0.159759	-0.0465765	-0.113182	3.13227
BORCS7	-0.05158	0.0474428	-0.0990227	0.714645
BORCS8	-0.201876	-0.18084	-0.0210362	0.474709
BPGM	0.0769152	0.046015	0.0309002	0.276959
BPHL	0.124348	0.0996357	0.0247124	0.889833
BPI	0.014947	0.0337969	-0.0188499	0.138766
BPIFA1	0.0655955	0.0586037	0.00699173	0.024285
BPIFA2	0.0828189	0.0834057	-0.000586827	0.07522
BPIFA3	-0.138907	-0.101926	-0.036981	0.783604
BPIFB1	-0.044523	-0.0463392	0.00181619	0.114185
BPIFB2	-0.0860321	-0.033305	-0.0527271	0.596565
BPIFB3	-0.0386605	-0.0233374	-0.0153231	0.35118
BPIFB4	-0.103032	-0.121261	0.0182287	0.137267
BPIFB6	-0.0405573	-0.0292618	-0.0112955	0.256141
BPIFC	0.00397578	-0.000467448	0.00444323	0.15707
BPNT1	-0.211142	-0.247423	0.0362819	1.01417
BPNT2	0.0297671	-0.0148629	0.04463	0.968998
BPTF	-0.930208	-0.815503	-0.114706	3.12956
BRAF	-0.102278	-0.0474701	-0.0548084	0.304806
BRAP	-0.363098	-0.39312	0.0300217	1.21384
BRAT1	-0.0928888	-0.367658	0.274769	4.30134
BRCA1	-0.183271	-0.427028	0.243757	4.87013
BRCA2	-0.447719	-0.467578	0.0198593	0.190123
BRCC3	0.0229369	0.00409687	0.01884	0.261191
BRD1	-0.0580939	-0.0645163	0.00642242	0.0739787
BRD2	-0.425456	-0.426832	0.00137615	1.36309
BRD3	0.0544085	0.0534646	0.000943814	0.0480627
BRD3OS	NA	0.0690982	NA	NA
BRD4	-1.00281	-0.969473	-0.0333385	0.508438
BRD7	-0.413721	-0.269539	-0.144183	3.2935
BRD8	-0.56208	-0.549956	-0.0121239	0.549782
BRD9	0.0609432	0.102579	-0.0416358	1.12611
BRDT	0.0860422	0.0235615	0.0624807	1.07928
BRF1	-1.41893	-1.2604	-0.158527	1.58512
BRF2	-1.66487	-1.65753	-0.0073358	0.0369166
BRI3	-0.215385	-0.236202	0.0208166	0.39395
BRI3BP	-0.119256	-0.118806	-0.000449757	0.0130702
BRICD5	0.0441985	0.0701304	-0.0259319	0.248347
BRINP1	0.115606	0.11501	0.000595708	0.185723
BRINP2	-0.0238774	0.00359503	-0.0274724	0.387244
BRINP3	-0.072631	-0.0972959	0.0246649	0.894419
BRIP1	-0.404913	-0.269765	-0.135148	1.71495
BRIX1	-1.09144	-1.11785	0.0264082	0.0521601
BRK1	-0.114562	-0.267771	0.153209	1.91844
BRME1	-0.0611011	-0.0503581	-0.0107431	0.0096053
BRMS1	-0.230888	-0.271918	0.0410297	0.806519
BRMS1L	-0.0396089	-0.0374502	-0.00215874	0.0984589
BROX	0.10938	0.134579	-0.0251994	0.0524699
BRPF1	-0.400025	-0.220854	-0.179171	2.37736
BRPF3	-0.106662	-0.114264	0.00760127	0.188494
BRS3	0.144267	0.191563	-0.0472958	1.76621
BRSK1	0.0588712	0.0644938	-0.00562256	0.0287762
BRSK2	0.0305127	0.0344133	-0.00390068	0.232683
BRWD1	-0.177678	-0.172919	-0.00475922	0.174399
BRWD3	-0.0664855	-0.0466721	-0.0198135	0.433455
BSCL2	-0.112537	-0.171524	0.0589875	0.608575
BSDC1	-0.101457	-0.165007	0.0635492	1.84469
BSG	-0.152978	-0.0927897	-0.0601888	0.366151
BSN	-0.244709	-0.224692	-0.0200171	0.518547
BSND	-0.0736395	-0.115609	0.0419693	0.476663
BSPH1	0.10038	0.0925711	0.00780934	0.266911
BSPRY	0.0725485	0.0739094	-0.00136091	0.131542
BST1	0.0605497	0.0762803	-0.0157307	0.429002
BST2	-0.0659365	-0.0385831	-0.0273535	0.369279
BSX	-0.00861602	-0.0132897	0.00467367	0.341533
BTAF1	-0.431454	-0.463751	0.0322971	0.333346
BTBD1	0.00782104	-0.0178501	0.0256712	0.459341
BTBD10	0.017209	0.00431997	0.0128891	0.445232
BTBD16	-0.0201777	-0.017534	-0.00264368	0.297971
BTBD17	-0.0504837	-0.0739903	0.0235065	0.265742
BTBD18	0.0627016	0.0414127	0.0212889	0.560493
BTBD19	NA	-0.166454	NA	NA
BTBD2	-0.0925505	-0.0595095	-0.033041	0.432136
BTBD3	0.20851	0.0950466	0.113463	4.56285
BTBD6	-0.0334746	-0.040308	0.00683339	0.313368
BTBD7	-0.254934	-0.265902	0.0109682	1.00306
BTBD8	-0.062659	-0.0886191	0.0259601	0.471004
BTBD9	-0.101407	-0.146284	0.044877	0.901899
BTC	0.00292083	0.0255831	-0.0226622	0.0767126
BTD	0.236307	0.248845	-0.0125374	0.0506399
BTF3	-0.819952	-0.834275	0.0143236	0.130457
BTF3L4	-0.335854	-0.43901	0.103156	0.97796
BTG1	-0.0733929	-0.120652	0.0472593	0.142215
BTG2	0.0521141	0.0284054	0.0237087	0.484236
BTG3	0.0219122	0.00516631	0.0167459	1.56573
BTG4	0.124671	0.108905	0.0157669	0.0555196
BTK	0.0232472	0.0258553	-0.00260804	0.721301
BTLA	0.0724694	0.049162	0.0233074	0.369787
BTN1A1	0.0784902	0.0334829	0.0450073	0.752468
BTN2A1	0.00121185	0.079775	-0.0785632	0.759093
BTN2A2	0.103942	0.129662	-0.0257197	1.05943
BTN3A1	-0.0564655	-0.0315559	-0.0249096	1.0735
BTN3A2	0.0236644	0.0671541	-0.0434897	1.50693
BTN3A3	0.0651659	0.0584496	0.00671627	0.192272
BTNL2	NA	-0.186455	NA	NA
BTNL3	0.0278741	0.0541228	-0.0262488	0.0891188
BTNL8	0.0205349	-0.0039194	0.0244543	0.042819
BTNL9	0.0661741	0.112608	-0.0464341	2.55033
BTRC	-0.175115	-0.153196	-0.0219196	0.532066
BUB1	-0.809246	-0.818415	0.00916901	0.643608
BUB1B	-1.09064	-1.02964	-0.0610045	0.305611
BUB3	-2.21801	-2.2001	-0.0179071	0.87086
BUD13	-0.679558	-0.715961	0.0364035	2.309
BUD23	-1.4665	-1.40049	-0.0660121	0.245326
BUD31	-2.23744	-2.17517	-0.0622712	0.0827352
BVES	0.0991549	0.0927961	0.00635872	0.123028
BYSL	-1.36112	-1.32044	-0.0406754	0.207244
BZW1	-0.0439912	-0.0583052	0.014314	0.141611
BZW2	0.0950324	0.0900395	0.00499288	0.217573
C10orf105	-0.00613928	0.0248194	-0.0309586	0.681735
C10orf120	0.153869	0.131774	0.0220955	1.7573
C10orf143	NA	-0.115856	NA	NA
C10orf53	0.178112	0.100471	0.0776405	2.03309
C10orf62	-0.0424868	-0.0177303	-0.0247564	0.923604
C10orf67	0.0553349	0.0642321	-0.00889724	0.135337
C10orf71	0.0657501	0.0609828	0.00476729	0.278249
C10orf88	-0.117029	-0.0549159	-0.0621133	0.722896
C10orf90	0.00237879	-0.0446119	0.0469906	0.422221
C10orf95	-0.349838	-0.229794	-0.120044	1.23321
C11orf16	0.0631023	0.0705954	-0.00749306	0.557026
C11orf21	0.0271768	0.0189307	0.00824606	0.116578
C11orf24	0.05896	0.038651	0.020309	0.0179449
C11orf42	-0.00965169	0.0128256	-0.0224773	0.356347
C11orf52	0.0590306	0.0598333	-0.000802623	0.0384389
C11orf54	0.0804311	0.0752244	0.00520671	0.153772
C11orf58	-0.116858	-0.0637457	-0.0531124	0.702194
C11orf65	0.0218826	0.0119997	0.00988284	0.0237975
C11orf68	-0.14477	-0.168345	0.0235752	0.421534
C11orf71	0.0435549	0.0274129	0.016142	0.292694
C11orf86	-0.149874	-0.207919	0.0580452	1.00377
C11orf87	0.169557	0.174885	-0.00532813	0.65038
C11orf91	-0.0855127	-0.0557737	-0.029739	0.468988
C11orf96	NA	-0.0910338	NA	NA
C11orf97	NA	-0.281191	NA	NA
C12orf42	-0.0387977	-0.0114596	-0.0273381	0.40326
C12orf43	-0.0741485	-0.0639969	-0.0101517	0.0957395
C12orf50	0.0757527	0.0174434	0.0583093	2.36664
C12orf54	-0.0291101	-0.0563055	0.0271954	0.282744
C12orf56	-0.128616	-0.200521	0.071905	0.830072
C12orf57	-0.112994	-0.0697578	-0.0432362	0.278598
C12orf60	0.182095	0.169243	0.0128522	0.113278
C12orf71	-0.00230348	0.0405814	-0.0428849	1.33827
C12orf75	-0.116257	-0.0880202	-0.0282365	0.216543
C13orf42	NA	-0.15552	NA	NA
C14orf119	-0.090287	-0.1036	0.0133133	0.0654653
C14orf132	NA	0.161852	NA	NA
C14orf180	-0.0252372	-0.00610374	-0.0191335	0.547879
C14orf28	-0.00888141	-0.0377648	0.0288834	0.844606
C14orf39	0.0838676	0.0969649	-0.0130974	0.752031
C14orf93	-0.0401876	-0.0538329	0.0136453	0.292113
C15orf39	0.14362	0.141173	0.00244728	0.332124
C15orf40	-0.0226077	0.000912158	-0.0235199	1.07997
C15orf48	0.0441545	0.0279746	0.0161798	0.10782
C15orf61	0.0240596	0.041348	-0.0172884	0.139108
C15orf62	0.0185849	-0.0113738	0.0299588	0.798915
C16orf46	-0.0316595	-0.0206673	-0.0109923	0.169268
C16orf54	-0.0671103	-0.025059	-0.0420513	0.739213
C16orf74	0.0261053	0.0598606	-0.0337553	1.27122
C16orf78	0.174724	0.145817	0.0289073	0.178486
C16orf86	-0.302333	-0.270389	-0.0319447	0.170956
C16orf87	0.0371822	-0.00544015	0.0426223	1.86928
C16orf89	-0.00681747	-0.0587801	0.0519626	2.24074
C16orf90	-0.177091	-0.194268	0.0171768	0.214054
C16orf92	-0.177418	-0.169047	-0.00837092	0.404974
C16orf95	-0.0989231	-0.123041	0.0241182	0.14444
C16orf96	-0.109133	-0.09468	-0.0144532	0.0571357
C17orf100	NA	-0.0815284	NA	NA
C17orf107	0.0493215	0.0319789	0.0173426	0.859979
C17orf113	NA	-0.260029	NA	NA
C17orf49	-0.285769	-0.350554	0.064785	0.545514
C17orf50	-0.159399	-0.256284	0.0968855	0.79737
C17orf58	-0.450627	-0.396245	-0.0543822	1.30374
C17orf67	-0.00923154	-0.0471195	0.037888	0.256656
C17orf75	-0.208004	-0.233819	0.0258153	0.734356
C17orf78	0.0544356	0.0212799	0.0331557	1.25531
C17orf99	-0.192397	-0.140102	-0.0522949	0.444655
C18orf21	-0.54447	-0.531033	-0.0134363	0.0174767
C18orf32	0.00349792	-0.0237993	0.0272972	1.57493
C18orf54	0.127998	0.0978981	0.0300995	1.11021
C18orf63	0.0834172	0.0640442	0.019373	0.162269
C19orf12	-0.0213703	-0.0133253	-0.008045	0.0220772
C19orf18	-0.0650608	-0.0457308	-0.01933	0.478504
C19orf25	-0.205208	-0.246351	0.0411428	0.593562
C19orf33	0.0283454	0.0319263	-0.00358096	0.0877202
C19orf38	-0.185531	-0.168301	-0.01723	0.403238
C19orf44	-0.156494	-0.141975	-0.0145185	0.868725
C19orf47	-0.00052894	-0.0221251	0.0215961	0.685924
C19orf53	-0.459303	-0.662534	0.203231	3.48123
C19orf67	-0.0347873	-0.036129	0.0013417	0.171273
C19orf73	-0.0570599	-0.10175	0.0446901	0.533262
C19orf81	-0.041342	-0.0258652	-0.0154768	0.856617
C19orf84	0.0396482	0.0629256	-0.0232774	0.807925
C1D	-0.246975	-0.357116	0.11014	2.74273
C1GALT1	0.035698	0.0319753	0.0037227	0.944192
C1GALT1C1	0.09538	0.0989545	-0.0035745	0.0919661
C1GALT1C1L	NA	0.0971499	NA	NA
C1QA	0.0877776	0.0552109	0.0325667	0.3884
C1QB	0.0381592	0.0341936	0.00396564	0.795503
C1QBP	-0.322784	-0.35757	0.0347854	0.0419122
C1QC	0.0335622	-0.00257061	0.0361328	1.85078
C1QL1	-0.0160503	-0.00680092	-0.00924935	0.70255
C1QL2	-0.0235343	-0.0493053	0.0257709	0.509828
C1QL3	0.0687443	0.058809	0.00993523	0.0417666
C1QL4	-0.0559184	-0.0307017	-0.0252167	0.520679
C1QTNF1	-0.178794	-0.209061	0.0302671	1.04905
C1QTNF12	-0.0568349	-0.0544856	-0.00234924	0.324615
C1QTNF2	0.0254919	0.0523333	-0.0268414	0.0103864
C1QTNF3	0.14491	0.125544	0.0193656	1.33188
C1QTNF4	-0.216765	-0.210082	-0.00668334	0.184467
C1QTNF5	-0.0461175	-0.0656422	0.0195247	0.565141
C1QTNF6	-0.0762105	-0.0126054	-0.0636051	1.6572
C1QTNF7	0.211185	0.236578	-0.0253929	0.30275
C1QTNF8	-0.0725927	-0.0757587	0.00316601	0.219306
C1QTNF9	-0.179934	-0.168273	-0.0116605	0.259666
C1QTNF9B	-0.270316	-0.227166	-0.0431506	0.0978784
C1R	NA	0.470149	NA	NA
C1RL	0.0310263	0.052591	-0.0215647	0.385184
C1S	-0.0736503	-0.0713226	-0.00232779	0.104934
C1orf105	0.0366674	0.023375	0.0132924	0.197564
C1orf115	0.0572832	0.0590549	-0.00177174	0.21189
C1orf116	0.014124	0.013808	0.00031601	0.311855
C1orf122	-0.274692	-0.276416	0.00172458	0.0832
C1orf127	-0.0976935	-0.110174	0.0124804	0.286494
C1orf131	-0.894042	-0.879284	-0.0147578	0.413207
C1orf141	0.0942696	0.0964802	-0.00221053	0.0552381
C1orf146	0.0990046	0.0806072	0.0183974	0.0286494
C1orf159	-0.0143386	-0.0239988	0.00966028	0.0993784
C1orf162	-0.224932	-0.238156	0.0132235	0.571025
C1orf167	NA	0.691188	NA	NA
C1orf174	0.100944	0.0776999	0.0232438	0.742556
C1orf185	0.0326713	0.00918907	0.0234822	0.20047
C1orf198	-0.0697844	0.00991139	-0.0796958	3.39363
C1orf21	-0.0609172	-0.0397572	-0.0211599	0.315403
C1orf210	0.0315291	0.0785654	-0.0470364	0.70349
C1orf216	-0.186775	-0.135887	-0.0508883	1.64771
C1orf226	-0.0596304	-0.0939932	0.0343627	0.873408
C1orf232	NA	-0.140434	NA	NA
C1orf35	-0.0583303	-0.0887294	0.0303991	1.71959
C1orf43	-0.153125	-0.213556	0.0604309	2.38079
C1orf50	-0.116218	-0.102556	-0.0136622	0.22223
C1orf52	-0.196083	-0.249417	0.0533337	1.63748
C1orf53	-0.00683208	0.0201415	-0.0269736	0.40605
C1orf54	-0.0899979	-0.124202	0.0342039	0.0994055
C1orf56	-0.29662	-0.262249	-0.0343712	0.425113
C1orf74	0.0176451	-0.13189	0.149535	2.43554
C1orf87	0.0480771	0.0217187	0.0263584	1.14031
C1orf94	0.129683	0.14031	-0.0106269	1.62432
C2	-0.115201	-0.0617996	-0.0534016	1.72644
C20orf141	0.0761053	0.0703948	0.00571043	0.224915
C20orf144	-0.0191129	-0.0854729	0.06636	1.59785
C20orf173	0.0599835	0.0886698	-0.0286863	0.415795
C20orf202	-0.049954	-0.0447191	-0.0052349	0.837184
C20orf203	NA	0.0491983	NA	NA
C20orf204	NA	-0.250379	NA	NA
C20orf96	0.0932948	0.105757	-0.0124618	0.375335
C21orf140	0.192478	0.115684	0.0767935	1.30723
C21orf58	-0.0734839	-0.0332414	-0.0402425	0.805234
C21orf91	0.1263	0.110412	0.0158872	0.240156
C22orf15	-0.126093	-0.109866	-0.0162268	0.809063
C22orf23	-0.018516	-0.0314967	0.0129807	0.200679
C22orf31	-0.0167894	-0.0284634	0.011674	0.241812
C22orf39	-0.214663	-0.182304	-0.0323586	0.517703
C22orf42	0.00285265	0.0166515	-0.0137988	0.601449
C2CD2	-0.0795775	-0.0503657	-0.0292118	0.0129615
C2CD2L	-0.0122062	0.0207047	-0.0329109	0.655367
C2CD3	0.0980449	0.0679117	0.0301332	0.84121
C2CD4A	-0.118182	-0.052666	-0.0655159	1.41556
C2CD4B	0.182331	0.150555	0.0317758	0.508653
C2CD4C	0.17537	0.181295	-0.00592468	0.420277
C2CD4D	-0.00800071	-0.117266	0.109266	0.973733
C2CD5	0.148184	0.101133	0.0470515	0.870742
C2CD6	-0.100003	-0.0374388	-0.0625647	1.6307
C2orf15	0.118653	0.0886654	0.0299879	1.47736
C2orf42	-0.1264	-0.144648	0.0182477	0.442795
C2orf49	-0.142431	-0.180253	0.0378219	1.56474
C2orf50	0.0782327	0.0675718	0.0106609	0.598141
C2orf66	-0.023407	0.0141964	-0.0376034	1.24543
C2orf68	-0.260274	-0.267856	0.0075828	0.479475
C2orf69	-0.163104	-0.140492	-0.0226113	0.17412
C2orf72	0.0578846	0.0661274	-0.00824275	0.515397
C2orf73	0.0633032	0.0251171	0.0381861	1.0284
C2orf74	NA	-0.28606	NA	NA
C2orf76	-0.18559	-0.181023	-0.00456616	0.712563
C2orf78	-0.149843	-0.179491	0.0296487	0.359622
C2orf80	0.00427686	-0.006611	0.0108879	0.251648
C2orf81	NA	-1.15401	NA	NA
C2orf88	0.00232428	0.00104107	0.00128322	0.249723
C2orf92	NA	-0.79816	NA	NA
C3	0.0247103	-0.0034861	0.0281964	0.585391
C3AR1	-0.0336298	-0.0239752	-0.00965466	0.0221852
C3orf18	-0.0537966	-0.0401743	-0.0136223	0.674063
C3orf20	0.0564145	0.0601701	-0.00375561	0.0635047
C3orf22	-0.0594328	-0.0773973	0.0179645	0.507578
C3orf33	0.136265	0.156934	-0.0206686	0.705828
C3orf38	-0.176531	-0.262385	0.0858542	1.70495
C3orf49	NA	-0.899718	NA	NA
C3orf52	0.000326915	0.019914	-0.0195871	0.159877
C3orf62	-0.118901	-0.130583	0.0116826	0.253101
C3orf70	-0.0800142	-0.024923	-0.0550911	0.579188
C3orf80	0.171361	0.157111	0.01425	0.019238
C3orf84	-0.129232	-0.108054	-0.021178	0.823388
C3orf85	NA	-0.392855	NA	NA
C4B	0.317284	0.302895	0.0143896	0.106236
C4BPA	0.0259973	0.0525727	-0.0265755	1.6061
C4BPB	-0.0640885	-0.0409092	-0.0231793	0.694501
C4orf17	0.0534771	0.0442728	0.00920436	0.0330288
C4orf19	0.0189321	0.0575277	-0.0385956	0.0252652
C4orf3	-0.0128543	-0.00355586	-0.00929841	0.736374
C4orf33	0.0719844	0.0366429	0.0353416	1.85585
C4orf36	0.0901604	0.0866093	0.00355111	0.130054
C4orf46	-0.0486208	-0.061583	0.0129622	0.0594646
C4orf50	NA	-0.135739	NA	NA
C4orf51	-0.0097637	-0.0414091	0.0316454	0.453601
C4orf54	NA	-0.106679	NA	NA
C5	-0.020503	-0.031072	0.010569	0.412146
C5AR1	0.0366848	0.0545871	-0.0179023	0.462874
C5AR2	0.0552615	0.043613	0.0116485	0.324594
C5orf15	-0.0235374	-0.0877868	0.0642494	2.51979
C5orf22	0.0646902	0.0274374	0.0372527	0.927994
C5orf24	0.0387624	0.0295972	0.00916517	0.159147
C5orf34	0.00673168	-0.028168	0.0348997	0.0153867
C5orf46	0.152289	0.119118	0.0331706	0.188616
C5orf47	0.0739276	0.0820649	-0.00813728	0.180592
C5orf52	0.0105519	0.0203963	-0.0098444	0.0877694
C5orf58	0.258534	0.265596	-0.00706183	0.0304957
C5orf63	-0.00986221	0.0281652	-0.0380274	0.277685
C6	0.037967	0.0417733	-0.00380624	0.0638893
C6orf118	0.139216	0.152423	-0.0132073	0.0700891
C6orf120	0.0671947	0.052081	0.0151137	0.0228865
C6orf132	-0.00117765	0.0119585	-0.0131361	0.767195
C6orf136	-0.125356	-0.100064	-0.025292	0.0731414
C6orf141	-0.0165871	-0.0312078	0.0146206	0.0468843
C6orf15	-0.156069	-0.143658	-0.0124107	1.08044
C6orf163	0.0488922	0.0279997	0.0208926	0.0584702
C6orf226	-0.0317326	-0.0953055	0.0635729	2.79813
C6orf47	-0.0223803	-0.0431166	0.0207362	0.467647
C6orf52	-0.0346027	0.0132846	-0.0478873	1.17978
C6orf58	0.136076	0.0980252	0.0380512	1.14989
C6orf62	0.0671178	0.0935373	-0.0264195	0.366722
C6orf89	-0.207113	-0.185764	-0.0213498	0.0903179
C7	0.0414029	0.0553139	-0.013911	0.663572
C7orf25	0.0241454	-0.00403657	0.0281819	1.22094
C7orf33	-0.0175698	0.0167005	-0.0342703	0.189539
C7orf50	-0.0473956	-0.0315276	-0.015868	0.233219
C7orf57	0.126646	0.146695	-0.0200482	0.0613631
C8A	0.0811016	0.105934	-0.0248326	0.0295762
C8B	-0.00338648	0.0265463	-0.0299327	0.224211
C8G	-0.0673545	-0.0387803	-0.0285743	0.306229
C8orf33	-0.193882	-0.255223	0.0613409	1.46968
C8orf34	-0.0127757	-0.0603633	0.0475876	1.89917
C8orf48	0.126454	0.143363	-0.0169083	0.219289
C8orf58	0.140855	0.11793	0.0229248	0.850284
C8orf74	-0.00204174	0.019289	-0.0213307	0.141455
C8orf76	-0.0545257	-0.0267632	-0.0277625	0.00433865
C8orf82	-0.083885	-0.0575377	-0.0263474	0.682039
C8orf88	0.0230985	-0.0150116	0.0381101	0.335041
C8orf89	NA	-0.148118	NA	NA
C9	-0.0880234	-0.0866855	-0.00133792	0.0754565
C9orf152	0.0898416	0.080054	0.00978757	0.439105
C9orf153	0.0448297	0.0575844	-0.0127546	0.32139
C9orf40	0.0170174	0.0134087	0.00360869	1.02291
C9orf43	-0.0401191	-0.0191701	-0.020949	1.27645
C9orf50	-0.0374873	-0.0309787	-0.0065086	0.264517
C9orf57	0.0618472	-0.076738	0.138585	1.60017
C9orf72	0.0730555	0.0813117	-0.00825622	0.0514952
C9orf78	-0.364657	-0.331821	-0.0328355	0.950404
C9orf85	-0.131229	-0.130468	-0.000761234	0.102166
CA1	0.0451225	0.0444371	0.000685349	0.265896
CA10	-0.0634865	-0.00553868	-0.0579479	1.30518
CA11	-0.0435949	-0.0522167	0.00862178	0.112787
CA12	-0.101868	-0.130943	0.0290747	0.0690811
CA13	0.0289763	0.0535945	-0.0246181	0.35075
CA14	0.0346638	0.0454571	-0.0107933	0.190398
CA2	-0.0192994	0.0112365	-0.0305359	1.55122
CA3	0.120293	0.0798595	0.040434	1.13857
CA4	-0.01613	0.0264446	-0.0425746	1.16017
CA5A	-0.415662	-0.421554	0.0058915	0.291979
CA5B	0.204109	0.203565	0.000543299	0.430446
CA6	-0.0579621	-0.0251719	-0.0327902	0.290278
CA7	0.00539802	-0.0376441	0.0430421	0.586071
CA8	-0.051402	-0.0636838	0.0122818	0.312637
CA9	-0.0181029	-0.0184161	0.00031319	0.0686646
CAAP1	0.121536	0.0966216	0.0249144	0.0193284
CAB39	-0.502491	-0.127701	-0.37479	4.83067
CAB39L	-0.0356919	0.00486141	-0.0405533	1.28425
CABCOCO1	-0.0866939	-0.10977	0.0230764	0.123566
CABIN1	-0.118841	-0.164553	0.0457121	0.372774
CABLES1	-0.0504076	-0.0738117	0.0234042	0.322262
CABLES2	-0.0551378	-0.0547551	-0.000382678	0.604216
CABP1	-0.0561207	0.0238248	-0.0799455	2.22726
CABP2	-0.09444	-0.0890962	-0.00534386	0.864891
CABP4	-0.0890035	-0.159641	0.0706378	2.16795
CABP5	0.110938	0.114382	-0.00344362	0.305164
CABP7	-0.132542	-0.149668	0.0171262	0.00714058
CABS1	0.130077	0.157667	-0.0275902	0.897922
CABYR	0.0536143	0.0240323	0.029582	0.582465
CACFD1	0.0486599	0.0546256	-0.00596564	0.505854
CACHD1	0.0376926	0.0371418	0.00055073	0.0871807
CACNA1A	-0.0530926	-0.0922726	0.03918	0.2824
CACNA1B	-0.0286427	-0.0221033	-0.00653935	0.146303
CACNA1C	-0.0147783	-0.0310716	0.0162933	0.320326
CACNA1D	-0.0185911	-0.0292135	0.0106223	0.171477
CACNA1E	0.0174473	0.0295207	-0.0120734	0.822318
CACNA1F	-0.055487	-0.0376075	-0.0178795	0.340579
CACNA1G	-0.222917	-0.234019	0.011102	0.0750248
CACNA1H	-0.105571	-0.0985013	-0.00706932	0.0758766
[truncated: 16,436 more rows]

## Sheet: TOP 200
Gene	median AML	median non-AML	median difference	neg log10 p value	Rank
GYPB	0.133409	0.206067	-0.0726579	11.0456	1
CBFB	-1.11013	-0.134239	-0.975886	9.96774	2
MYB	-1.2948	-0.25353	-1.04127	9.62451	3
MED1	-1.20713	-0.596007	-0.611127	8.61269	4
DLST	-0.729224	-0.406453	-0.322771	8.44904	5
PRAMEF19	0.102176	0.165473	-0.0632975	7.93607	6
NAMPT	-1.12725	-0.330628	-0.796621	7.56896	7
DNM2	-1.83531	-1.18558	-0.649731	7.43817	8
GCLC	-0.365284	-0.0515913	-0.313692	6.64387	9
MYBL2	-0.730926	-0.446364	-0.284562	6.63365	10
ZEB2	-0.896415	-0.217143	-0.679273	6.59021	11
AP2S1	-1.20669	-0.613405	-0.593287	6.54089	12
USP28	0.142564	0.196685	-0.0541207	6.50735	13
ADSL	-1.50839	-0.844805	-0.663586	6.49732	14
EPHA2	-0.183146	-0.0419969	-0.141149	6.49321	15
GFPT1	-0.923821	-0.52328	-0.400541	6.40319	16
SDHB	-0.893556	-0.413013	-0.480543	6.32781	17
PAGE2B	0.185239	0.251531	-0.0662923	6.31442	18
TRPM7	-1.21357	-0.665519	-0.548047	6.27539	19
AMOTL2	-0.0244737	0.0645332	-0.0890069	6.1009	20
WDR1	-1.25932	-0.871172	-0.388147	6.05698	21
EMC1	-0.587924	-0.401471	-0.186454	5.99257	22
TAFAZZIN	-0.843724	-0.339604	-0.50412	5.89825	23
CDS2	-0.694615	-0.317116	-0.3775	5.82131	24
CTNNB1	-0.115987	-0.113868	-0.00211883	5.81662	25
MARCHF5	-1.00678	-0.353521	-0.653261	5.74049	26
MYC	-2.31642	-1.82517	-0.491249	5.7069	27
AP2M1	-0.985328	-0.679121	-0.306207	5.68588	28
SS18L2	-2.49759	-2.09883	-0.398759	5.57928	29
LMO2	-0.411066	0.0297773	-0.440844	5.54301	30
PLEKHA1	0.107525	0.166966	-0.0594413	5.46515	31
ZBTB8OS	-1.50179	-1.16202	-0.339767	5.34613	32
LDB1	-0.754562	-0.211376	-0.543186	5.30322	33
CFL1	-1.10936	-0.549282	-0.560079	5.27204	34
TFRC	-1.31462	-0.80271	-0.511914	5.2454	35
CDKN1A	0.214925	0.274758	-0.0598322	5.20003	36
FPGS	-0.734108	-0.274982	-0.459126	5.19823	37
FBXW11	-0.683471	-0.453723	-0.229748	5.17445	38
ADSS2	-0.876601	-0.47396	-0.402641	5.16341	39
MED24	-0.885328	-0.394912	-0.490416	5.14486	40
MICOS10	-0.783378	-0.347974	-0.435405	5.08234	41
SMARCB1	-1.11072	-0.836439	-0.274284	5.05783	42
PRAG1	0.00903758	0.10533	-0.0962928	5.05093	43
RFK	-0.683013	-0.225978	-0.457035	5.04612	44
MTHFD1	-0.669391	-0.264847	-0.404544	5.02472	45
WDR20	-0.29174	-0.14131	-0.15043	4.98017	46
UROD	-1.02483	-0.518134	-0.506696	4.97095	47
EMC7	-0.872256	-0.552432	-0.319824	4.97008	48
CNOT4	-0.243244	-0.0254455	-0.217799	4.84779	49
CAB39	-0.502491	-0.127701	-0.37479	4.83067	50
RRM2	-2.75166	-2.3775	-0.374162	4.78782	51
MMGT1	-0.58944	-0.287945	-0.301495	4.76672	52
TMX2	-0.440763	-0.235671	-0.205092	4.7383	53
LIAS	-0.857288	-0.432288	-0.425	4.73122	54
IKZF1	-0.253529	-0.0527296	-0.2008	4.71007	55
IRF2BP2	-0.525739	-0.101813	-0.423926	4.63272	56
ARID2	-0.596726	-0.352709	-0.244017	4.62214	57
PQBP1	-0.311752	-0.16922	-0.142532	4.60511	58
NPLOC4	-1.52803	-1.34101	-0.187018	4.58961	59
CEBPA	-0.404356	-0.0497994	-0.354557	4.57965	60
TMEM222	-0.0613022	0.0199862	-0.0812884	4.54762	61
STK11	-0.443013	-0.117474	-0.325539	4.53895	62
CDAN1	-1.3964	-0.779789	-0.616611	4.47404	63
ATP1B3	-0.72735	-0.223205	-0.504144	4.42719	64
R3HDM4	-0.00710139	0.0570527	-0.0641541	4.41094	65
USP32	-0.46074	-0.289896	-0.170845	4.39487	66
STK17B	-0.0398146	0.0878022	-0.127617	4.35557	67
RBM15	-0.499318	-0.2058	-0.293518	4.3452	68
RUNX1	-0.379745	-0.00894777	-0.370797	4.33963	69
SPI1	-0.659424	-0.0126152	-0.646809	4.31592	70
EMC3	-1.01078	-0.595125	-0.415651	4.27386	71
STMN1	-0.127514	0.0413154	-0.16883	4.258	72
TRIP12	-0.444283	-0.192728	-0.251555	4.23953	73
CTPS1	-1.07592	-0.599763	-0.476155	4.23636	74
CERKL	-0.0551159	0.0269888	-0.0821047	4.22597	75
PPCDC	-0.423051	-0.0370713	-0.385979	4.21495	76
KMT2D	-0.642445	-0.338172	-0.304273	4.2056	77
FGFR1	-0.0337923	-0.0260998	-0.00769253	4.18658	78
FBXO7	-0.31541	0.00544717	-0.320857	4.18182	79
SIK3	-0.125219	0.0796679	-0.204887	4.17635	80
RAD9A	-1.18541	-0.827716	-0.357696	4.17327	81
RAP2B	-0.00258557	0.0839692	-0.0865548	4.16056	82
SLC5A3	-0.597822	-0.141308	-0.456514	4.14594	83
ZMYND8	-0.61695	-0.292245	-0.324704	4.13213	84
DNASE1L1	-0.00417776	0.0987103	-0.102888	4.11986	85
MYH9	-0.731961	-0.399834	-0.332127	4.08592	86
NLGN4Y	0.337247	0.383825	-0.0465777	4.06218	87
CDK6	-1.35726	-0.5347	-0.822564	4.05391	88
MAGOH	-1.24872	-0.953539	-0.295183	4.02068	89
DENND4A	-0.282375	-0.107096	-0.175279	4.00962	90
YRDC	-2.13456	-1.85785	-0.276709	3.97389	91
MICU1	-0.246734	-0.0176995	-0.229035	3.9737	92
TAOK1	0.00777206	0.0999215	-0.0921495	3.96511	93
KLHDC2	0.0974488	0.184111	-0.0866626	3.96012	94
WSB1	-0.198074	0.033461	-0.231535	3.92701	95
SDHA	-0.521206	-0.216088	-0.305118	3.92622	96
CYP4Z1	-0.171617	-0.0614833	-0.110134	3.92324	97
EMC6	-0.403774	-0.142382	-0.261392	3.89927	98
CCND3	-0.667866	-0.199901	-0.467965	3.88924	99
ROCK2	-0.166647	0.0493719	-0.216019	3.88739	100
GMPS	-1.3216	-1.04488	-0.276717	3.87589	101
FLI1	-0.347673	0.0393355	-0.387009	3.87013	102
DHODH	-0.7013	-0.271558	-0.429742	3.86787	103
RPL15	-4.57961	-4.13832	-0.441292	3.86049	104
CDH15	-0.166565	-0.00278551	-0.163779	3.85591	105
UMPS	-0.96829	-0.245179	-0.723111	3.84464	106
CXCR5	0.0348617	0.11955	-0.0846886	3.83176	107
CFAP107	-0.0774558	-0.0118877	-0.0655681	3.82919	108
FAM193A	-0.0939497	0.0509714	-0.144921	3.82472	109
RAD1	-0.760756	-0.610727	-0.150029	3.82052	110
STN1	-0.666537	-0.40089	-0.265647	3.802	111
RHOA	-0.653567	-0.324254	-0.329313	3.78336	112
OR2L5	-0.251591	-0.160769	-0.0908226	3.78056	113
PLAC1	-0.0266358	0.0100258	-0.0366616	3.77962	114
MAU2	-0.654922	-0.46411	-0.190812	3.77648	115
DAB2IP	0.0105646	0.112393	-0.101828	3.76614	116
PICALM	-0.299988	-0.0628798	-0.237108	3.75927	117
GFI1	-0.374704	0.0451084	-0.419813	3.75896	118
WWC2	-0.0407534	0.0392765	-0.0800299	3.75608	119
COA5	-0.707357	-0.467935	-0.239422	3.7366	120
ARL8B	-0.362647	-0.215813	-0.146833	3.72245	121
COX6A1	-0.726376	-0.561901	-0.164475	3.70851	122
PTPRU	-0.271308	-0.11359	-0.157718	3.69978	123
WNK1	-1.17516	-0.812859	-0.362305	3.69318	124
HEXD	-0.140202	-0.0482044	-0.0919977	3.67921	125
YME1L1	-0.446191	-0.259995	-0.186196	3.6686	126
DNMBP	-0.0680806	0.0316671	-0.0997477	3.6331	127
IPPK	-0.804431	-0.340213	-0.464218	3.6134	128
GSE1	-0.28647	-0.0184866	-0.267983	3.60999	129
NSFL1C	-0.199784	-0.115502	-0.0842825	3.56938	130
AFF1	-0.178043	0.000300526	-0.178344	3.55715	131
EPHB2	-0.057787	0.0151601	-0.0729471	3.55134	132
DPF2	-0.541261	-0.369682	-0.171579	3.53033	133
DNAJB1	-0.222728	-0.154363	-0.0683649	3.49559	134
SMARCE1	-0.993968	-0.806826	-0.187142	3.47951	135
SUPT4H1	-0.855324	-0.526242	-0.329082	3.46202	136
MED13L	-0.364487	-0.16796	-0.196527	3.45804	137
WDR24	-0.784652	-0.478335	-0.306318	3.43723	138
ANKS1B	0.0295724	0.0889793	-0.0594069	3.42998	139
MED23	-0.571183	-0.137247	-0.433935	3.42136	140
H2AZ1	-1.01155	-0.644309	-0.36724	3.41749	141
SLC7A1	-0.529733	-0.198806	-0.330926	3.39713	142
EMC4	-0.582924	-0.393108	-0.189817	3.39373	143
C1orf198	-0.0697844	0.00991139	-0.0796958	3.39363	144
HRH1	-0.0151146	0.0446232	-0.0597378	3.38874	145
ERBIN	-0.135087	-0.041673	-0.0934135	3.38739	146
OR2T10	-0.0818703	0.0121456	-0.094016	3.38698	147
ARHGAP45	-0.233126	-0.0335575	-0.199568	3.3844	148
VSTM1	0.0114902	0.0689731	-0.0574829	3.38311	149
MED19	-0.711521	-0.505222	-0.206298	3.37749	150
PFKL	-0.0852152	0.00880279	-0.094018	3.37528	151
SMARCC1	-0.4563	-0.223267	-0.233033	3.37381	152
SUPT16H	-2.10661	-1.87593	-0.230681	3.36185	153
GNG5	-0.460039	-0.251958	-0.208082	3.36117	154
DTYMK	-1.77195	-1.53936	-0.232588	3.36093	155
PAICS	-0.934	-0.503049	-0.430951	3.35932	156
KIR2DL1	-0.0675738	0.0158186	-0.0833924	3.35091	157
GART	-0.887605	-0.427566	-0.460039	3.33239	158
PLEKHH3	-0.120241	0.0184015	-0.138642	3.31888	159
STEAP3	-0.290471	-0.113402	-0.177069	3.3096	160
FAM50A	-1.02019	-0.366759	-0.653429	3.30886	161
METTL3	-0.744096	-0.595104	-0.148992	3.30539	162
BRD7	-0.413721	-0.269539	-0.144183	3.2935	163
MVD	-0.705571	-0.516185	-0.189386	3.29244	164
BCL2	-0.144249	0.027584	-0.171833	3.26975	165
PFAS	-0.720333	-0.320632	-0.399701	3.26328	166
ZNF281	-0.274449	-0.0923426	-0.182107	3.25568	167
HUS1	-0.727414	-0.443341	-0.284072	3.24896	168
POLD1	-2.43516	-2.1652	-0.269952	3.24774	169
NUDCD3	-0.780086	-0.586224	-0.193862	3.24681	170
AFTPH	-0.0264689	0.081004	-0.107473	3.24582	171
ERRFI1	0.0574181	0.135329	-0.0779107	3.23588	172
SH2D6	-0.105045	-0.00479711	-0.100248	3.22293	173
SFRP4	-0.097457	-0.00947975	-0.0879773	3.21743	174
COX10	-0.60145	-0.387342	-0.214108	3.2145	175
KRTAP12.4	-0.166541	-0.117972	-0.0485695	3.18881	176
LIPT1	-0.341993	-0.097761	-0.244232	3.18373	177
METTL16	-1.26799	-1.06597	-0.202019	3.16609	178
RBSN	-0.566435	-0.379016	-0.187419	3.15882	179
SIGLEC8	-0.180854	-0.114845	-0.0660092	3.14825	180
NEDD8	-1.88915	-1.71617	-0.172984	3.14362	181
CITED2	-0.455755	-0.155832	-0.299922	3.14068	182
PPM1M	-0.228278	-0.175513	-0.0527659	3.1354	183
SMARCD2	-0.345222	-0.204602	-0.140619	3.13262	184
BORCS6	-0.159759	-0.0465765	-0.113182	3.13227	185
BPTF	-0.930208	-0.815503	-0.114706	3.12956	186
ERBB2	-0.23479	-0.228233	-0.00655733	3.12896	187
ZFP36L2	-0.665804	-0.339141	-0.326663	3.1289	188
PGM3	-0.442914	-0.223411	-0.219503	3.12822	189
SH3D21	-0.0742596	-0.027915	-0.0463446	3.12088	190
AMER1	0.0134815	0.0681766	-0.0546951	3.11457	191
ARHGAP39	-0.185597	-0.0719231	-0.113674	3.10784	192
CMIP	-0.652521	-0.257049	-0.395472	3.10634	193
STAG2	-0.562496	-0.206565	-0.355931	3.09559	194
UROS	-0.396997	-0.112983	-0.284013	3.0948	195
SNAPC5	-1.46556	-1.22905	-0.236514	3.0852	196
TOMM20	-0.772368	-0.609785	-0.162583	3.079	197
PTP4A2	-0.50942	-0.290436	-0.218983	3.06658	198
P2RY4	0.101255	0.134839	-0.033584	3.06604	199
SP1	-0.401175	-0.0905017	-0.310674	3.06167	200

## Sheet: gProfiler KEGG
# version: e111_eg58_p18_f463989d
# date: 15.1.2025	10:09:32
# organism: hsapiens
# all results: false
# ordered: false
# no iea: false
# sources: KEGG
# combined: false
# numeric ns: ENTREZGENE_ACC
# domain scope: annotated
# measure underrepresentation: false
# significance threshold method: g_SCS
# user threshold: 0.05
# no evidences: false
# query genes included: query_1<ENSG00000250361	ENSG00000067955	ENSG00000118513	ENSG00000125686	ENSG00000119689	ENSG00000204480	ENSG00000105835	ENSG00000079805	ENSG00000001084	ENSG00000101057	ENSG00000169554	ENSG00000042753	ENSG00000048028	ENSG00000239900	ENSG00000142627	ENSG00000198380	ENSG00000117118	ENSG00000238269	ENSG00000092439	ENSG00000114019	ENSG00000071127	ENSG00000127463	ENSG00000102125	ENSG00000101290	ENSG00000168036	ENSG00000198060	ENSG00000136997	ENSG00000161203	ENSG00000008324	ENSG00000135363	ENSG00000107679	ENSG00000176261	ENSG00000198728	ENSG00000172757	ENSG00000072274	ENSG00000124762	ENSG00000136877	ENSG00000072803	ENSG00000035687	ENSG00000008838	ENSG00000173436	ENSG00000099956	ENSG00000275342	ENSG00000135002	ENSG00000100714	ENSG00000140153	ENSG00000126088	ENSG00000134153	ENSG00000080802	ENSG00000135932
# query genes not included: KRTAP12.4
# query genes duplicates: none
source	term_name	term_id	highlighted	adjusted_p_value	negative_log10_of_adjusted_p_value	term_size	query_size	intersection_size	effective_domain_size	intersections
KEGG	Biosynthesis of cofactors	KEGG:01240	false	3.38052e-07	6.47102	153	121	15	8484	GCLC,ADSL,FPGS,ADSS2,RFK,MTHFD1,UROD,LIAS,CTPS1,PPCDC,DHODH,UMPS,COX10,LIPT1,UROS
KEGG	Cellular senescence	KEGG:04218	false	0.00111908	2.95114	155	121	11	8484	MYBL2,TRPM7,MYC,CDKN1A,FBXW11,RAD9A,CDK6,CCND3,RAD1,HUS1,ZFP36L2
KEGG	ATP-dependent chromatin remodeling	KEGG:03082	false	0.0035663	2.44778	116	121	9	8484	SMARCB1,ARID2,DPF2,SMARCE1,H2AZ1,SMARCC1,BRD7,SMARCD2,BPTF
KEGG	Hepatocellular carcinoma	KEGG:05225	false	0.0113852	1.94366	166	121	10	8484	CTNNB1,MYC,CDKN1A,SMARCB1,ARID2,CDK6,SMARCE1,SMARCC1,BRD7,SMARCD2
KEGG	Transcriptional misregulation in cancer	KEGG:05202	false	0.0371382	1.43018	192	121	10	8484	MYC,LMO2,LDB1,CDKN1A,CEBPA,RUNX1,SPI1,FLI1,AFF1,SP1
[truncated: 148 more columns]

## Sheet: Genes KEGG
GCLC
MYBL2
SMARCB1
CTNNB1
MYC
ADSL
TRPM7
ARID2
LMO2
FPGS
DPF2
CDKN1A
LDB1
ADSS2
SMARCE1
RFK
FBXW11
H2AZ1
CEBPA
MTHFD1
RAD9A
SMARCC1
CDK6
RUNX1
UROD
BRD7
SPI1
LIAS
CCND3
SMARCD2
FLI1
CTPS1
RAD1
BPTF
AFF1
PPCDC
HUS1
UMPS
SP1
DHODH
ZFP36L2
COX10
LIPT1
UROS

## Sheet: TOP 200 KEGG marked
Gene	median AML	median non-AML	median difference	neg log10 p value	Rank
GYPB	0.133409	0.206067	-0.0726579	11.0456	1
CBFB	-1.11013	-0.134239	-0.975886	9.96774	2
MYB	-1.2948	-0.25353	-1.04127	9.62451	3
MED1	-1.20713	-0.596007	-0.611127	8.61269	4
DLST	-0.729224	-0.406453	-0.322771	8.44904	5
PRAMEF19	0.102176	0.165473	-0.0632975	7.93607	6
NAMPT	-1.12725	-0.330628	-0.796621	7.56896	7
DNM2	-1.83531	-1.18558	-0.649731	7.43817	8
GCLC	-0.365284	-0.0515913	-0.313692	6.64387	9
MYBL2	-0.730926	-0.446364	-0.284562	6.63365	10
ZEB2	-0.896415	-0.217143	-0.679273	6.59021	11
AP2S1	-1.20669	-0.613405	-0.593287	6.54089	12
USP28	0.142564	0.196685	-0.0541207	6.50735	13
ADSL	-1.50839	-0.844805	-0.663586	6.49732	14
EPHA2	-0.183146	-0.0419969	-0.141149	6.49321	15
GFPT1	-0.923821	-0.52328	-0.400541	6.40319	16
SDHB	-0.893556	-0.413013	-0.480543	6.32781	17
PAGE2B	0.185239	0.251531	-0.0662923	6.31442	18
TRPM7	-1.21357	-0.665519	-0.548047	6.27539	19
AMOTL2	-0.0244737	0.0645332	-0.0890069	6.1009	20
WDR1	-1.25932	-0.871172	-0.388147	6.05698	21
EMC1	-0.587924	-0.401471	-0.186454	5.99257	22
TAFAZZIN	-0.843724	-0.339604	-0.50412	5.89825	23
CDS2	-0.694615	-0.317116	-0.3775	5.82131	24
CTNNB1	-0.115987	-0.113868	-0.00211883	5.81662	25
MARCHF5	-1.00678	-0.353521	-0.653261	5.74049	26
MYC	-2.31642	-1.82517	-0.491249	5.7069	27
AP2M1	-0.985328	-0.679121	-0.306207	5.68588	28
SS18L2	-2.49759	-2.09883	-0.398759	5.57928	29
LMO2	-0.411066	0.0297773	-0.440844	5.54301	30
PLEKHA1	0.107525	0.166966	-0.0594413	5.46515	31
ZBTB8OS	-1.50179	-1.16202	-0.339767	5.34613	32
LDB1	-0.754562	-0.211376	-0.543186	5.30322	33
CFL1	-1.10936	-0.549282	-0.560079	5.27204	34
TFRC	-1.31462	-0.80271	-0.511914	5.2454	35
CDKN1A	0.214925	0.274758	-0.0598322	5.20003	36
FPGS	-0.734108	-0.274982	-0.459126	5.19823	37
FBXW11	-0.683471	-0.453723	-0.229748	5.17445	38
ADSS2	-0.876601	-0.47396	-0.402641	5.16341	39
MED24	-0.885328	-0.394912	-0.490416	5.14486	40
MICOS10	-0.783378	-0.347974	-0.435405	5.08234	41
SMARCB1	-1.11072	-0.836439	-0.274284	5.05783	42
PRAG1	0.00903758	0.10533	-0.0962928	5.05093	43
RFK	-0.683013	-0.225978	-0.457035	5.04612	44
MTHFD1	-0.669391	-0.264847	-0.404544	5.02472	45
WDR20	-0.29174	-0.14131	-0.15043	4.98017	46
UROD	-1.02483	-0.518134	-0.506696	4.97095	47
EMC7	-0.872256	-0.552432	-0.319824	4.97008	48
CNOT4	-0.243244	-0.0254455	-0.217799	4.84779	49
CAB39	-0.502491	-0.127701	-0.37479	4.83067	50
RRM2	-2.75166	-2.3775	-0.374162	4.78782	51
MMGT1	-0.58944	-0.287945	-0.301495	4.76672	52
TMX2	-0.440763	-0.235671	-0.205092	4.7383	53
LIAS	-0.857288	-0.432288	-0.425	4.73122	54
IKZF1	-0.253529	-0.0527296	-0.2008	4.71007	55
IRF2BP2	-0.525739	-0.101813	-0.423926	4.63272	56
ARID2	-0.596726	-0.352709	-0.244017	4.62214	57
PQBP1	-0.311752	-0.16922	-0.142532	4.60511	58
NPLOC4	-1.52803	-1.34101	-0.187018	4.58961	59
CEBPA	-0.404356	-0.0497994	-0.354557	4.57965	60
TMEM222	-0.0613022	0.0199862	-0.0812884	4.54762	61
STK11	-0.443013	-0.117474	-0.325539	4.53895	62
CDAN1	-1.3964	-0.779789	-0.616611	4.47404	63
ATP1B3	-0.72735	-0.223205	-0.504144	4.42719	64
R3HDM4	-0.00710139	0.0570527	-0.0641541	4.41094	65
USP32	-0.46074	-0.289896	-0.170845	4.39487	66
STK17B	-0.0398146	0.0878022	-0.127617	4.35557	67
RBM15	-0.499318	-0.2058	-0.293518	4.3452	68
RUNX1	-0.379745	-0.00894777	-0.370797	4.33963	69
SPI1	-0.659424	-0.0126152	-0.646809	4.31592	70
EMC3	-1.01078	-0.595125	-0.415651	4.27386	71
STMN1	-0.127514	0.0413154	-0.16883	4.258	72
TRIP12	-0.444283	-0.192728	-0.251555	4.23953	73
CTPS1	-1.07592	-0.599763	-0.476155	4.23636	74
CERKL	-0.0551159	0.0269888	-0.0821047	4.22597	75
PPCDC	-0.423051	-0.0370713	-0.385979	4.21495	76
KMT2D	-0.642445	-0.338172	-0.304273	4.2056	77
FGFR1	-0.0337923	-0.0260998	-0.00769253	4.18658	78
FBXO7	-0.31541	0.00544717	-0.320857	4.18182	79
SIK3	-0.125219	0.0796679	-0.204887	4.17635	80
RAD9A	-1.18541	-0.827716	-0.357696	4.17327	81
RAP2B	-0.00258557	0.0839692	-0.0865548	4.16056	82
SLC5A3	-0.597822	-0.141308	-0.456514	4.14594	83
ZMYND8	-0.61695	-0.292245	-0.324704	4.13213	84
DNASE1L1	-0.00417776	0.0987103	-0.102888	4.11986	85
MYH9	-0.731961	-0.399834	-0.332127	4.08592	86
NLGN4Y	0.337247	0.383825	-0.0465777	4.06218	87
CDK6	-1.35726	-0.5347	-0.822564	4.05391	88
MAGOH	-1.24872	-0.953539	-0.295183	4.02068	89
DENND4A	-0.282375	-0.107096	-0.175279	4.00962	90
YRDC	-2.13456	-1.85785	-0.276709	3.97389	91
MICU1	-0.246734	-0.0176995	-0.229035	3.9737	92
TAOK1	0.00777206	0.0999215	-0.0921495	3.96511	93
KLHDC2	0.0974488	0.184111	-0.0866626	3.96012	94
WSB1	-0.198074	0.033461	-0.231535	3.92701	95
SDHA	-0.521206	-0.216088	-0.305118	3.92622	96
CYP4Z1	-0.171617	-0.0614833	-0.110134	3.92324	97
EMC6	-0.403774	-0.142382	-0.261392	3.89927	98
CCND3	-0.667866	-0.199901	-0.467965	3.88924	99
ROCK2	-0.166647	0.0493719	-0.216019	3.88739	100
GMPS	-1.3216	-1.04488	-0.276717	3.87589	101
FLI1	-0.347673	0.0393355	-0.387009	3.87013	102
DHODH	-0.7013	-0.271558	-0.429742	3.86787	103
RPL15	-4.57961	-4.13832	-0.441292	3.86049	104
CDH15	-0.166565	-0.00278551	-0.163779	3.85591	105
UMPS	-0.96829	-0.245179	-0.723111	3.84464	106
CXCR5	0.0348617	0.11955	-0.0846886	3.83176	107
CFAP107	-0.0774558	-0.0118877	-0.0655681	3.82919	108
FAM193A	-0.0939497	0.0509714	-0.144921	3.82472	109
RAD1	-0.760756	-0.610727	-0.150029	3.82052	110
STN1	-0.666537	-0.40089	-0.265647	3.802	111
RHOA	-0.653567	-0.324254	-0.329313	3.78336	112
OR2L5	-0.251591	-0.160769	-0.0908226	3.78056	113
PLAC1	-0.0266358	0.0100258	-0.0366616	3.77962	114
MAU2	-0.654922	-0.46411	-0.190812	3.77648	115
DAB2IP	0.0105646	0.112393	-0.101828	3.76614	116
PICALM	-0.299988	-0.0628798	-0.237108	3.75927	117
GFI1	-0.374704	0.0451084	-0.419813	3.75896	118
WWC2	-0.0407534	0.0392765	-0.0800299	3.75608	119
COA5	-0.707357	-0.467935	-0.239422	3.7366	120
ARL8B	-0.362647	-0.215813	-0.146833	3.72245	121
COX6A1	-0.726376	-0.561901	-0.164475	3.70851	122
PTPRU	-0.271308	-0.11359	-0.157718	3.69978	123
WNK1	-1.17516	-0.812859	-0.362305	3.69318	124
HEXD	-0.140202	-0.0482044	-0.0919977	3.67921	125
YME1L1	-0.446191	-0.259995	-0.186196	3.6686	126
DNMBP	-0.0680806	0.0316671	-0.0997477	3.6331	127
IPPK	-0.804431	-0.340213	-0.464218	3.6134	128
GSE1	-0.28647	-0.0184866	-0.267983	3.60999	129
NSFL1C	-0.199784	-0.115502	-0.0842825	3.56938	130
AFF1	-0.178043	0.000300526	-0.178344	3.55715	131
EPHB2	-0.057787	0.0151601	-0.0729471	3.55134	132
DPF2	-0.541261	-0.369682	-0.171579	3.53033	133
DNAJB1	-0.222728	-0.154363	-0.0683649	3.49559	134
SMARCE1	-0.993968	-0.806826	-0.187142	3.47951	135
SUPT4H1	-0.855324	-0.526242	-0.329082	3.46202	136
MED13L	-0.364487	-0.16796	-0.196527	3.45804	137
WDR24	-0.784652	-0.478335	-0.306318	3.43723	138
ANKS1B	0.0295724	0.0889793	-0.0594069	3.42998	139
MED23	-0.571183	-0.137247	-0.433935	3.42136	140
H2AZ1	-1.01155	-0.644309	-0.36724	3.41749	141
SLC7A1	-0.529733	-0.198806	-0.330926	3.39713	142
EMC4	-0.582924	-0.393108	-0.189817	3.39373	143
C1orf198	-0.0697844	0.00991139	-0.0796958	3.39363	144
HRH1	-0.0151146	0.0446232	-0.0597378	3.38874	145
ERBIN	-0.135087	-0.041673	-0.0934135	3.38739	146
OR2T10	-0.0818703	0.0121456	-0.094016	3.38698	147
ARHGAP45	-0.233126	-0.0335575	-0.199568	3.3844	148
VSTM1	0.0114902	0.0689731	-0.0574829	3.38311	149
MED19	-0.711521	-0.505222	-0.206298	3.37749	150
PFKL	-0.0852152	0.00880279	-0.094018	3.37528	151
SMARCC1	-0.4563	-0.223267	-0.233033	3.37381	152
SUPT16H	-2.10661	-1.87593	-0.230681	3.36185	153
GNG5	-0.460039	-0.251958	-0.208082	3.36117	154
DTYMK	-1.77195	-1.53936	-0.232588	3.36093	155
PAICS	-0.934	-0.503049	-0.430951	3.35932	156
KIR2DL1	-0.0675738	0.0158186	-0.0833924	3.35091	157
GART	-0.887605	-0.427566	-0.460039	3.33239	158
PLEKHH3	-0.120241	0.0184015	-0.138642	3.31888	159
STEAP3	-0.290471	-0.113402	-0.177069	3.3096	160
FAM50A	-1.02019	-0.366759	-0.653429	3.30886	161
METTL3	-0.744096	-0.595104	-0.148992	3.30539	162
BRD7	-0.413721	-0.269539	-0.144183	3.2935	163
MVD	-0.705571	-0.516185	-0.189386	3.29244	164
BCL2	-0.144249	0.027584	-0.171833	3.26975	165
PFAS	-0.720333	-0.320632	-0.399701	3.26328	166
ZNF281	-0.274449	-0.0923426	-0.182107	3.25568	167
HUS1	-0.727414	-0.443341	-0.284072	3.24896	168
POLD1	-2.43516	-2.1652	-0.269952	3.24774	169
NUDCD3	-0.780086	-0.586224	-0.193862	3.24681	170
AFTPH	-0.0264689	0.081004	-0.107473	3.24582	171
ERRFI1	0.0574181	0.135329	-0.0779107	3.23588	172
SH2D6	-0.105045	-0.00479711	-0.100248	3.22293	173
SFRP4	-0.097457	-0.00947975	-0.0879773	3.21743	174
COX10	-0.60145	-0.387342	-0.214108	3.2145	175
KRTAP12.4	-0.166541	-0.117972	-0.0485695	3.18881	176
LIPT1	-0.341993	-0.097761	-0.244232	3.18373	177
METTL16	-1.26799	-1.06597	-0.202019	3.16609	178
RBSN	-0.566435	-0.379016	-0.187419	3.15882	179
SIGLEC8	-0.180854	-0.114845	-0.0660092	3.14825	180
NEDD8	-1.88915	-1.71617	-0.172984	3.14362	181
CITED2	-0.455755	-0.155832	-0.299922	3.14068	182
PPM1M	-0.228278	-0.175513	-0.0527659	3.1354	183
SMARCD2	-0.345222	-0.204602	-0.140619	3.13262	184
BORCS6	-0.159759	-0.0465765	-0.113182	3.13227	185
BPTF	-0.930208	-0.815503	-0.114706	3.12956	186
ERBB2	-0.23479	-0.228233	-0.00655733	3.12896	187
ZFP36L2	-0.665804	-0.339141	-0.326663	3.1289	188
PGM3	-0.442914	-0.223411	-0.219503	3.12822	189
SH3D21	-0.0742596	-0.027915	-0.0463446	3.12088	190
AMER1	0.0134815	0.0681766	-0.0546951	3.11457	191
ARHGAP39	-0.185597	-0.0719231	-0.113674	3.10784	192
CMIP	-0.652521	-0.257049	-0.395472	3.10634	193
STAG2	-0.562496	-0.206565	-0.355931	3.09559	194
UROS	-0.396997	-0.112983	-0.284013	3.0948	195
SNAPC5	-1.46556	-1.22905	-0.236514	3.0852	196
TOMM20	-0.772368	-0.609785	-0.162583	3.079	197
PTP4A2	-0.50942	-0.290436	-0.218983	3.06658	198
P2RY4	0.101255	0.134839	-0.033584	3.06604	199
SP1	-0.401175	-0.0905017	-0.310674	3.06167	200

## Sheet: 17 identified hits
Gene	median AML	median non-AML	median difference	neg log10 p value
MYBL2	-0.730926	-0.446364	-0.284562	6.63365
LDB1	-0.754562	-0.211376	-0.543186	5.30322
FPGS	-0.734108	-0.274982	-0.459126	5.19823
FBXW11	-0.683471	-0.453723	-0.229748	5.17445
ADSS2	-0.876601	-0.47396	-0.402641	5.16341
RFK	-0.683013	-0.225978	-0.457035	5.04612
MTHFD1	-0.669391	-0.264847	-0.404544	5.02472
LIAS	-0.857288	-0.432288	-0.425	4.73122
ARID2	-0.596726	-0.352709	-0.244017	4.62214
SPI1	-0.659424	-0.0126152	-0.646809	4.31592
CCND3	-0.667866	-0.199901	-0.467965	3.88924
DHODH	-0.7013	-0.271558	-0.429742	3.86787
UMPS	-0.96829	-0.245179	-0.723111	3.84464
DPF2	-0.541261	-0.369682	-0.171579	3.53033
HUS1	-0.727414	-0.443341	-0.284072	3.24896
COX10	-0.60145	-0.387342	-0.214108	3.2145
ZFP36L2	-0.665804	-0.339141	-0.326663	3.1289
