# Supplementary material for: Cell cycle regulator MYBL2 is a distinct vulnerability in acute myeloid leukemia
Source: Cell Death Discov. 2025 Oct 20;11:470. doi: 10.1038/s41420-025-02810-4 (PMC12537973; doi:10.1038/s41420-025-02810-4)
Supplement: Supplementary file 3 — Supplementary Table 2 [file 41420_2025_2810_MOESM3_ESM.xlsx]

## Sheet: Dependency all cell lines
depmap_id	cell_line_display_name	lineage_1	lineage_2	lineage_3	MYBL2
ACH-001270	127399	Soft Tissue	Synovial Sarcoma	Synovial Sarcoma	-0.504445
ACH-002680	170MGBA	CNS/Brain	Diffuse Glioma	Glioblastoma	0.0570016
ACH-002401	21MT2	Breast	Invasive Breast Carcinoma	Breast Invasive Ductal Carcinoma	-0.110626
ACH-002399	21NT	Breast	Invasive Breast Carcinoma	Breast Invasive Ductal Carcinoma	-0.215871
ACH-000520	59M	Ovary/Fallopian Tube	Ovarian Epithelial Tumor	High-Grade Serous Ovarian Cancer	-0.189372
ACH-000973	639V	Bladder/Urinary Tract	Urethral Cancer	Urethral Urothelial Carcinoma	-0.243843
ACH-001795	94T778	Soft Tissue	Liposarcoma	Well-Differentiated Liposarcoma	-0.225776
ACH-001999	9505BIK	Pancreas	Pancreatic Adenocarcinoma	Pancreatic Adenocarcinoma	-0.55612
ACH-001796	95T1000	Soft Tissue	Liposarcoma	Well-Differentiated Liposarcoma	-0.244053
ACH-002001	A375SKINCJ1	Skin	Melanoma	Melanoma	-0.350808
ACH-002002	A375SKINCJ2	Skin	Melanoma	Melanoma	-0.313635
ACH-002003	A375SKINCJ3	Skin	Melanoma	Melanoma	-0.262082
ACH-000757	A427	Lung	Non-Small Cell Lung Cancer	Lung Adenocarcinoma	-0.54148
ACH-003012	A549CRAFKD	Lung	Non-Small Cell Lung Cancer	Lung Adenocarcinoma	-0.694973
ACH-002210	ARH77	Myeloid	Non-Cancerous	Immortalized Blood	-0.733931
ACH-002212	BB30HNC	Head and Neck	Head and Neck Squamous Cell Carcinoma	Head and Neck Squamous Cell Carcinoma	-0.0797304
ACH-001016	BECKER	CNS/Brain	Diffuse Glioma	Astrocytoma	-0.459266
ACH-001331	BICR10	Head and Neck	Head and Neck Squamous Cell Carcinoma	Oral Cavity Squamous Cell Carcinoma	-0.111925
ACH-001278	BIN67	Ovary/Fallopian Tube	Ovarian Epithelial Tumor	Small Cell Carcinoma of the Ovary	-0.434418
ACH-000402	BL70	Lymphoid	Mature B-Cell Neoplasms	Burkitt Lymphoma	-0.466054
ACH-000160	BT12	CNS/Brain	Embryonal Tumor	Atypical Teratoid/Rhabdoid Tumor	-0.29867
ACH-001020	BT16	CNS/Brain	Embryonal Tumor	Atypical Teratoid/Rhabdoid Tumor	-0.535895
ACH-001454	C10	Bowel	Colorectal Adenocarcinoma	Colon Adenocarcinoma	-0.989069
ACH-001335	C4II	Cervix	Cervical Squamous Cell Carcinoma	Cervical Squamous Cell Carcinoma	-0.391797
ACH-001460	C84	Bowel	Colorectal Adenocarcinoma	Colon Adenocarcinoma	-0.388568
ACH-001461	C99	Bowel	Colorectal Adenocarcinoma	Rectal Adenocarcinoma	-0.501382
ACH-002647	CCC5	Biliary Tract	Intraductal Papillary Neoplasm of the Bile Duct	Cholangiocarcinoma	-0.316082
ACH-000963	CCK81	Bowel	Colorectal Adenocarcinoma	Colon Adenocarcinoma	-0.67527
ACH-001163	CCLFPEDS0001T	Kidney	Renal Cell Carcinoma	Renal Medullary Carcinoma	-0.635705
ACH-001164	CCLFPEDS0003T	Soft Tissue	Undifferentiated Pleomorphic Sarcoma/Malignant Fibrous Histiocytoma/High-Grade Spindle Cell Sarcoma	Undifferentiated Pleomorphic Sarcoma/Malignant Fibrous Histiocytoma/High-Grade Spindle Cell Sarcoma	-0.293673
ACH-001433	CCLFPEDS0008T	Soft Tissue	Epithelioid Sarcoma	Epithelioid Sarcoma	-0.544572
ACH-002446	CCLFUPGI0005T	Esophagus/Stomach	Esophagogastric Adenocarcinoma	Stomach Adenocarcinoma	-0.83273
ACH-001959	CCLP1	Biliary Tract	Intraductal Papillary Neoplasm of the Bile Duct	Intrahepatic Cholangiocarcinoma	-0.274369
ACH-001960	CCSW1	Biliary Tract	Intraductal Papillary Neoplasm of the Bile Duct	Intrahepatic Cholangiocarcinoma	-0.859455
ACH-000025	CH157MN	CNS/Brain	Meningothelial Tumor	Meningioma	-0.31865
ACH-001041	CHL1DM	Skin	Melanoma	Melanoma	-0.225176
ACH-001028	CHLA06ATRT	CNS/Brain	Embryonal Tumor	Atypical Teratoid/Rhabdoid Tumor	-0.25714
ACH-001029	CHLA10	Bone	Ewing Sarcoma	Ewing Sarcoma	-0.673105
ACH-001031	CHLA266	CNS/Brain	Embryonal Tumor	Atypical Teratoid/Rhabdoid Tumor	-0.515006
ACH-001033	CHLA57	CNS/Brain	Embryonal Tumor	Primitive Neuroectodermal Tumor	-0.359938
ACH-001481	CHLA90	Peripheral Nervous System	Neuroblastoma	Neuroblastoma	-0.821092
ACH-001338	CHP134	Peripheral Nervous System	Neuroblastoma	Neuroblastoma	-0.678569
ACH-001484	CI	Lymphoid	B-Lymphoblastic Leukemia/Lymphoma	B-Lymphoblastic Leukemia/Lymphoma	-0.637756
ACH-000798	CL40	Bowel	Colorectal Adenocarcinoma	Colon Adenocarcinoma	-0.606664
ACH-001322	CME1	Soft Tissue	Synovial Sarcoma	Synovial Sarcoma	-0.569953
ACH-001036	CMK115	Myeloid	Acute Myeloid Leukemia	Myeloid Leukemia Associated with Down Syndrome	-0.722113
ACH-001289	COGAR359	CNS/Brain	Embryonal Tumor	Atypical Teratoid/Rhabdoid Tumor	-0.318938
ACH-001038	COGE352	Bone	Ewing Sarcoma	Ewing Sarcoma	-0.352458
ACH-000253	COLO201	Bowel	Colorectal Adenocarcinoma	Colon Adenocarcinoma	-1.11176
ACH-001039	COLO205	Bowel	Colorectal Adenocarcinoma	Colon Adenocarcinoma	-0.693852
ACH-000864	COLO684	Uterus	Endometrial Carcinoma	Endometrial Carcinoma	-0.262142
ACH-001820	COLO824	Breast	Breast Neoplasm, NOS	Breast Neoplasm, NOS	-0.179765
ACH-000187	CORL311	Lung	Lung Neuroendocrine Tumor	Small Cell Lung Cancer	-0.781219
ACH-000695	CORL47	Lung	Lung Neuroendocrine Tumor	Small Cell Lung Cancer	-0.427994
ACH-001340	COV413A	Ovary/Fallopian Tube	Ovarian Epithelial Tumor	Serous Ovarian Cancer	-0.432032
ACH-001048	COV504	Ovary/Fallopian Tube	Ovarian Epithelial Tumor	Serous Ovarian Cancer	-0.116006
ACH-001737	CTV1DM	Lymphoid	Mature T and NK Neoplasms	Adult T-Cell Leukemia/Lymphoma	-0.450119
ACH-001050	CW9019	Soft Tissue	Rhabdomyosarcoma	Alveolar Rhabdomyosarcoma	-0.125954
ACH-002228	D423MG	CNS/Brain	Diffuse Glioma	Glioblastoma	-0.301247
ACH-001053	D425	CNS/Brain	Embryonal Tumor	Medulloblastoma	-1.19037
ACH-001054	D458	CNS/Brain	Embryonal Tumor	Medulloblastoma	-1.30048
ACH-002229	D502MG	CNS/Brain	Diffuse Glioma	Glioblastoma	0.0128947
ACH-002230	D542MG	CNS/Brain	Diffuse Glioma	Glioblastoma	-0.391893
ACH-002233	DIFI	Bowel	Colorectal Adenocarcinoma	Colorectal Adenocarcinoma	-0.614988
ACH-002234	DOK	Head and Neck	Head and Neck Carcinoma, Other	Head and Neck Carcinoma, Other	-0.778909
ACH-001063	DOV13	Ovary/Fallopian Tube	Ovarian Epithelial Tumor	Serous Ovarian Cancer	-0.238179
ACH-001997	ECC2	Biliary Tract	Intraductal Papillary Neoplasm of the Bile Duct	Extrahepatic Cholangiocarcinoma	0.000845484
ACH-000706	EKVX	Lung	Non-Small Cell Lung Cancer	Lung Adenocarcinoma	-0.509897
ACH-000585	EPLC272H	Lung	Non-Small Cell Lung Cancer	Lung Squamous Cell Carcinoma	-1.16863
ACH-002105	ES4	Bone	Ewing Sarcoma	Ewing Sarcoma	-0.0434298
ACH-002106	ES5	Bone	Ewing Sarcoma	Ewing Sarcoma	-0.801411
ACH-002109	ES8	Bone	Ewing Sarcoma	Ewing Sarcoma	-1.17265
ACH-001496	ESO26	Esophagus/Stomach	Esophagogastric Adenocarcinoma	Adenocarcinoma of the Gastroesophageal Junction	-1.17823
ACH-001497	ESO51	Esophagus/Stomach	Esophagogastric Adenocarcinoma	Esophageal Adenocarcinoma	-0.698787
ACH-002650	ETCC016	Lung	Non-Small Cell Lung Cancer	Lung Adenocarcinoma	-0.955181
ACH-001065	EVSAT	Breast	Invasive Breast Carcinoma	Breast Invasive Lobular Carcinoma	-0.65416
ACH-002110	EW1	Bone	Ewing Sarcoma	Ewing Sarcoma	-0.557924
ACH-002114	EW16	Bone	Ewing Sarcoma	Ewing Sarcoma	-0.312156
ACH-002116	EW22	Bone	Ewing Sarcoma	Ewing Sarcoma	-0.790575
ACH-002119	EW7	Bone	Ewing Sarcoma	Ewing Sarcoma	-0.0154447
ACH-000499	EW8	Bone	Ewing Sarcoma	Ewing Sarcoma	-0.506324
ACH-000279	EWS502	Bone	Ewing Sarcoma	Ewing Sarcoma	-0.43003
ACH-000487	F36P	Myeloid	Myelodysplastic Syndromes	Myelodysplastic Syndromes	-0.915852
ACH-001067	F5	CNS/Brain	Meningothelial Tumor	Meningioma	0.0471513
ACH-000633	FU97	Esophagus/Stomach	Esophagogastric Adenocarcinoma	Diffuse Type Stomach Adenocarcinoma	-0.716642
ACH-001961	GB2	Biliary Tract	Intracholecystic Papillary Neoplasm	Gallbladder Adenocarcinoma, NOS	0.0157626
ACH-002239	H3118	Head and Neck	Salivary Carcinoma	Mucoepidermoid Carcinoma	-0.332386
ACH-001310	HA1E	Kidney	Non-Cancerous	Immortalized Embyonic Kidney Cells	-0.440691
ACH-001736	HB1119	Lymphoid	B-Lymphoblastic Leukemia/Lymphoma	B-Lymphoblastic Leukemia/Lymphoma	-1.25451
ACH-000725	HCC202	Breast	Breast Ductal Carcinoma In Situ	Breast Ductal Carcinoma In Situ	-0.21159
ACH-000143	HCC2429	Lung	Non-Small Cell Lung Cancer	Non-Small Cell Lung Cancer	-0.809249
ACH-000975	HCC2450	Lung	Non-Small Cell Lung Cancer	Lung Squamous Cell Carcinoma	-0.105501
ACH-001081	HCC2998	Bowel	Colorectal Adenocarcinoma	Colon Adenocarcinoma	-0.618721
ACH-000840	HCC366	Lung	Non-Small Cell Lung Cancer	Lung Adenosquamous Carcinoma	-0.742438
ACH-000339	HCC461	Lung	Non-Small Cell Lung Cancer	Lung Adenocarcinoma	-0.0730971
ACH-000872	HCC515	Lung	Non-Small Cell Lung Cancer	Lung Adenocarcinoma	-0.133341
ACH-000668	HCC70	Breast	Invasive Breast Carcinoma	Breast Invasive Ductal Carcinoma	-0.66236
ACH-000029	HCC827GR5	Lung	Non-Small Cell Lung Cancer	Lung Adenocarcinoma	-0.392532
ACH-002243	HCE4	Esophagus/Stomach	Esophageal Squamous Cell Carcinoma	Esophageal Squamous Cell Carcinoma	-0.0532579
ACH-002140	HEY	Ovary/Fallopian Tube	Ovarian Epithelial Tumor	High-Grade Serous Ovarian Cancer	-0.6577
ACH-000542	HEYA8	Ovary/Fallopian Tube	Ovarian Epithelial Tumor	High-Grade Serous Ovarian Cancer	-0.543711
ACH-001520	HG3	Lymphoid	B-Lymphoblastic Leukemia/Lymphoma	B-Lymphoblastic Leukemia/Lymphoma	-0.598302
ACH-001852	HKGZCC	Biliary Tract	Intraductal Papillary Neoplasm of the Bile Duct	Intrahepatic Cholangiocarcinoma	-0.586582
ACH-002040	HMVII	Vulva/Vagina	Mucosal Melanoma of the Vulva/Vagina	Mucosal Melanoma of the Vulva/Vagina	-0.390303
ACH-000861	HOP62	Lung	Non-Small Cell Lung Cancer	Lung Adenocarcinoma	-0.089211
ACH-000148	HS578T	Breast	Invasive Breast Carcinoma	Breast Invasive Carcinoma, NOS	-0.218818
ACH-000616	HS746T	Esophagus/Stomach	Esophagogastric Adenocarcinoma	Stomach Adenocarcinoma	0.0400733
ACH-000801	HS936T	Skin	Melanoma	Melanoma	-0.19824
ACH-002141	HSC39	Esophagus/Stomach	Esophagogastric Adenocarcinoma	Signet Ring Cell Carcinoma of the Stomach	-1.31601
ACH-000546	HSC4	Head and Neck	Head and Neck Squamous Cell Carcinoma	Oral Cavity Squamous Cell Carcinoma	-0.456384
ACH-002069	HSOS1	Bone	Osteosarcoma	Osteosarcoma	-0.601464
ACH-002458	HT144SKINFV1	Skin	Melanoma	Melanoma	-0.130361
ACH-002460	HT144SKINFV2	Skin	Melanoma	Melanoma	-0.317565
ACH-000829	HUNS1	Lymphoid	Mature B-Cell Neoplasms	Plasma Cell Myeloma	-0.707273
ACH-001834	ICC10	Biliary Tract	Intraductal Papillary Neoplasm of the Bile Duct	Intrahepatic Cholangiocarcinoma	-0.188015
ACH-001835	ICC106	Biliary Tract	Intraductal Papillary Neoplasm of the Bile Duct	Intrahepatic Cholangiocarcinoma	-0.88239
ACH-001836	ICC108	Biliary Tract	Intraductal Papillary Neoplasm of the Bile Duct	Intrahepatic Cholangiocarcinoma	-0.153926
ACH-001838	ICC12	Biliary Tract	Intraductal Papillary Neoplasm of the Bile Duct	Intrahepatic Cholangiocarcinoma	-1.00624
ACH-001839	ICC137	Biliary Tract	Intraductal Papillary Neoplasm of the Bile Duct	Intrahepatic Cholangiocarcinoma	-0.080717
ACH-001841	ICC15	Biliary Tract	Intraductal Papillary Neoplasm of the Bile Duct	Intrahepatic Cholangiocarcinoma	-1.05623
ACH-001842	ICC2	Biliary Tract	Intraductal Papillary Neoplasm of the Bile Duct	Intrahepatic Cholangiocarcinoma	-0.216753
ACH-001843	ICC3	Biliary Tract	Intraductal Papillary Neoplasm of the Bile Duct	Intrahepatic Cholangiocarcinoma	-0.220686
ACH-001844	ICC4	Biliary Tract	Intraductal Papillary Neoplasm of the Bile Duct	Intrahepatic Cholangiocarcinoma	-0.483923
ACH-001848	ICC8	Biliary Tract	Intraductal Papillary Neoplasm of the Bile Duct	Intrahepatic Cholangiocarcinoma	-0.602731
ACH-001849	ICC9	Biliary Tract	Intraductal Papillary Neoplasm of the Bile Duct	Intrahepatic Cholangiocarcinoma	-0.54758
ACH-000966	IGROV1	Ovary/Fallopian Tube	Ovarian Epithelial Tumor	Endometrioid Ovarian Cancer	-0.119637
ACH-002247	IM9	Myeloid	Non-Cancerous	Immortalized Blood	-0.660177
ACH-000310	IMR32	Peripheral Nervous System	Neuroblastoma	Neuroblastoma	-0.702682
ACH-000512	INA6	Lymphoid	Mature B-Cell Neoplasms	Plasma Cell Myeloma	-0.226288
ACH-002706	IS076A	Esophagus/Stomach	Esophagogastric Adenocarcinoma	Esophageal Adenocarcinoma	-0.0761769
ACH-002705	IS076P	Esophagus/Stomach	Esophagogastric Adenocarcinoma	Esophageal Adenocarcinoma	-0.40289
ACH-002143	ISTMEL1	Skin	Melanoma	Melanoma	-0.2572
ACH-000216	JHESOAD1	Esophagus/Stomach	Esophagogastric Adenocarcinoma	Esophageal Adenocarcinoma	-0.440749
ACH-000577	JHH2	Liver	Hepatocellular Carcinoma	Hepatocellular Carcinoma	-0.330081
ACH-002249	JHU011	Head and Neck	Head and Neck Squamous Cell Carcinoma	Larynx Squamous Cell Carcinoma	-0.509548
ACH-002250	JHU022	Head and Neck	Head and Neck Squamous Cell Carcinoma	Larynx Squamous Cell Carcinoma	-0.558918
ACH-002251	JHU029	Head and Neck	Head and Neck Squamous Cell Carcinoma	Larynx Squamous Cell Carcinoma	-0.543511
ACH-001096	JR	Soft Tissue	Rhabdomyosarcoma	Alveolar Rhabdomyosarcoma	-0.540717
ACH-002654	JVE015	Bowel	Colorectal Adenocarcinoma	Colon Adenocarcinoma	-0.89686
ACH-002659	JVE127	Bowel	Colorectal Adenocarcinoma	Mucinous Adenocarcinoma of the Colon and Rectum	-0.677105
ACH-002660	JVE187	Bowel	Colorectal Adenocarcinoma	Colon Adenocarcinoma	-0.516771
ACH-002662	JVE207	Bowel	Colorectal Adenocarcinoma	Colon Adenocarcinoma	-0.929639
ACH-002664	JVE253	Bowel	Colorectal Adenocarcinoma	Mucinous Adenocarcinoma of the Colon and Rectum	-0.814213
ACH-000106	JVM2	Lymphoid	Mature B-Cell Neoplasms	Mantle Cell Lymphoma	-0.475021
ACH-000404	K029AX	Skin	Melanoma	Cutaneous Melanoma	-0.613087
ACH-000053	KARPAS299	Lymphoid	Mature T and NK Neoplasms	Anaplastic Large-Cell Lymphoma ALK Positive	-0.586532
ACH-001098	KCIMOH1	Pancreas	Pancreatic Adenocarcinoma	Pancreatic Adenocarcinoma	-0.654268
ACH-001099	KD	Soft Tissue	Rhabdoid Cancer	Extrarenal Rhabdoid Cancer	-0.287921
ACH-000773	KIJK	Lymphoid	Mature T and NK Neoplasms	Anaplastic Large-Cell Lymphoma ALK Positive	-0.881822
ACH-002257	KINGS1	CNS/Brain	Diffuse Glioma	Anaplastic Astrocytoma	-0.337468
ACH-000969	KM12	Bowel	Colorectal Adenocarcinoma	Colon Adenocarcinoma	-1.09075
ACH-001853	KMCH1	Liver	Hepatocellular Carcinoma plus Intrahepatic Cholangiocarcinoma	Hepatocellular Carcinoma plus Intrahepatic Cholangiocarcinoma	-0.695793
ACH-000889	KMM1	Lymphoid	Mature B-Cell Neoplasms	Plasma Cell Myeloma	-0.325131
ACH-000709	KMRC2	Kidney	Renal Cell Carcinoma	Renal Clear Cell Carcinoma	-0.199049
ACH-000588	KMS26	Lymphoid	Mature B-Cell Neoplasms	Plasma Cell Myeloma	-0.381682
ACH-000498	KO52	Myeloid	Acute Myeloid Leukemia	Acute Myeloid Leukemia	-0.768519
ACH-001107	KP1N	Pancreas	Pancreatic Adenocarcinoma	Pancreatic Adenocarcinoma	-0.21475
ACH-002669	KP363T	Bowel	Colorectal Adenocarcinoma	Colon Adenocarcinoma	-0.346189
ACH-000028	KPL1	Breast	Invasive Breast Carcinoma	Invasive Breast Carcinoma	-0.27194
ACH-002261	KPNYS	Peripheral Nervous System	Neuroblastoma	Neuroblastoma	-0.731166
ACH-001544	KYAE1	Esophagus/Stomach	Esophagogastric Adenocarcinoma	Esophageal Adenocarcinoma	-0.505721
ACH-002263	KYSE220	Esophagus/Stomach	Esophageal Squamous Cell Carcinoma	Esophageal Squamous Cell Carcinoma	-0.748456
ACH-000702	L1236	Lymphoid	Hodgkin Lymphoma	Hodgkin Lymphoma	-0.987836
ACH-000685	L33	Pancreas	Adenosquamous Carcinoma of the Pancreas	Adenosquamous Carcinoma of the Pancreas	-0.506313
ACH-000754	L428	Lymphoid	Hodgkin Lymphoma	Hodgkin Lymphoma	-0.0632841
ACH-001111	L82	Lymphoid	Mature T and NK Neoplasms	Anaplastic Large-Cell Lymphoma ALK Positive	-0.40812
ACH-001354	LAN2	Peripheral Nervous System	Neuroblastoma	Neuroblastoma	-0.351764
ACH-002150	LB1047RCC	Kidney	Renal Cell Carcinoma	Renal Cell Carcinoma	-0.496118
ACH-002265	LB771HNC	Head and Neck	Head and Neck Squamous Cell Carcinoma	Head and Neck Squamous Cell Carcinoma	-0.300922
ACH-002156	LC1SQ	Lung	Non-Small Cell Lung Cancer	Lung Squamous Cell Carcinoma	-0.676498
ACH-000596	LCLC97TM1	Lung	Non-Small Cell Lung Cancer	Large Cell Lung Carcinoma	-0.505114
ACH-000591	LN235	CNS/Brain	Diffuse Glioma	Astrocytoma	-0.475788
ACH-000128	LN319	CNS/Brain	Diffuse Glioma	Astrocytoma	-0.552735
ACH-000634	LN340	CNS/Brain	Diffuse Glioma	Glioblastoma	0.0937921
ACH-000455	LN428	CNS/Brain	Diffuse Glioma	Glioblastoma	-0.175351
ACH-000673	LN443	CNS/Brain	Diffuse Glioma	Glioblastoma	-0.723465
ACH-000676	LN464	CNS/Brain	Diffuse Glioma	Glioblastoma	-0.273337
ACH-000760	LNZ308	CNS/Brain	Diffuse Glioma	Glioblastoma	-0.297084
ACH-002269	LNZTA3WT4	CNS/Brain	Diffuse Glioma	Astrocytoma	-0.304092
ACH-001799	LPS141	Soft Tissue	Liposarcoma	Dedifferentiated Liposarcoma	-0.064852
ACH-001793	LPS27	Soft Tissue	Liposarcoma	Liposarcoma	-0.295363
ACH-001804	LPS510	Soft Tissue	Liposarcoma	Dedifferentiated Liposarcoma	-0.287561
ACH-001791	LPS6	Soft Tissue	Liposarcoma	Liposarcoma	-0.186803
ACH-001802	LPS853	Soft Tissue	Liposarcoma	Dedifferentiated Liposarcoma	0.0507182
ACH-000438	LU65	Lung	Non-Small Cell Lung Cancer	Giant Cell Carcinoma of the Lung	-0.438162
ACH-002510	M040416	Skin	Melanoma	Acral Melanoma	-0.201878
ACH-000602	M07E	Myeloid	Acute Myeloid Leukemia	Acute Megakaryoblastic Leukemia	-0.634309
ACH-002511	M140325	Skin	Melanoma	Melanoma	-0.315566
ACH-001119	MAC2A	Lymphoid	Mature T and NK Neoplasms	Anaplastic Large-Cell Lymphoma ALK Negative	-0.338249
ACH-002672	MAPACHS77	Pancreas	Pancreatic Adenocarcinoma	Pancreatic Adenocarcinoma	-0.785762
ACH-002485	MAVER1	Lymphoid	Mature B-Cell Neoplasms	Mantle Cell Lymphoma	-0.720237
ACH-002160	MCIXC	Bone	Ewing Sarcoma	Ewing Sarcoma	-0.803968
ACH-000876	MDAMB415	Breast	Invasive Breast Carcinoma	Invasive Breast Carcinoma	-0.296366
ACH-000405	MEC1	Lymphoid	Mature B-Cell Neoplasms	Chronic Lymphocytic Leukemia/Small Lymphocytic Lymphoma	-0.841488
ACH-001554	MEL202	Eye	Ocular Melanoma	Uveal Melanoma	-0.448316
ACH-002014	MEL270	Eye	Ocular Melanoma	Uveal Melanoma	0.31279
ACH-002015	MEL285	Eye	Ocular Melanoma	Uveal Melanoma	-0.311932
ACH-002016	MEL290	Eye	Ocular Melanoma	Uveal Melanoma	-0.143201
ACH-001555	MERO14	Pleura	Pleural Mesothelioma	Pleural Mesothelioma, Epithelioid Type	-0.0409723
ACH-001556	MERO25	Pleura	Pleural Mesothelioma	Pleural Mesothelioma, Biphasic Type	-0.410224
ACH-001557	MERO41	Pleura	Pleural Mesothelioma	Pleural Mesothelioma, Epithelioid Type	-0.119941
ACH-001558	MERO48A	Pleura	Pleural Mesothelioma	Pleural Mesothelioma, Biphasic Type	-0.0125867
ACH-001559	MERO82	Pleura	Pleural Mesothelioma	Pleural Mesothelioma, Epithelioid Type	-0.223758
ACH-001560	MERO83	Pleura	Pleural Mesothelioma	Pleural Mesothelioma, Biphasic Type	-0.0873083
ACH-001562	MERO95	Pleura	Pleural Mesothelioma	Pleural Mesothelioma, Epithelioid Type	-0.151107
ACH-002486	MESOV	Ovary/Fallopian Tube	Ovarian Epithelial Tumor	Serous Ovarian Cancer	-0.0877621
ACH-001819	MFM223	Breast	Invasive Breast Carcinoma	Breast Invasive Ductal Carcinoma	-0.367219
ACH-002161	MKN28	Esophagus/Stomach	Esophagogastric Adenocarcinoma	Tubular Stomach Adenocarcinoma	-0.678395
ACH-002928	MM100511	Skin	Melanoma	Acral Melanoma	-0.0997979
ACH-002512	MM160113	Skin	Melanoma	Acral Melanoma	0.251137
ACH-000763	MM1S	Lymphoid	Mature B-Cell Neoplasms	Plasma Cell Myeloma	-0.618964
ACH-001126	MOGGUVW	CNS/Brain	Diffuse Glioma	Anaplastic Astrocytoma	-0.0275772
ACH-001128	MON	Soft Tissue	Rhabdoid Cancer	Extrarenal Rhabdoid Cancer	-1.07986
ACH-000851	MORCPR	Lung	Non-Small Cell Lung Cancer	Lung Adenocarcinoma	-0.414435
ACH-002710	MPNST724	Peripheral Nervous System	Nerve Sheath Tumor	Malignant Peripheral Nerve Sheath Tumor	-0.1071
ACH-001577	MUTZ8	Myeloid	Acute Myeloid Leukemia	Acute Myeloid Leukemia	-1.18856
ACH-000045	MV411	Myeloid	Acute Myeloid Leukemia	Acute Myeloid Leukemia	-0.727467
ACH-001134	MYLA	Lymphoid	T-Lymphoblastic Leukemia/Lymphoma	T-Lymphoblastic Leukemia/Lymphoma	-0.515027
ACH-001993	NALM16	Lymphoid	B-Lymphoblastic Leukemia/Lymphoma	B-Lymphoblastic Leukemia/Lymphoma	-0.61336
ACH-002278	NB10	Peripheral Nervous System	Neuroblastoma	Neuroblastoma	-0.908165
ACH-002280	NB13	Peripheral Nervous System	Neuroblastoma	Neuroblastoma	-0.256057
ACH-001303	NB1643	Peripheral Nervous System	Neuroblastoma	Neuroblastoma	-0.509398
ACH-002282	NB17	Peripheral Nervous System	Neuroblastoma	Neuroblastoma	-0.416227
ACH-002283	NB5	Peripheral Nervous System	Neuroblastoma	Neuroblastoma	-0.733067
ACH-002284	NB6	Peripheral Nervous System	Neuroblastoma	Neuroblastoma	-0.969626
ACH-002285	NB7	Peripheral Nervous System	Neuroblastoma	Neuroblastoma	-1.08683
ACH-002785	NCCLMS1C1	Soft Tissue	Leiomyosarcoma	Leiomyosarcoma	-0.104091
ACH-002799	NCCMPNST1C1	Peripheral Nervous System	Nerve Sheath Tumor	Malignant Peripheral Nerve Sheath Tumor	-0.546938
ACH-002800	NCCMPNST2C1	Peripheral Nervous System	Nerve Sheath Tumor	Malignant Peripheral Nerve Sheath Tumor	-0.0361749
ACH-000921	NCIH157DM	Lung	Non-Small Cell Lung Cancer	Lung Squamous Cell Carcinoma	-0.00994692
ACH-001137	NCIH1993	Lung	Non-Small Cell Lung Cancer	Lung Adenocarcinoma	-0.474495
ACH-000533	NCIH2004RT	Kidney	Rhabdoid Cancer	Rhabdoid Cancer	0.0579028
ACH-000290	NCIH209	Lung	Lung Neuroendocrine Tumor	Small Cell Lung Cancer	-0.427054
ACH-000700	NCIH2882	Lung	Non-Small Cell Lung Cancer	Lung Squamous Cell Carcinoma	-0.139279
ACH-000251	NCIH2887	Lung	Non-Small Cell Lung Cancer	Non-Small Cell Lung Cancer	-0.16028
ACH-000337	NCIH3122	Lung	Non-Small Cell Lung Cancer	Lung Adenocarcinoma	-0.777638
ACH-000871	NCIH510	Lung	Lung Neuroendocrine Tumor	Small Cell Lung Cancer	-0.724442
ACH-000767	NCIH526	Lung	Lung Neuroendocrine Tumor	Small Cell Lung Cancer	-0.790956
ACH-000491	NCIH716	Bowel	Colorectal Adenocarcinoma	Colon Adenocarcinoma	-0.716326
ACH-001366	NGP	Peripheral Nervous System	Neuroblastoma	Neuroblastoma	-0.605169
ACH-000203	NH6	Peripheral Nervous System	Neuroblastoma	Neuroblastoma	-0.454143
ACH-001367	NMB	Peripheral Nervous System	Neuroblastoma	Neuroblastoma	-0.212418
ACH-001982	NZM3	Skin	Melanoma	Melanoma	-0.0530163
ACH-001986	NZM42	Skin	Melanoma	Melanoma	0.0331457
ACH-001990	NZM7	Skin	Melanoma	Melanoma	-0.55493
ACH-000116	OAW28	Ovary/Fallopian Tube	Ovarian Epithelial Tumor	High-Grade Serous Ovarian Cancer	-0.653462
ACH-000962	OC314	Ovary/Fallopian Tube	Ovarian Epithelial Tumor	Serous Ovarian Cancer	-0.09178
ACH-001145	OC316	Ovary/Fallopian Tube	Ovarian Epithelial Tumor	Serous Ovarian Cancer	-0.158304
ACH-001613	OCIAML4	Myeloid	Acute Myeloid Leukemia	Acute Myeloid Leukemia	-0.868638
ACH-001719	OCIC4P	Ovary/Fallopian Tube	Ovarian Epithelial Tumor	Clear Cell Ovarian Cancer	-0.418627
ACH-001618	OCIM2	Myeloid	Acute Myeloid Leukemia	Acute Myeloid Leukemia	-0.31693
ACH-000436	OCIMY7	Lymphoid	Mature B-Cell Neoplasms	Plasma Cell Myeloma	-0.560052
ACH-001370	OCIP5X	Ovary/Fallopian Tube	Ovarian Epithelial Tumor	Serous Ovarian Cancer	-0.748549
ACH-002179	OCUBM	Breast	Invasive Breast Carcinoma	Invasive Breast Carcinoma	-0.791959
ACH-000247	OCUM1	Esophagus/Stomach	Esophagogastric Adenocarcinoma	Diffuse Type Stomach Adenocarcinoma	-1.39154
ACH-002018	OMM25	Eye	Ocular Melanoma	Uveal Melanoma	-0.113991
ACH-000024	OPM2	Lymphoid	Mature B-Cell Neoplasms	Plasma Cell Myeloma	-0.226496
ACH-002471	OS052	Bone	Osteosarcoma	Osteosarcoma	-0.363128
ACH-001814	OS252	Bone	Osteosarcoma	Osteosarcoma	-0.254836
ACH-002834	OS384	Bone	Osteosarcoma	Osteosarcoma	-0.376311
ACH-002181	OVCA420	Ovary/Fallopian Tube	Ovarian Epithelial Tumor	Serous Ovarian Cancer	-0.613671
ACH-001151	OVCAR5	Ovary/Fallopian Tube	Ovarian Epithelial Tumor	High-Grade Serous Ovarian Cancer	-0.168924
ACH-000646	OVMANA	Ovary/Fallopian Tube	Ovarian Epithelial Tumor	Clear Cell Ovarian Cancer	-0.818159
ACH-002183	OVMIU	Ovary/Fallopian Tube	Ovarian Epithelial Tumor	High-Grade Serous Ovarian Cancer	-0.242105
ACH-000770	P31FUJ	Myeloid	Acute Myeloid Leukemia	Acute Myeloid Leukemia	-0.966305
ACH-001627	P4E6	Prostate	Prostate Adenocarcinoma	Prostate Adenocarcinoma	-1.06527
ACH-001380	PACADD165	Pancreas	Pancreatic Adenocarcinoma	Pancreatic Adenocarcinoma	-0.471974
ACH-001382	PACADD188	Pancreas	Pancreatic Adenocarcinoma	Pancreatic Adenocarcinoma	-0.042982
ACH-002294	PCI15A	Head and Neck	Head and Neck Squamous Cell Carcinoma	Hypopharynx Squamous Cell Carcinoma	-0.794705
ACH-002295	PCI30	Head and Neck	Head and Neck Squamous Cell Carcinoma	Oral Cavity Squamous Cell Carcinoma	-0.444605
ACH-002296	PCI38	Head and Neck	Head and Neck Squamous Cell Carcinoma	Oral Cavity Squamous Cell Carcinoma	-0.909659
ACH-002297	PCI4B	Head and Neck	Head and Neck Squamous Cell Carcinoma	Larynx Squamous Cell Carcinoma	-0.19961
ACH-002298	PCI6A	Head and Neck	Head and Neck Squamous Cell Carcinoma	Oral Cavity Squamous Cell Carcinoma	-0.0405671
ACH-000606	PECAPJ34CLONEC12	Head and Neck	Head and Neck Squamous Cell Carcinoma	Oral Cavity Squamous Cell Carcinoma	-0.678816
ACH-001630	PEO1	Ovary/Fallopian Tube	Ovarian Epithelial Tumor	Serous Ovarian Cancer	-0.267482
ACH-001632	PEO4	Ovary/Fallopian Tube	Ovarian Epithelial Tumor	Serous Ovarian Cancer	-0.183987
ACH-001634	PGA1	Lymphoid	Mature B-Cell Neoplasms	Chronic Lymphocytic Leukemia/Small Lymphocytic Lymphoma	-0.718846
ACH-002186	PL4	Pancreas	Pancreatic Adenocarcinoma	Pancreatic Adenocarcinoma	-0.860371
ACH-000654	RAJI	Lymphoid	Mature B-Cell Neoplasms	Burkitt Lymphoma	0.0589295
ACH-001856	RBE	Biliary Tract	Intraductal Papillary Neoplasm of the Bile Duct	Intrahepatic Cholangiocarcinoma	-0.0236665
ACH-002189	RCCFG2	Kidney	Renal Cell Carcinoma	Renal Clear Cell Carcinoma	-0.238428
ACH-000960	REH	Lymphoid	B-Lymphoblastic Leukemia/Lymphoma	B-Lymphoblastic Leukemia/Lymphoma	-0.593555
ACH-000442	RERFLCSQ1	Lung	Non-Small Cell Lung Cancer	Lung Squamous Cell Carcinoma	-0.845825
ACH-001740	RH28	Soft Tissue	Rhabdomyosarcoma	Alveolar Rhabdomyosarcoma	-0.764316
ACH-001765	RH4	Soft Tissue	Rhabdomyosarcoma	Alveolar Rhabdomyosarcoma	-0.525548
ACH-001745	RHJT	Soft Tissue	Rhabdomyosarcoma	Alveolar Rhabdomyosarcoma	-0.889431
ACH-001639	ROS50	Lymphoid	Mature B-Cell Neoplasms	Diffuse Large B-Cell Lymphoma, NOS	-1.05275
ACH-002465	RPE1SS119	Eye	Non-Cancerous	Immortalized Epithelial Cells, Retinal	-0.157109
ACH-002462	RPE1SS48	Eye	Non-Cancerous	Immortalized Epithelial Cells, Retinal	-0.213944
ACH-002467	RPE1SS51	Eye	Non-Cancerous	Immortalized Epithelial Cells, Retinal	-0.017109
ACH-002464	RPE1SS6	Eye	Non-Cancerous	Immortalized Epithelial Cells, Retinal	-0.187367
ACH-002463	RPE1SS77	Eye	Non-Cancerous	Immortalized Epithelial Cells, Retinal	-0.0647229
ACH-000817	RPMI8226	Lymphoid	Mature B-Cell Neoplasms	Plasma Cell Myeloma	-0.300447
ACH-001183	RT11284	Bladder/Urinary Tract	Bladder Urothelial Carcinoma	Bladder Urothelial Carcinoma	-0.929298
ACH-002461	RVH421SKINFV1	Skin	Melanoma	Melanoma	-0.131513
ACH-002693	S462	Peripheral Nervous System	Nerve Sheath Tumor	Malignant Peripheral Nerve Sheath Tumor	-0.685137
ACH-000238	SCC4	Head and Neck	Head and Neck Squamous Cell Carcinoma	Oral Cavity Squamous Cell Carcinoma	-1.31992
ACH-001279	SCCOHT1	Ovary/Fallopian Tube	Ovarian Epithelial Tumor	Small Cell Carcinoma of the Ovary	-0.264532
ACH-002198	SCH	Other	Extra Gonadal Germ Cell Tumor	Extra Gonadal Germ Cell Tumor	-0.702078
ACH-001386	SCLC22H	Lung	Lung Neuroendocrine Tumor	Small Cell Lung Cancer	-1.13232
ACH-001184	SCMCRM2	Soft Tissue	Rhabdomyosarcoma	Alveolar Rhabdomyosarcoma	-0.349203
ACH-001280	SCS214	Soft Tissue	Synovial Sarcoma	Synovial Sarcoma	-0.092861
ACH-001735	SEMK2	Lymphoid	B-Lymphoblastic Leukemia/Lymphoma	B-Lymphoblastic Leukemia/Lymphoma	-1.02017
ACH-000195	SET2	Myeloid	Acute Myeloid Leukemia	Acute Megakaryoblastic Leukemia	-0.462653
ACH-000887	SF172	CNS/Brain	Diffuse Glioma	Glioblastoma	-0.205748
ACH-000655	SF268	CNS/Brain	Diffuse Glioma	Astrocytoma	-0.131106
ACH-000273	SF539	CNS/Brain	Diffuse Glioma	Gliosarcoma	-0.196226
ACH-000490	SF767	Cervix	Cervical Squamous Cell Carcinoma	Cervical Squamous Cell Carcinoma	-0.961789
ACH-001857	SG231	Biliary Tract	Intraductal Papillary Neoplasm of the Bile Duct	Intrahepatic Cholangiocarcinoma	-0.0574335
ACH-001647	SHI1	Myeloid	Acute Myeloid Leukemia	Acute Monoblastic/Monocytic Leukemia	-0.757809
ACH-001648	SHMAC4	Prostate	Prostate Adenocarcinoma	Prostate Adenocarcinoma	-0.981398
ACH-002005	SKMEL19	Skin	Melanoma	Cutaneous Melanoma	-0.421271
ACH-002304	SKMG1	CNS/Brain	Diffuse Glioma	Astrocytoma	-0.0721681
ACH-002305	SKN3	Head and Neck	Head and Neck Squamous Cell Carcinoma	Oral Cavity Squamous Cell Carcinoma	-0.889623
ACH-001192	SKNEP1	Bone	Ewing Sarcoma	Ewing Sarcoma	-0.745828
ACH-002922	SKNMM	Peripheral Nervous System	Neuroblastoma	Neuroblastoma	-0.62483
ACH-001193	SKPNDW	Bone	Ewing Sarcoma	Ewing Sarcoma	-0.429663
ACH-001194	SKRC31	Kidney	Renal Cell Carcinoma	Renal Cell Carcinoma	-0.159629
ACH-000385	SKRC52	Kidney	Renal Cell Carcinoma	Renal Cell Carcinoma	-0.0504792
ACH-000127	SLR20	Bladder/Urinary Tract	Bladder Urothelial Carcinoma	Bladder Urothelial Carcinoma	-0.701138
ACH-000246	SLR23	Kidney	Renal Cell Carcinoma	Renal Clear Cell Carcinoma	-0.10149
ACH-000272	SLR24	Kidney	Renal Cell Carcinoma	Renal Clear Cell Carcinoma	-0.0773821
ACH-001196	SMSCTR	Soft Tissue	Rhabdomyosarcoma	Embryonal Rhabdomyosarcoma	-0.460643
ACH-001197	SMZ1	Lymphoid	Non-Hodgkin Lymphoma	Mature T and NK Neoplasms	-0.922786
ACH-000504	SNB75	CNS/Brain	Diffuse Glioma	Glioblastoma	-0.242861
ACH-000286	SNU1033	Bowel	Colorectal Adenocarcinoma	Rectal Adenocarcinoma	-0.505151
ACH-002526	SNU1327	Lung	Non-Small Cell Lung Cancer	Lung Adenocarcinoma	-0.692649
ACH-002522	SNU2292	Lung	Non-Small Cell Lung Cancer	Lung Adenocarcinoma	-0.831183
ACH-001662	SNU2372	Breast	Invasive Breast Carcinoma	Breast Invasive Cancer, NOS	-0.228825
ACH-002524	SNU251	Ovary/Fallopian Tube	Ovarian Epithelial Tumor	Endometrioid Ovarian Cancer	-0.0605614
ACH-002531	SNU2535	Lung	Non-Small Cell Lung Cancer	Lung Adenocarcinoma	-0.736719
ACH-002535	SNU254	Bowel	Colorectal Adenocarcinoma	Rectal Adenocarcinoma	-0.365537
ACH-000907	SNU349	Kidney	Renal Cell Carcinoma	Renal Clear Cell Carcinoma	0.0978869
ACH-000422	SNU475	Liver	Hepatocellular Carcinoma	Hepatocellular Carcinoma	-0.488759
ACH-002533	SNU482	Kidney	Renal Cell Carcinoma	Renal Cell Carcinoma	-0.225397
ACH-000683	SNU503	Bowel	Colorectal Adenocarcinoma	Rectal Adenocarcinoma	-1.4592
ACH-000325	SNU620	Esophagus/Stomach	Esophagogastric Adenocarcinoma	Stomach Adenocarcinoma	-0.729712
ACH-000370	SNU626	CNS/Brain	Diffuse Glioma	Glioblastoma	-0.574263
ACH-000807	SNU738	CNS/Brain	Diffuse Glioma	Oligodendroglioma	-0.413805
ACH-002523	SNU739	Liver	Hepatocellular Carcinoma	Hepatocellular Carcinoma	-0.40638
ACH-000460	SNU8	Ovary/Fallopian Tube	Ovarian Epithelial Tumor	Serous Ovarian Cancer	-0.903365
ACH-000722	SNUC1	Bowel	Colorectal Adenocarcinoma	Colon Adenocarcinoma	-0.18638
ACH-000970	SNUC5	Bowel	Colorectal Adenocarcinoma	Colon Adenocarcinoma	-0.359573
ACH-001858	SSP25	Biliary Tract	Intraductal Papillary Neoplasm of the Bile Duct	Intrahepatic Cholangiocarcinoma	-0.312238
ACH-000660	SUDHL5	Lymphoid	Mature B-Cell Neoplasms	Diffuse Large B-Cell Lymphoma, NOS	0.112764
ACH-001388	SUM102PT	Breast	Invasive Breast Carcinoma	Breast Invasive Ductal Carcinoma	-0.416833
ACH-001389	SUM1315MO2	Breast	Invasive Breast Carcinoma	Breast Invasive Ductal Carcinoma	0.0211346
ACH-001390	SUM149PT	Breast	Invasive Breast Carcinoma	Breast Invasive Ductal Carcinoma	0.0931226
ACH-001391	SUM159PT	Breast	Invasive Breast Carcinoma	Invasive Breast Carcinoma	-0.415758
ACH-001392	SUM185PE	Breast	Invasive Breast Carcinoma	Invasive Breast Carcinoma	-0.59575
ACH-001393	SUM190PT	Breast	Invasive Breast Carcinoma	Invasive Breast Carcinoma	-0.930676
ACH-001394	SUM229PE	Breast	Invasive Breast Carcinoma	Invasive Breast Carcinoma	-0.753302
ACH-001396	SUM52PE	Breast	Invasive Breast Carcinoma	Invasive Breast Carcinoma	-0.569791
ACH-000226	SUPM2	Lymphoid	Mature T and NK Neoplasms	Anaplastic Large-Cell Lymphoma ALK Positive	-0.774314
ACH-000820	SW403	Bowel	Colorectal Adenocarcinoma	Colon Adenocarcinoma	-0.163328
ACH-001274	SW982	Soft Tissue	Synovial Sarcoma	Synovial Sarcoma	-0.266611
ACH-001275	SYO1	Soft Tissue	Synovial Sarcoma	Synovial Sarcoma	-0.364933
ACH-001283	TC106	Bone	Ewing Sarcoma	Ewing Sarcoma	-0.597065
ACH-001430	TC138	Bone	Ewing Sarcoma	Ewing Sarcoma	-0.388969
ACH-001431	TC205	Bone	Ewing Sarcoma	Ewing Sarcoma	-0.254865
ACH-001205	TC32	Bone	Ewing Sarcoma	Ewing Sarcoma	-0.498958
ACH-001861	TGBC1TKB	Biliary Tract	Intracholecystic Papillary Neoplasm	Gallbladder Cancer	-0.363668
ACH-001862	TGBC52TKB	Ampulla of Vater	Ampullary Carcinoma	Ampullary Carcinoma	0.180101
ACH-001863	TKKK	Biliary Tract	Intraductal Papillary Neoplasm of the Bile Duct	Intrahepatic Cholangiocarcinoma	-0.777644
ACH-000172	TM87	Soft Tissue	Rhabdoid Cancer	Extrarenal Rhabdoid Cancer	-0.486771
ACH-002202	TMK1	Esophagus/Stomach	Esophagogastric Adenocarcinoma	Stomach Adenocarcinoma	-0.45958
ACH-001403	TO14	Ovary/Fallopian Tube	Ovarian Epithelial Tumor	Serous Ovarian Cancer	-0.451245
ACH-001675	TR146	Head and Neck	Head and Neck Squamous Cell Carcinoma	Oral Cavity Squamous Cell Carcinoma	-0.532498
ACH-001750	TTC442	Soft Tissue	Rhabdomyosarcoma	Embryonal Rhabdomyosarcoma	-0.676388
ACH-001211	TTC549	Soft Tissue	Rhabdoid Cancer	Extrarenal Rhabdoid Cancer	-0.679299
ACH-001212	TTC642	Soft Tissue	Rhabdoid Cancer	Extrarenal Rhabdoid Cancer	-0.803484
ACH-000597	TTC709	Soft Tissue	Rhabdoid Cancer	Extrarenal Rhabdoid Cancer	-0.594701
ACH-000208	U178	CNS/Brain	Diffuse Glioma	Astrocytoma	-0.369252
ACH-001172	U251MGDM	CNS/Brain	Diffuse Glioma	Astrocytoma	-0.118847
ACH-002677	U2946	Lymphoid	Mature B-Cell Neoplasms	Diffuse Large B-Cell Lymphoma, NOS	-0.982146
ACH-000036	U343	CNS/Brain	Diffuse Glioma	Glioblastoma	-0.0922988
ACH-002004	UACC62SKINCJ1	Skin	Melanoma	Melanoma	0.0674096
ACH-002204	UCH2	Bone	Chordoma	Chordoma	-0.576644
ACH-001685	UHO1	Lymphoid	Hodgkin Lymphoma	Hodgkin Lymphoma	-1.22349
ACH-002711	UMHACC2A	Head and Neck	Salivary Carcinoma	Adenoid Cystic Carcinoma	-0.441185
ACH-001408	UMUC14	Bladder/Urinary Tract	Urethral Cancer	Urethral Urothelial Carcinoma	-0.749096
ACH-001409	UMUC16	Bladder/Urinary Tract	Bladder Urothelial Carcinoma	Bladder Urothelial Carcinoma	-0.160353
ACH-001416	UMUC9	Bladder/Urinary Tract	Bladder Urothelial Carcinoma	Bladder Urothelial Carcinoma	-0.614223
ACH-000262	UOK101	Kidney	Renal Cell Carcinoma	Renal Clear Cell Carcinoma	-0.22217
ACH-001690	UPCISCC026	Head and Neck	Head and Neck Squamous Cell Carcinoma	Oral Cavity Squamous Cell Carcinoma	-0.865903
ACH-001691	UPCISCC029A	Head and Neck	Head and Neck Squamous Cell Carcinoma	Oral Cavity Squamous Cell Carcinoma	-0.218484
ACH-001692	UPCISCC040	Head and Neck	Head and Neck Squamous Cell Carcinoma	Oral Cavity Squamous Cell Carcinoma	-0.427899
ACH-001694	UPCISCC074	Head and Neck	Head and Neck Squamous Cell Carcinoma	Oral Cavity Squamous Cell Carcinoma	-0.700893
ACH-001695	UPCISCC099	Head and Neck	Head and Neck Squamous Cell Carcinoma	Oral Cavity Squamous Cell Carcinoma	-0.512899
ACH-001228	UPCISCC152	Head and Neck	Head and Neck Squamous Cell Carcinoma	Oral Cavity Squamous Cell Carcinoma	-0.948502
ACH-002926	UPMD1	Eye	Ocular Melanoma	Uveal Melanoma	-0.358962
ACH-002925	UPMM3	Eye	Ocular Melanoma	Uveal Melanoma	0.0327345
ACH-001232	UW228	CNS/Brain	Embryonal Tumor	Medulloblastoma	-0.515309
ACH-001233	VMRCLCD	Lung	Non-Small Cell Lung Cancer	Lung Adenocarcinoma	-1.63663
ACH-001419	VP229	Breast	Invasive Breast Carcinoma	Breast Invasive Ductal Carcinoma	-0.808218
ACH-002678	WILL1	Lymphoid	Mature B-Cell Neoplasms	Diffuse Large B-Cell Lymphoma, NOS	-1.04188
ACH-000304	WM115	Skin	Melanoma	Melanoma	-0.0674721
ACH-002508	WM3211	Skin	Melanoma	Acral Melanoma	-0.2425
ACH-002687	WM3772F	Eye	Ocular Melanoma	Uveal Melanoma	-0.226541
ACH-000899	WM88	Skin	Melanoma	Melanoma	-0.316435
ACH-000765	WM983B	Skin	Melanoma	Melanoma	-0.157514
ACH-001709	WSUNHL	Lymphoid	Mature B-Cell Neoplasms	Diffuse Large B-Cell Lymphoma, NOS	-0.764693
ACH-001295	Y79	Eye	Retinoblastoma	Retinoblastoma	-0.819436
ACH-001277	YAMATO	Soft Tissue	Synovial Sarcoma	Synovial Sarcoma	-1.02119
ACH-002847	YUHOIN	Skin	Melanoma	Melanoma	-0.00814155
ACH-002500	Z138	Lymphoid	Mature B-Cell Neoplasms	Mantle Cell Lymphoma	-0.773665
ACH-001991	NZOV9	Ovary/Fallopian Tube	Ovarian Epithelial Tumor	Endometrioid Ovarian Cancer	0.0603915
ACH-001239	WM2664	Skin	Melanoma	Melanoma	-0.302515
ACH-001459	C80	Bowel	Colorectal Adenocarcinoma	Rectal Adenocarcinoma	-0.709627
ACH-001656	SKNO1	Myeloid	Acute Myeloid Leukemia	AML with Maturation	-1.08842
ACH-000959	SNUC4	Bowel	Colorectal Adenocarcinoma	Colon Adenocarcinoma	-0.643132
ACH-000268	SNU245	Biliary Tract	Intraductal Papillary Neoplasm of the Bile Duct	Extrahepatic Cholangiocarcinoma	-1.10035
ACH-000377	SNU478	Ampulla of Vater	Ampullary Carcinoma	Ampullary Carcinoma	-0.16046
ACH-000344	SNU668	Esophagus/Stomach	Esophagogastric Adenocarcinoma	Diffuse Type Stomach Adenocarcinoma	-0.139817
ACH-001628	PEA1	Ovary/Fallopian Tube	Ovarian Epithelial Tumor	High-Grade Serous Ovarian Cancer	-0.3941
ACH-001649	SHMAC5	Prostate	Prostate Adenocarcinoma	Prostate Adenocarcinoma	-1.16794
ACH-000618	SNU1041	Head and Neck	Head and Neck Squamous Cell Carcinoma	Hypopharynx Squamous Cell Carcinoma	-0.504745
ACH-000682	SNU1066	Head and Neck	Head and Neck Squamous Cell Carcinoma	Larynx Squamous Cell Carcinoma	-0.598496
ACH-000549	SNU1076	Head and Neck	Head and Neck Squamous Cell Carcinoma	Larynx Squamous Cell Carcinoma	-0.319029
ACH-000302	SNU1077	Uterus	Endometrial Carcinoma	Uterine Carcinosarcoma/Uterine Malignant Mixed Mullerian Tumor	-0.471222
ACH-001500	FLO1	Esophagus/Stomach	Esophagogastric Adenocarcinoma	Esophageal Adenocarcinoma	0.0415383
ACH-001654	SKGT4	Esophagus/Stomach	Esophagogastric Adenocarcinoma	Esophageal Adenocarcinoma	-0.590869
ACH-001653	SKGT2	Esophagus/Stomach	Esophagogastric Adenocarcinoma	Stomach Adenocarcinoma	-1.2214
ACH-000368	SNU1105	CNS/Brain	Diffuse Glioma	Glioblastoma	-0.249215
ACH-000461	SNU1196	Biliary Tract	Intraductal Papillary Neoplasm of the Bile Duct	Extrahepatic Cholangiocarcinoma	-0.324133
ACH-001458	C75	Bowel	Colorectal Adenocarcinoma	Colon Adenocarcinoma	-1.1622
ACH-001306	8305C	Thyroid	Anaplastic Thyroid Cancer	Anaplastic Thyroid Cancer	-0.727171
ACH-001786	SNU1544	Bowel	Colorectal Adenocarcinoma	Colon Adenocarcinoma	-0.0619297
ACH-000623	SNU201	CNS/Brain	Diffuse Glioma	Glioblastoma	-0.204183
ACH-000266	SNU213	Pancreas	Pancreatic Adenocarcinoma	Pancreatic Adenocarcinoma	-0.721016
ACH-000466	SNU216	Esophagus/Stomach	Esophagogastric Adenocarcinoma	Tubular Stomach Adenocarcinoma	-0.351996
ACH-000037	S117	Soft Tissue	Sarcoma, NOS	Sarcoma, NOS	-0.170367
ACH-000456	BCPAP	Thyroid	Poorly Differentiated Thyroid Cancer	Poorly Differentiated Thyroid Cancer	-1.03676
ACH-000191	BHT101	Thyroid	Anaplastic Thyroid Cancer	Anaplastic Thyroid Cancer	-0.162477
ACH-000995	JURKAT	Lymphoid	T-Lymphoblastic Leukemia/Lymphoma	T-Lymphoblastic Leukemia/Lymphoma	-0.537923
ACH-000141	SNU308	Biliary Tract	Intracholecystic Papillary Neoplasm	Gallbladder Adenocarcinoma, NOS	-0.554634
ACH-000802	BFTC905	Bladder/Urinary Tract	Bladder Urothelial Carcinoma	Bladder Urothelial Carcinoma	-0.991761
ACH-000937	PF382	Lymphoid	T-Lymphoblastic Leukemia/Lymphoma	T-Lymphoblastic Leukemia/Lymphoma	-0.429832
ACH-000486	KU1919	Bladder/Urinary Tract	Bladder Urothelial Carcinoma	Bladder Urothelial Carcinoma	-0.388594
ACH-000545	VMCUB1	Bladder/Urinary Tract	Bladder Urothelial Carcinoma	Bladder Urothelial Carcinoma	-0.51258
ACH-000794	BICR22	Head and Neck	Head and Neck Squamous Cell Carcinoma	Oral Cavity Squamous Cell Carcinoma	-0.814451
ACH-000228	BICR31	Head and Neck	Head and Neck Squamous Cell Carcinoma	Oral Cavity Squamous Cell Carcinoma	-0.760317
ACH-001332	BICR78	Head and Neck	Head and Neck Squamous Cell Carcinoma	Oral Cavity Squamous Cell Carcinoma	-0.453304
ACH-000517	SNU410	Pancreas	Pancreatic Adenocarcinoma	Pancreatic Adenocarcinoma	-0.180776
ACH-000896	647V	Bladder/Urinary Tract	Bladder Urothelial Carcinoma	Bladder Urothelial Carcinoma	-0.720136
ACH-000473	RT112	Bladder/Urinary Tract	Bladder Urothelial Carcinoma	Bladder Urothelial Carcinoma	-0.474281
ACH-000518	CAL33	Head and Neck	Head and Neck Squamous Cell Carcinoma	Oral Cavity Squamous Cell Carcinoma	-0.285428
ACH-000174	CAL62	Thyroid	Anaplastic Thyroid Cancer	Anaplastic Thyroid Cancer	-0.465058
ACH-000593	BC3C	Bladder/Urinary Tract	Bladder Urothelial Carcinoma	Bladder Urothelial Carcinoma	-0.32349
ACH-000101	KE37	Lymphoid	Mature T and NK Neoplasms	Adult T-Cell Leukemia/Lymphoma	-0.627176
ACH-000500	SNU46	Head and Neck	Head and Neck Squamous Cell Carcinoma	Larynx Squamous Cell Carcinoma	-0.210919
ACH-000753	JMSU1	Bladder/Urinary Tract	Bladder Urothelial Carcinoma	Bladder Urothelial Carcinoma	-0.124121
ACH-000415	BICR6	Head and Neck	Head and Neck Squamous Cell Carcinoma	Hypopharynx Squamous Cell Carcinoma	-0.469282
ACH-000142	CAL29	Bladder/Urinary Tract	Bladder Urothelial Carcinoma	Bladder Urothelial Carcinoma	-0.244678
ACH-000736	SNU601	Esophagus/Stomach	Esophagogastric Adenocarcinoma	Signet Ring Cell Carcinoma of the Stomach	-0.686073
ACH-000741	UBLC1	Bladder/Urinary Tract	Bladder Urothelial Carcinoma	Bladder Urothelial Carcinoma	-0.647182
ACH-000503	BICR16	Head and Neck	Head and Neck Squamous Cell Carcinoma	Oral Cavity Squamous Cell Carcinoma	-0.643209
ACH-000771	BICR56	Head and Neck	Head and Neck Squamous Cell Carcinoma	Oral Cavity Squamous Cell Carcinoma	-1.07794
ACH-000630	YD8	Head and Neck	Head and Neck Squamous Cell Carcinoma	Oral Cavity Squamous Cell Carcinoma	-0.14496
ACH-000836	YD15	Head and Neck	Head and Neck Squamous Cell Carcinoma	Oral Cavity Squamous Cell Carcinoma	-0.46359
ACH-000762	YD38	Head and Neck	Head and Neck Squamous Cell Carcinoma	Head and Neck Squamous Cell Carcinoma	-0.265551
ACH-000735	PECAPJ49	Head and Neck	Head and Neck Squamous Cell Carcinoma	Oral Cavity Squamous Cell Carcinoma	-0.706088
ACH-000834	UMUC1	Bladder/Urinary Tract	Bladder Urothelial Carcinoma	Bladder Urothelial Carcinoma	-0.475727
ACH-001346	H103	Head and Neck	Head and Neck Squamous Cell Carcinoma	Oral Cavity Squamous Cell Carcinoma	-0.537842
ACH-001509	H357	Head and Neck	Head and Neck Squamous Cell Carcinoma	Oral Cavity Squamous Cell Carcinoma	-0.3117
ACH-001510	H376	Head and Neck	Head and Neck Squamous Cell Carcinoma	Oral Cavity Squamous Cell Carcinoma	-0.500219
ACH-001511	H413	Head and Neck	Head and Neck Squamous Cell Carcinoma	Oral Cavity Squamous Cell Carcinoma	-0.487875
ACH-000532	SNU61	Bowel	Colorectal Adenocarcinoma	Rectal Adenocarcinoma	-1.34477
ACH-001664	SNU638	Esophagus/Stomach	Esophagogastric Adenocarcinoma	Stomach Adenocarcinoma	-0.171725
ACH-001699	UPCISCC131	Head and Neck	Head and Neck Squamous Cell Carcinoma	Oral Cavity Squamous Cell Carcinoma	-0.486643
ACH-001229	UPCISCC154	Head and Neck	Head and Neck Squamous Cell Carcinoma	Oral Cavity Squamous Cell Carcinoma	-0.679147
ACH-001701	UPCISCC200	Head and Neck	Head and Neck Squamous Cell Carcinoma	Oral Cavity Squamous Cell Carcinoma	-0.763512
ACH-000407	SNU685	Uterus	Endometrial Carcinoma	Uterine Carcinosarcoma/Uterine Malignant Mixed Mullerian Tumor	-0.630937
ACH-000920	CMLT1	Myeloid	Myeloproliferative Neoplasms	Chronic Myeloid Leukemia, BCR-ABL1+	-0.756124
ACH-000454	HCC95	Lung	Non-Small Cell Lung Cancer	Lung Squamous Cell Carcinoma	-0.709856
ACH-001347	H157	Head and Neck	Head and Neck Squamous Cell Carcinoma	Oral Cavity Squamous Cell Carcinoma	-0.368241
ACH-000256	COV318	Ovary/Fallopian Tube	Ovarian Epithelial Tumor	High-Grade Serous Ovarian Cancer	-0.712674
ACH-000608	COV644	Ovary/Fallopian Tube	Ovarian Epithelial Tumor	Mucinous Ovarian Cancer	-0.360262
ACH-000123	COV434	Ovary/Fallopian Tube	Ovarian Epithelial Tumor	Small Cell Carcinoma of the Ovary	-0.741096
ACH-000278	COV362	Ovary/Fallopian Tube	Ovarian Epithelial Tumor	High-Grade Serous Ovarian Cancer	0.0761676
ACH-000901	HCC1359	Lung	Non-Small Cell Lung Cancer	Giant Cell Carcinoma of the Lung	-0.188506
ACH-000898	SNU719	Esophagus/Stomach	Esophagogastric Adenocarcinoma	Tubular Stomach Adenocarcinoma	-0.572235
ACH-001502	GCT27	Testis	Non-Seminomatous Germ Cell Tumor	Teratoma	-0.41679
ACH-001668	SUSA	Testis	Non-Seminomatous Germ Cell Tumor	Teratoma	-0.69936
ACH-000537	SNU761	Liver	Hepatocellular Carcinoma	Hepatocellular Carcinoma	-0.0457329
ACH-000011	253J	Bladder/Urinary Tract	Bladder Urothelial Carcinoma	Bladder Urothelial Carcinoma	0.133827
ACH-000026	253JBV	Bladder/Urinary Tract	Bladder Urothelial Carcinoma	Bladder Urothelial Carcinoma	-0.116493
ACH-001329	ANGMCSS	CNS/Brain	Diffuse Glioma	Glioblastoma	-0.0261645
ACH-001533	KARPAS1718	Lymphoid	Mature B-Cell Neoplasms	Splenic Marginal Zone Lymphoma	-0.724249
ACH-001411	UMUC5	Bladder/Urinary Tract	Bladder Squamous Cell Carcinoma	Bladder Squamous Cell Carcinoma	-0.652695
ACH-001414	UMUC6	Bladder/Urinary Tract	Bladder Urothelial Carcinoma	Bladder Urothelial Carcinoma	-1.13903
ACH-001415	UMUC7	Bladder/Urinary Tract	Bladder Urothelial Carcinoma	Bladder Urothelial Carcinoma	-0.508265
ACH-001412	UMUC10	Bladder/Urinary Tract	Bladder Urothelial Carcinoma	Bladder Urothelial Carcinoma	-0.67945
ACH-001413	UMUC11	Bladder/Urinary Tract	Bladder Urothelial Carcinoma	Bladder Urothelial Carcinoma	-0.0128997
ACH-001407	UMUC13	Bladder/Urinary Tract	Bladder Urothelial Carcinoma	Bladder Urothelial Carcinoma	-0.88104
ACH-001687	UMRC3	Kidney	Renal Cell Carcinoma	Renal Clear Cell Carcinoma	-0.112074
ACH-001688	UMRC7	Kidney	Renal Cell Carcinoma	Renal Cell Carcinoma	-0.150458
ACH-000991	SNU81	Bowel	Colorectal Adenocarcinoma	Colon Adenocarcinoma	-0.666688
ACH-000280	SNU840	Ovary/Fallopian Tube	Ovarian Epithelial Tumor	Brenner Tumor, Malignant	-0.466269
ACH-000986	HT115	Bowel	Colorectal Adenocarcinoma	Colon Adenocarcinoma	-0.976068
ACH-000926	HT55	Bowel	Colorectal Adenocarcinoma	Colon Adenocarcinoma	-1.20659
ACH-000704	OAW42	Ovary/Fallopian Tube	Ovarian Epithelial Tumor	Serous Ovarian Cancer	-0.0510866
ACH-000182	SNU869	Ampulla of Vater	Ampullary Carcinoma	Ampullary Carcinoma	-0.625275
ACH-000206	C8166	Lymphoid	T-Lymphoblastic Leukemia/Lymphoma	T-Lymphoblastic Leukemia/Lymphoma	-0.705316
ACH-000316	SNU886	Liver	Hepatocellular Carcinoma	Hepatocellular Carcinoma	-0.0475912
ACH-000390	LUDLU1	Lung	Non-Small Cell Lung Cancer	Lung Squamous Cell Carcinoma	-1.10805
ACH-000161	CORL105	Lung	Non-Small Cell Lung Cancer	Lung Adenocarcinoma	-0.174222
ACH-000662	CORL23	Lung	Non-Small Cell Lung Cancer	Large Cell Lung Carcinoma	-0.888061
ACH-000968	COLO792	Skin	Melanoma	Melanoma	-0.0765889
ACH-000657	A2780	Ovary/Fallopian Tube	Ovarian Epithelial Tumor	Endometrioid Ovarian Cancer	-0.604953
ACH-000847	HGC27	Esophagus/Stomach	Esophagogastric Adenocarcinoma	Stomach Adenocarcinoma	-0.391698
ACH-000320	PSN1	Pancreas	Pancreatic Adenocarcinoma	Pancreatic Adenocarcinoma	-1.03791
ACH-000903	FTC133	Thyroid	Well-Differentiated Thyroid Cancer	Follicular Thyroid Cancer	-0.215879
ACH-000749	DMS273	Lung	Lung Neuroendocrine Tumor	Small Cell Lung Cancer	-0.465878
ACH-001345	GP5D	Bowel	Colorectal Adenocarcinoma	Colon Adenocarcinoma	-0.957967
ACH-000837	NCIH322	Lung	Non-Small Cell Lung Cancer	Lung Adenocarcinoma	-0.49215
ACH-000257	CORL279	Lung	Lung Neuroendocrine Tumor	Small Cell Lung Cancer	-0.913361
ACH-000688	OV7	Ovary/Fallopian Tube	Ovarian Epithelial Tumor	Mixed Ovarian Carcinoma	-0.380158
ACH-000867	CHAGOK1	Lung	Non-Small Cell Lung Cancer	Non-Small Cell Lung Cancer	-0.714601
ACH-000619	PECAPJ15	Head and Neck	Head and Neck Squamous Cell Carcinoma	Oral Cavity Squamous Cell Carcinoma	-0.497018
ACH-000732	PECAPJ41CLONED2	Head and Neck	Head and Neck Squamous Cell Carcinoma	Oral Cavity Squamous Cell Carcinoma	-0.648421
ACH-000935	MDST8	Bowel	Colorectal Adenocarcinoma	Colon Adenocarcinoma	-0.445632
ACH-000961	ISHIKAWAHERAKLIO02ER	Uterus	Endometrial Carcinoma	Endometrial Carcinoma	-0.53413
ACH-000213	HUPT4	Pancreas	Pancreatic Adenocarcinoma	Pancreatic Adenocarcinoma	-1.06899
ACH-000004	HEL	Myeloid	Acute Myeloid Leukemia	Acute Myeloid Leukemia	-1.29287
ACH-000614	RVH421	Skin	Melanoma	Melanoma	-0.0217088
ACH-000938	NALM6	Lymphoid	B-Lymphoblastic Leukemia/Lymphoma	B-Lymphoblastic Leukemia/Lymphoma	-0.738356
ACH-000295	EM2	Myeloid	Myeloproliferative Neoplasms	Chronic Myeloid Leukemia, BCR-ABL1+	-0.570566
ACH-001453	BPH1	Prostate	Non-Cancerous	Hyperplasia, Prostate	-0.719983
ACH-000202	COLO320	Bowel	Colorectal Adenocarcinoma	Colon Adenocarcinoma	-0.432689
ACH-000810	SKMEL30	Skin	Melanoma	Cutaneous Melanoma	-0.34628
ACH-000078	MHHNB11	Peripheral Nervous System	Neuroblastoma	Neuroblastoma	-0.601685
ACH-000023	PATU8988T	Pancreas	Pancreatic Adenocarcinoma	Pancreatic Adenocarcinoma	-0.523262
ACH-000099	SIMA	Peripheral Nervous System	Neuroblastoma	Neuroblastoma	-0.946778
ACH-000391	MHHES1	Bone	Ewing Sarcoma	Ewing Sarcoma	-0.689158
ACH-000599	PATU8902	Pancreas	Pancreatic Adenocarcinoma	Pancreatic Adenocarcinoma	0.00135034
ACH-000346	JVM3	Lymphoid	Mature B-Cell Neoplasms	B-Cell Prolymphocytic Leukemia	-0.360703
ACH-000717	COLO680N	Esophagus/Stomach	Esophageal Squamous Cell Carcinoma	Esophageal Squamous Cell Carcinoma	-0.366575
ACH-000936	EFO27	Ovary/Fallopian Tube	Ovarian Epithelial Tumor	Mucinous Ovarian Cancer	-0.295179
ACH-000350	COLO678	Bowel	Colorectal Adenocarcinoma	Colon Adenocarcinoma	-0.75046
ACH-000948	2313287	Esophagus/Stomach	Esophagogastric Adenocarcinoma	Stomach Adenocarcinoma	-0.506762
ACH-000022	PATU8988S	Pancreas	Pancreatic Adenocarcinoma	Pancreatic Adenocarcinoma	-0.943142
ACH-000294	NB4	Myeloid	Acute Myeloid Leukemia	Acute Myeloid Leukemia	-0.725486
ACH-000435	EFE184	Uterus	Endometrial Carcinoma	Endometrial Carcinoma	-0.509483
ACH-000308	EFO21	Ovary/Fallopian Tube	Ovarian Epithelial Tumor	Serous Ovarian Cancer	-1.32433
ACH-000882	IGR1	Skin	Melanoma	Melanoma	-0.47963
ACH-000550	IGR39	Skin	Melanoma	Melanoma	-0.224432
ACH-000098	GAMG	CNS/Brain	Diffuse Glioma	Glioblastoma	0.0286623
ACH-000113	OCIAML2	Myeloid	Acute Myeloid Leukemia	Acute Myeloid Leukemia	-0.637737
ACH-000243	DANG	Pancreas	Pancreatic Adenocarcinoma	Pancreatic Adenocarcinoma	-0.958042
ACH-000915	IPC298	Skin	Melanoma	Cutaneous Melanoma	0.13396
ACH-001129	MONOMAC1	Myeloid	Acute Myeloid Leukemia	Acute Monoblastic/Monocytic Leukemia	-0.642721
ACH-000210	CADOES1	Bone	Ewing Sarcoma	Ewing Sarcoma	-0.0281687
ACH-000118	HUPT3	Pancreas	Pancreatic Adenocarcinoma	Pancreatic Adenocarcinoma	-0.145128
ACH-000805	COLO679	Skin	Melanoma	Cutaneous Melanoma	-0.378684
ACH-000787	LXF289	Lung	Non-Small Cell Lung Cancer	Lung Adenocarcinoma	-0.16225
ACH-000244	DKMG	CNS/Brain	Diffuse Glioma	Glioblastoma	-0.0560047
ACH-000856	CAL51	Breast	Invasive Breast Carcinoma	Invasive Breast Carcinoma	-0.36463
ACH-000315	KARPAS422	Lymphoid	Mature B-Cell Neoplasms	Diffuse Large B-Cell Lymphoma, NOS	-0.0970299
ACH-000330	EFM19	Breast	Invasive Breast Carcinoma	Breast Invasive Ductal Carcinoma	-1.28212
ACH-001650	SISO	Cervix	Cervical Adenocarcinoma	Cervical Adenocarcinoma	-0.418761
ACH-000233	DEL	Lymphoid	Mature T and NK Neoplasms	Anaplastic Large-Cell Lymphoma ALK Positive	-0.770685
ACH-001673	TFK1	Biliary Tract	Intraductal Papillary Neoplasm of the Bile Duct	Extrahepatic Cholangiocarcinoma	-0.523345
ACH-000190	HDMYZ	Myeloid	Acute Myeloid Leukemia	Acute Myeloid Leukemia	-0.6548
ACH-000823	KYSE140	Esophagus/Stomach	Esophageal Squamous Cell Carcinoma	Esophageal Squamous Cell Carcinoma	-1.08778
ACH-000777	KYSE30	Esophagus/Stomach	Esophageal Squamous Cell Carcinoma	Esophageal Squamous Cell Carcinoma	-0.591464
ACH-000259	KELLY	Peripheral Nervous System	Neuroblastoma	Neuroblastoma	-0.61557
ACH-000784	KYSE70	Esophagus/Stomach	Esophageal Squamous Cell Carcinoma	Esophageal Squamous Cell Carcinoma	-0.690021
ACH-000792	BFTC909	Kidney	Renal Cell Carcinoma	Renal Cell Carcinoma	-0.273628
ACH-000338	SR786	Lymphoid	Mature T and NK Neoplasms	Anaplastic Large-Cell Lymphoma ALK Positive	-0.196786
ACH-000637	KYSE520	Esophagus/Stomach	Esophageal Squamous Cell Carcinoma	Esophageal Squamous Cell Carcinoma	-0.3661
ACH-000824	KYSE510	Esophagus/Stomach	Esophageal Squamous Cell Carcinoma	Esophageal Squamous Cell Carcinoma	-0.781719
ACH-000855	KYSE150	Esophagus/Stomach	Esophageal Squamous Cell Carcinoma	Esophageal Squamous Cell Carcinoma	-0.521402
ACH-000693	KYSE180	Esophagus/Stomach	Esophageal Squamous Cell Carcinoma	Esophageal Squamous Cell Carcinoma	-0.675916
ACH-000873	KYSE270	Esophagus/Stomach	Esophageal Squamous Cell Carcinoma	Esophageal Squamous Cell Carcinoma	-0.797123
ACH-000809	KYSE410	Esophagus/Stomach	Esophageal Squamous Cell Carcinoma	Esophageal Squamous Cell Carcinoma	-1.0397
ACH-000332	YAPC	Pancreas	Pancreatic Adenocarcinoma	Pancreatic Adenocarcinoma	-0.937665
ACH-000627	LCLC103H	Lung	Non-Small Cell Lung Cancer	Large Cell Lung Carcinoma	-0.234287
ACH-001494	EGI1	Biliary Tract	Intraductal Papillary Neoplasm of the Bile Duct	Extrahepatic Cholangiocarcinoma	-0.668502
ACH-000198	EOL1	Myeloid	Myeloproliferative Neoplasms	Chronic Eosinophilic Leukemia, NOS	-0.594286
ACH-000865	KYSE450	Esophagus/Stomach	Esophageal Squamous Cell Carcinoma	Esophageal Squamous Cell Carcinoma	-0.825985
ACH-000176	LOUNH91	Lung	Non-Small Cell Lung Cancer	Lung Squamous Cell Carcinoma	-0.246055
ACH-001669	TANOUE	Lymphoid	B-Lymphoblastic Leukemia/Lymphoma	B-Lymphoblastic Leukemia/Lymphoma	-0.901235
ACH-000548	BHY	Head and Neck	Head and Neck Squamous Cell Carcinoma	Oral Cavity Squamous Cell Carcinoma	-0.709081
ACH-000192	MFE280	Uterus	Endometrial Carcinoma	Endometrial Carcinoma	-0.270566
ACH-000879	MFE296	Uterus	Endometrial Carcinoma	Endometrial Carcinoma	-0.220837
ACH-000070	697	Lymphoid	B-Lymphoblastic Leukemia/Lymphoma	B-Lymphoblastic Leukemia/Lymphoma	-0.506542
ACH-000988	MFE319	Uterus	Endometrial Carcinoma	Uterine Adenosquamous Carcinoma	-0.205032
ACH-000363	SKMM2	Lymphoid	Mature B-Cell Neoplasms	Plasma Cell Myeloma	-0.209388
ACH-000323	42MGBA	CNS/Brain	Diffuse Glioma	Glioblastoma	-0.335491
ACH-000137	8MGBA	CNS/Brain	Diffuse Glioma	Glioblastoma	-0.3916
ACH-001715	CAL72	Bone	Osteosarcoma	Osteosarcoma	0.132952
ACH-000826	CAL12T	Lung	Non-Small Cell Lung Cancer	Non-Small Cell Lung Cancer	-0.680255
ACH-000516	CAL78	Bone	Chondrosarcoma	Dedifferentiated Chondrosarcoma	-0.0237998
ACH-000212	CAL120	Breast	Invasive Breast Carcinoma	Invasive Breast Carcinoma	-0.244585
ACH-000913	ESS1	Uterus	Uterine Sarcoma/Mesenchymal	Endometrial Stromal Sarcoma	-0.552076
ACH-000249	CL11	Bowel	Colorectal Adenocarcinoma	Colon Adenocarcinoma	-0.612441
ACH-000833	RH30	Soft Tissue	Rhabdomyosarcoma	Alveolar Rhabdomyosarcoma	-0.364932
ACH-000183	L363	Lymphoid	Mature B-Cell Neoplasms	Plasma Cell Myeloma	-0.824447
ACH-000878	HCC15	Lung	Non-Small Cell Lung Cancer	Lung Squamous Cell Carcinoma	-0.220902
ACH-000013	ONCODG1	Ovary/Fallopian Tube	Ovarian Epithelial Tumor	High-Grade Serous Ovarian Cancer	-0.845625
ACH-000716	TT2609C02	Thyroid	Well-Differentiated Thyroid Cancer	Follicular Thyroid Cancer	-0.352657
ACH-000424	TC71	Bone	Ewing Sarcoma	Ewing Sarcoma	-0.436388
ACH-000983	KCL22	Myeloid	Myeloproliferative Neoplasms	Chronic Myeloid Leukemia, BCR-ABL1+	-0.846196
ACH-000124	OCILY19	Lymphoid	Mature B-Cell Neoplasms	Diffuse Large B-Cell Lymphoma, NOS	-0.97208
ACH-000326	JURLMK1	Myeloid	Myeloproliferative Neoplasms	Chronic Myeloid Leukemia, BCR-ABL1+	-0.73642
ACH-000667	HCC44	Lung	Non-Small Cell Lung Cancer	Lung Adenocarcinoma	-0.334932
ACH-000838	AMO1	Lymphoid	Mature B-Cell Neoplasms	Plasma Cell Myeloma	-0.223095
ACH-000653	JJN3	Lymphoid	Mature B-Cell Neoplasms	Plasma Cell Myeloma	-0.740767
ACH-000782	SEM	Lymphoid	B-Lymphoblastic Leukemia/Lymphoma	B-Lymphoblastic Leukemia/Lymphoma	-0.786287
ACH-000922	RCHACV	Lymphoid	B-Lymphoblastic Leukemia/Lymphoma	B-Lymphoblastic Leukemia/Lymphoma	-0.484732
ACH-000362	MOLM13	Myeloid	Acute Myeloid Leukemia	Acute Myeloid Leukemia	-0.688139
ACH-000562	HCC78	Lung	Non-Small Cell Lung Cancer	Lung Adenocarcinoma	-1.00241
ACH-000978	EN	Uterus	Endometrial Carcinoma	Endometrial Carcinoma	-0.560711
ACH-000656	SUDHL8	Lymphoid	Mature B-Cell Neoplasms	Diffuse Large B-Cell Lymphoma, NOS	-0.446729
ACH-000336	OCIAML3	Myeloid	Acute Myeloid Leukemia	Acute Myeloid Leukemia	-0.734384
ACH-000398	RI1	Lymphoid	Mature B-Cell Neoplasms	Activated B-cell Type	-0.391155
ACH-000711	JIMT1	Breast	Invasive Breast Carcinoma	Breast Invasive Ductal Carcinoma	-0.420777
ACH-000100	RH41	Soft Tissue	Rhabdomyosarcoma	Alveolar Rhabdomyosarcoma	-0.344336
ACH-001450	BLUE1	Lymphoid	Mature B-Cell Neoplasms	Burkitt Lymphoma	0.242715
ACH-000645	JL1	Pleura	Pleural Mesothelioma	Pleural Mesothelioma, Epithelioid Type	-0.658779
ACH-000604	KYO1	Myeloid	Myeloproliferative Neoplasms	Chronic Myeloid Leukemia, BCR-ABL1+	-0.52987
ACH-000450	MELHO	Skin	Melanoma	Melanoma	0.00418219
ACH-001356	MB1	Thyroid	Anaplastic Thyroid Cancer	Anaplastic Thyroid Cancer	-0.454317
ACH-001344	GIMEN	Peripheral Nervous System	Neuroblastoma	Neuroblastoma	-0.757737
ACH-001698	UPCISCC116	Head and Neck	Head and Neck Squamous Cell Carcinoma	Oral Cavity Squamous Cell Carcinoma	-0.361044
ACH-001696	UPCISCC111	Head and Neck	Head and Neck Squamous Cell Carcinoma	Oral Cavity Squamous Cell Carcinoma	-0.242604
ACH-001548	LS	Peripheral Nervous System	Neuroblastoma	Neuroblastoma	-0.487865
ACH-001368	OACM51	Esophagus/Stomach	Esophagogastric Adenocarcinoma	Esophageal Adenocarcinoma	-0.387978
ACH-001616	OCILY18	Lymphoid	Mature B-Cell Neoplasms	Diffuse Large B-Cell Lymphoma, NOS	-0.728912
ACH-001375	PACADD119	Pancreas	Pancreatic Adenocarcinoma	Pancreatic Adenocarcinoma	-1.15516
ACH-001377	PACADD137	Pancreas	Pancreatic Adenocarcinoma	Pancreatic Adenocarcinoma	-0.109953
ACH-000881	MELJUSO	Skin	Melanoma	Cutaneous Melanoma	-0.0888722
ACH-001353	JOPACA1	Pancreas	Pancreatic Adenocarcinoma	Pancreatic Adenocarcinoma	-0.570834
ACH-001379	PACADD161	Pancreas	Pancreatic Adenocarcinoma	Pancreatic Adenocarcinoma	-0.620665
ACH-001707	WAOSEL	Lymphoid	Mature B-Cell Neoplasms	Chronic Lymphocytic Leukemia/Small Lymphocytic Lymphoma	-0.581247
ACH-001677	U2904	Lymphoid	Mature B-Cell Neoplasms	Diffuse Large B-Cell Lymphoma, NOS	-0.438593
ACH-001574	MOLM14	Myeloid	Acute Myeloid Leukemia	Acute Myeloid Leukemia	-0.713268
ACH-000515	HCC33	Lung	Lung Neuroendocrine Tumor	Small Cell Lung Cancer	-0.541343
ACH-000821	EJM	Lymphoid	Mature B-Cell Neoplasms	Plasma Cell Myeloma	-0.210743
ACH-000215	LN382	CNS/Brain	Diffuse Glioma	Glioblastoma	-0.064751
ACH-000425	UACC62	Skin	Melanoma	Melanoma	-0.1997
ACH-000376	SF295	CNS/Brain	Diffuse Glioma	Glioblastoma	-0.182499
ACH-001547	LO68	Pleura	Pleural Mesothelioma	Pleural Mesothelioma, Epithelioid Type	-0.148232
ACH-001977	NO36	Pleura	Pleural Mesothelioma	Pleural Mesothelioma, Epithelioid Type	-0.277886
ACH-001992	ONE58	Pleura	Pleural Mesothelioma	Pleural Mesothelioma, Epithelioid Type	-0.30005
ACH-001550	MCC13	Skin	Merkel Cell Carcinoma	Merkel Cell Carcinoma	-0.653062
ACH-001551	MCC142	Skin	Merkel Cell Carcinoma	Merkel Cell Carcinoma	-0.847462
ACH-001552	MCC26	Skin	Merkel Cell Carcinoma	Merkel Cell Carcinoma	-0.95752
ACH-001563	MM127	Skin	Melanoma	Melanoma	-0.104946
ACH-001970	MM253	Skin	Melanoma	Melanoma	-0.207847
ACH-001566	MM370	Skin	Melanoma	Melanoma	-0.134517
ACH-001568	MM386	Skin	Melanoma	Melanoma	-0.13939
ACH-001567	MM383	Skin	Melanoma	Melanoma	-0.05354
ACH-001570	MM426	Skin	Melanoma	Melanoma	-0.292707
ACH-001972	MM473	Skin	Melanoma	Melanoma	-0.370367
ACH-001973	MM485	Skin	Melanoma	Melanoma	-0.514334
ACH-001975	MM576	Skin	Melanoma	Melanoma	-0.484232
ACH-001401	SW13	Adrenal Gland	Adrenocortical Carcinoma	Adrenocortical Carcinoma	-0.292075
ACH-000054	HT1080	Soft Tissue	Fibrosarcoma	Fibrosarcoma	-0.162315
ACH-000207	DETROIT562	Head and Neck	Head and Neck Squamous Cell Carcinoma	Oropharynx Squamous Cell Carcinoma	-0.58004
ACH-000681	A549	Lung	Non-Small Cell Lung Cancer	Lung Adenocarcinoma	-0.507915
ACH-001061	DLD1	Bowel	Colorectal Adenocarcinoma	Colon Adenocarcinoma	-0.991303
ACH-000997	HCT15	Bowel	Colorectal Adenocarcinoma	Colon Adenocarcinoma	-0.698948
ACH-000651	SW620	Bowel	Colorectal Adenocarcinoma	Colon Adenocarcinoma	-0.950648
ACH-000950	LOVO	Bowel	Colorectal Adenocarcinoma	Colon Adenocarcinoma	-1.10421
ACH-000958	SW48	Bowel	Colorectal Adenocarcinoma	Colon Adenocarcinoma	-0.416955
ACH-000470	SW1463	Bowel	Colorectal Adenocarcinoma	Rectal Adenocarcinoma	-0.871363
ACH-000421	SW837	Bowel	Colorectal Adenocarcinoma	Rectal Adenocarcinoma	-0.581719
ACH-000551	K562	Myeloid	Myeloproliferative Neoplasms	Chronic Myeloid Leukemia, BCR-ABL1+	-0.690237
ACH-000971	HCT116	Bowel	Colorectal Adenocarcinoma	Colon Adenocarcinoma	-0.271143
ACH-000381	T84	Bowel	Colorectal Adenocarcinoma	Colon Adenocarcinoma	-0.705252
ACH-000403	NCIH747	Bowel	Colorectal Adenocarcinoma	Colon Adenocarcinoma	-0.5145
ACH-000501	LS123	Bowel	Colorectal Adenocarcinoma	Colon Adenocarcinoma	-0.253146
ACH-000785	NCIH2126	Lung	Non-Small Cell Lung Cancer	Lung Adenocarcinoma	-0.804063
ACH-001385	RPMI2650	Head and Neck	Head and Neck Squamous Cell Carcinoma	Head and Neck Squamous Cell Carcinoma	-0.268718
ACH-000169	RD	Soft Tissue	Rhabdomyosarcoma	Embryonal Rhabdomyosarcoma	-0.636504
ACH-000489	SW1116	Bowel	Colorectal Adenocarcinoma	Colon Adenocarcinoma	-0.825508
ACH-000151	JM1	Lymphoid	B-Lymphoblastic Leukemia/Lymphoma	B-Lymphoblastic Leukemia/Lymphoma	-0.597455
ACH-000957	LS180	Bowel	Colorectal Adenocarcinoma	Colon Adenocarcinoma	-0.909395
ACH-000329	CCFSTTG1	CNS/Brain	Diffuse Glioma	Astrocytoma	-0.265758
ACH-000352	HCC1428	Breast	Invasive Breast Carcinoma	Invasive Breast Carcinoma	-0.0561151
ACH-000414	NCIH1944	Lung	Non-Small Cell Lung Cancer	Lung Adenocarcinoma	0.072371
ACH-000359	MG63	Bone	Osteosarcoma	Osteosarcoma	-0.149831
ACH-001402	SW756	Cervix	Cervical Squamous Cell Carcinoma	Cervical Squamous Cell Carcinoma	-0.0460125
ACH-000788	A2058	Skin	Melanoma	Melanoma	-0.394765
ACH-000885	TOV21G	Ovary/Fallopian Tube	Ovarian Epithelial Tumor	Clear Cell Ovarian Cancer	-0.170799
ACH-000048	TOV112D	Ovary/Fallopian Tube	Ovarian Epithelial Tumor	Endometrioid Ovarian Cancer	-1.06247
ACH-000291	OV90	Ovary/Fallopian Tube	Ovarian Epithelial Tumor	Serous Ovarian Cancer	-0.82222
ACH-000601	MIAPACA2	Pancreas	Pancreatic Adenocarcinoma	Pancreatic Adenocarcinoma	-0.441012
ACH-000082	G292CLONEA141B1	Bone	Osteosarcoma	Osteosarcoma	-0.128216
ACH-000090	PC3	Prostate	Prostate Adenocarcinoma	Prostate Adenocarcinoma	-0.264073
ACH-000375	G402	Kidney	Renal Cell Carcinoma	Renal Cell Carcinoma	-0.592017
ACH-000096	G401	Kidney	Rhabdoid Cancer	Rhabdoid Cancer	-0.0787057
ACH-000164	PANC1	Pancreas	Pancreatic Adenocarcinoma	Pancreatic Adenocarcinoma	-0.0801237
ACH-000724	HT1376	Bladder/Urinary Tract	Bladder Urothelial Carcinoma	Bladder Urothelial Carcinoma	-0.557525
ACH-000547	HT1197	Bladder/Urinary Tract	Bladder Urothelial Carcinoma	Bladder Urothelial Carcinoma	-0.216346
ACH-000097	ZR751	Breast	Invasive Breast Carcinoma	Breast Invasive Ductal Carcinoma	-0.260368
ACH-001336	CASKI	Cervix	Cervical Squamous Cell Carcinoma	Cervical Squamous Cell Carcinoma	-1.06791
ACH-001328	A431	Skin	Cutaneous Squamous Cell Carcinoma	Cutaneous Squamous Cell Carcinoma	-0.6677
ACH-001374	PA1	Ovary/Fallopian Tube	Ovarian Germ Cell Tumor	Mixed Germ Cell Tumor	-0.525555
ACH-000580	C32	Skin	Melanoma	Melanoma	-0.0536318
ACH-000406	U937	Myeloid	Acute Myeloid Leukemia	Acute Myeloid Leukemia	-0.782159
ACH-001334	C4I	Cervix	Cervical Squamous Cell Carcinoma	Cervical Squamous Cell Carcinoma	-0.746694
ACH-000052	A673	Bone	Ewing Sarcoma	Ewing Sarcoma	-0.621187
ACH-000219	A375	Skin	Melanoma	Melanoma	-0.300207
ACH-000558	A172	CNS/Brain	Diffuse Glioma	Glioblastoma	-0.0790346
ACH-000188	SCC25	Head and Neck	Head and Neck Squamous Cell Carcinoma	Oral Cavity Squamous Cell Carcinoma	-1.21935
ACH-000181	SCC9	Head and Neck	Head and Neck Squamous Cell Carcinoma	Oral Cavity Squamous Cell Carcinoma	-0.309117
ACH-000567	ST486	Lymphoid	Mature B-Cell Neoplasms	Burkitt Lymphoma	-0.538673
ACH-000583	MC116	Lymphoid	Non-Hodgkin Lymphoma	Mature B-Cell Neoplasms	-0.0272824
ACH-000965	RL952	Uterus	Endometrial Carcinoma	Uterine Adenosquamous Carcinoma	-0.416394
ACH-000222	ASPC1	Pancreas	Pancreatic Adenocarcinoma	Pancreatic Adenocarcinoma	-0.487964
ACH-000535	BXPC3	Pancreas	Pancreatic Adenocarcinoma	Pancreatic Adenocarcinoma	-0.536018
ACH-000571	T98G	CNS/Brain	Diffuse Glioma	Glioblastoma	-0.216053
ACH-000880	AGS	Esophagus/Stomach	Esophagogastric Adenocarcinoma	Stomach Adenocarcinoma	-0.762058
ACH-000977	LNCAPCLONEFGC	Prostate	Prostate Adenocarcinoma	Prostate Adenocarcinoma	-0.634346
ACH-000522	UMUC3	Bladder/Urinary Tract	Bladder Urothelial Carcinoma	Bladder Urothelial Carcinoma	-0.319921
ACH-000114	SU8686	Pancreas	Pancreatic Adenocarcinoma	Pancreatic Adenocarcinoma	-0.323362
ACH-001075	NCIH292	Lung	Non-Small Cell Lung Cancer	Mucoepidermoid Carcinoma of the Lung	-0.646054
ACH-000554	UACC893	Breast	Invasive Breast Carcinoma	Breast Invasive Lobular Carcinoma	-1.095
ACH-000138	CFPAC1	Pancreas	Pancreatic Adenocarcinoma	Pancreatic Adenocarcinoma	-0.140194
ACH-000649	786O	Kidney	Renal Cell Carcinoma	Renal Clear Cell Carcinoma	-0.12079
ACH-000411	769P	Kidney	Renal Cell Carcinoma	Renal Clear Cell Carcinoma	-0.0906123
ACH-000953	SUPT1	Lymphoid	T-Lymphoblastic Leukemia/Lymphoma	T-Lymphoblastic Leukemia/Lymphoma	-0.43343
ACH-002291	NTERA2CLD1	Testis	Non-Seminomatous Germ Cell Tumor	Embryonal Carcinoma	-0.445439
ACH-000401	COLO800	Skin	Melanoma	Cutaneous Melanoma	-0.388319
ACH-000906	ES2	Ovary/Fallopian Tube	Ovarian Epithelial Tumor	Clear Cell Ovarian Cancer	-0.349535
ACH-000094	HPAFII	Pancreas	Pancreatic Adenocarcinoma	Pancreatic Adenocarcinoma	-0.708102
ACH-000387	TF1	Myeloid	Acute Myeloid Leukemia	Acute Myeloid Leukemia	-1.05622
ACH-000863	DBTRG05MG	CNS/Brain	Diffuse Glioma	Glioblastoma	-0.136642
ACH-001711	PFSK1	CNS/Brain	Embryonal Tumor	Primitive Neuroectodermal Tumor	-0.501037
ACH-000698	DMS53	Lung	Lung Neuroendocrine Tumor	Small Cell Lung Cancer	-0.325454
ACH-001578	NCCIT	Testis	Non-Seminomatous Germ Cell Tumor	Embryonal Carcinoma	-0.507814
ACH-000335	MSTO211H	Pleura	Pleural Mesothelioma	Pleural Mesothelioma, Biphasic Type	-0.968357
ACH-000832	CAL27	Head and Neck	Head and Neck Squamous Cell Carcinoma	Oral Cavity Squamous Cell Carcinoma	-0.569398
ACH-000748	SJSA1	Bone	Osteosarcoma	Osteosarcoma	-0.0865895
ACH-000074	KU812	Myeloid	Myeloproliferative Neoplasms	Chronic Myeloid Leukemia, BCR-ABL1+	-0.798432
ACH-000009	C2BBE1	Bowel	Colorectal Adenocarcinoma	Colon Adenocarcinoma	-0.859129
ACH-000007	LS513	Bowel	Colorectal Adenocarcinoma	Colon Adenocarcinoma	-1.08828
ACH-000260	SKNAS	Peripheral Nervous System	Neuroblastoma	Neuroblastoma	-1.36611
ACH-001702	VAESBJ	Soft Tissue	Epithelioid Sarcoma	Epithelioid Sarcoma	-0.0590217
ACH-000341	SKNFI	Peripheral Nervous System	Neuroblastoma	Neuroblastoma	-0.441671
ACH-000366	SKNDZ	Peripheral Nervous System	Neuroblastoma	Neuroblastoma	-0.706307
ACH-000252	LS1034	Bowel	Colorectal Adenocarcinoma	Colon Adenocarcinoma	-0.92643
ACH-000985	LS411N	Bowel	Colorectal Adenocarcinoma	Colon Adenocarcinoma	-0.856195
ACH-000677	SW1573	Lung	Non-Small Cell Lung Cancer	Lung Adenocarcinoma	-0.125464
ACH-000155	SW1990	Pancreas	Pancreatic Adenocarcinoma	Pancreatic Adenocarcinoma	-0.285733
ACH-001398	SW156	Kidney	Renal Cell Carcinoma	Renal Cell Carcinoma	-0.121539
ACH-000890	SW1271	Lung	Lung Neuroendocrine Tumor	Small Cell Lung Cancer	-0.172118
ACH-000790	SHP77	Lung	Lung Neuroendocrine Tumor	Small Cell Lung Cancer	-0.144305
ACH-002214	BC1	Lymphoid	Mature B-Cell Neoplasms	Primary Effusion Lymphoma	-0.38183
ACH-002478	BC2	Lymphoid	Mature B-Cell Neoplasms	Primary Effusion Lymphoma	-0.874249
ACH-000221	SNU398	Liver	Hepatocellular Carcinoma	Hepatocellular Carcinoma	-0.503272
ACH-000420	SNU449	Liver	Hepatocellular Carcinoma	Hepatocellular Carcinoma	-0.37225
ACH-000483	SNU182	Liver	Hepatocellular Carcinoma	Hepatocellular Carcinoma	-0.488128
ACH-000478	SNU387	Liver	Hepatocellular Carcinoma	Hepatocellular Carcinoma	-0.0902375
ACH-000493	SNU423	Liver	Hepatocellular Carcinoma	Hepatocellular Carcinoma	-0.0556559
ACH-000914	HT	Lymphoid	Mature B-Cell Neoplasms	Diffuse Large B-Cell Lymphoma, NOS	0.0578366
ACH-000371	RL	Lymphoid	Mature B-Cell Neoplasms	Diffuse Large B-Cell Lymphoma, NOS	-0.0721689
ACH-001188	SHSY5Y	Peripheral Nervous System	Neuroblastoma	Neuroblastoma	-0.596152
ACH-000312	SKNBE2	Peripheral Nervous System	Neuroblastoma	Neuroblastoma	-0.611941
ACH-000120	CHP212	Peripheral Nervous System	Neuroblastoma	Neuroblastoma	-0.976665
ACH-002215	BC3	Lymphoid	Mature B-Cell Neoplasms	Primary Effusion Lymphoma	-0.864644
ACH-000334	DB	Lymphoid	Mature B-Cell Neoplasms	Diffuse Large B-Cell Lymphoma, NOS	-0.362286
ACH-000276	HCC38	Breast	Invasive Breast Carcinoma	Breast Invasive Ductal Carcinoma	-0.168159
ACH-000374	HCC1143	Breast	Invasive Breast Carcinoma	Breast Invasive Ductal Carcinoma	-0.565901
ACH-000111	HCC1187	Breast	Invasive Breast Carcinoma	Breast Invasive Ductal Carcinoma	-0.378998
ACH-000699	HCC1395	Breast	Invasive Breast Carcinoma	Breast Invasive Ductal Carcinoma	-0.204952
ACH-000277	HCC1419	Breast	Invasive Breast Carcinoma	Breast Invasive Ductal Carcinoma	-0.253342
ACH-000624	HCC1806	Breast	Breast Ductal Carcinoma In Situ	Breast Ductal Carcinoma In Situ	-1.06145
ACH-000223	HCC1937	Breast	Invasive Breast Carcinoma	Breast Invasive Ductal Carcinoma	-0.78688
ACH-000859	HCC1954	Breast	Breast Ductal Carcinoma In Situ	Breast Ductal Carcinoma In Situ	-0.706632
ACH-000248	AU565	Breast	Invasive Breast Carcinoma	Invasive Breast Carcinoma	-0.988708
ACH-000152	M059K	CNS/Brain	Diffuse Glioma	Glioblastoma	-0.469717
ACH-000956	22RV1	Prostate	Prostate Adenocarcinoma	Prostate Adenocarcinoma	-0.445295
ACH-000060	PANC1005	Pancreas	Pancreatic Adenocarcinoma	Pancreatic Adenocarcinoma	-0.0004988
ACH-000139	PANC0327	Pancreas	Pancreatic Adenocarcinoma	Pancreatic Adenocarcinoma	-0.225453
ACH-000417	PANC0813	Pancreas	Pancreatic Adenocarcinoma	Pancreatic Adenocarcinoma	-0.722046
ACH-000042	PANC0203	Pancreas	Pancreatic Adenocarcinoma	Pancreatic Adenocarcinoma	-0.586112
ACH-000235	PANC0403	Pancreas	Pancreatic Adenocarcinoma	Pancreatic Adenocarcinoma	-0.408666
ACH-000093	PANC0504	Pancreas	Pancreatic Adenocarcinoma	Pancreatic Adenocarcinoma	-0.70684
ACH-000943	RKO	Bowel	Colorectal Adenocarcinoma	Colon Adenocarcinoma	-0.82517
ACH-000819	LN18	CNS/Brain	Diffuse Glioma	Glioblastoma	-0.319561
ACH-000595	LN229	CNS/Brain	Diffuse Glioma	Glioblastoma	-0.103632
ACH-001498	FARAGE	Lymphoid	Mature B-Cell Neoplasms	Germinal Center B-Cell Type	-0.323841
ACH-000263	KASUMI1	Myeloid	Acute Myeloid Leukemia	Acute Myeloid Leukemia	-0.907419
ACH-001422	WPE1NA22	Prostate	Prostate Adenocarcinoma	Prostate Adenocarcinoma	-0.811178
ACH-000012	HCC827	Lung	Non-Small Cell Lung Cancer	Lung Adenocarcinoma	-0.38646
ACH-000115	VCAP	Prostate	Prostate Adenocarcinoma	Prostate Adenocarcinoma	-1.04191
ACH-001418	UWB1289	Ovary/Fallopian Tube	Ovarian Epithelial Tumor	Serous Ovarian Cancer	-0.555084
ACH-000664	SUDHL1	Lymphoid	Mature T and NK Neoplasms	Anaplastic Large-Cell Lymphoma ALK Positive	-0.815786
ACH-000365	SUDHL4	Lymphoid	Mature B-Cell Neoplasms	Diffuse Large B-Cell Lymphoma, NOS	-0.0295783
ACH-000271	SUDHL10	Lymphoid	Mature B-Cell Neoplasms	Diffuse Large B-Cell Lymphoma, NOS	-0.486131
ACH-001683	UACC3133	Breast	Invasive Breast Carcinoma	Breast Invasive Lobular Carcinoma	-0.681761
ACH-001794	93T449	Soft Tissue	Liposarcoma	Well-Differentiated Liposarcoma	0.0575088
ACH-000900	NCIH23	Lung	Non-Small Cell Lung Cancer	Lung Adenocarcinoma	-0.121807
ACH-000510	NCIH1299	Lung	Non-Small Cell Lung Cancer	Large Cell Lung Carcinoma	-0.0291596
ACH-000860	NCIH358	Lung	Non-Small Cell Lung Cancer	Lung Adenocarcinoma	-0.642802
ACH-000343	NCIH522	Lung	Non-Small Cell Lung Cancer	Lung Adenocarcinoma	-0.839227
ACH-000775	NCIH727	Lung	Lung Neuroendocrine Tumor	Lung Carcinoid	-0.425307
ACH-000980	NCIH1155	Lung	Non-Small Cell Lung Cancer	Large Cell Lung Carcinoma	-0.0142951
ACH-000648	NCIH28	Pleura	Pleural Mesothelioma	Pleural Mesothelioma, Epithelioid Type	-0.182114
ACH-000427	NCIN87	Esophagus/Stomach	Esophagogastric Adenocarcinoma	Tubular Stomach Adenocarcinoma	-1.00519
ACH-000639	NCIH211	Lung	Lung Neuroendocrine Tumor	Small Cell Lung Cancer	-0.905965
ACH-000367	NCIH226	Pleura	Pleural Mesothelioma	Pleural Mesothelioma, Epithelioid Type	-0.223575
ACH-000378	NCIH647	Lung	Non-Small Cell Lung Cancer	Lung Adenosquamous Carcinoma	-0.189856
ACH-000945	NCIH650	Lung	Non-Small Cell Lung Cancer	Lung Adenocarcinoma	-0.933285
ACH-000416	NCIH838	Lung	Non-Small Cell Lung Cancer	Lung Adenocarcinoma	-0.279879
ACH-000292	NCIH841	Lung	Lung Neuroendocrine Tumor	Small Cell Lung Cancer	-0.648848
ACH-000866	NCIH1048	Lung	Lung Neuroendocrine Tumor	Small Cell Lung Cancer	-0.664495
ACH-000514	NCIH1092	Lung	Lung Neuroendocrine Tumor	Small Cell Lung Cancer	-0.297962
ACH-000666	NCIH1355	Lung	Non-Small Cell Lung Cancer	Lung Adenocarcinoma	-0.267374
ACH-000845	NCIH1373	Lung	Non-Small Cell Lung Cancer	Lung Adenocarcinoma	-0.296227
ACH-000589	NCIH1437	Lung	Non-Small Cell Lung Cancer	Lung Adenocarcinoma	-0.466514
ACH-000869	NCIH1568	Lung	Non-Small Cell Lung Cancer	Lung Adenocarcinoma	-0.648239
ACH-000015	NCIH1581	Lung	Non-Small Cell Lung Cancer	Large Cell Lung Carcinoma	-0.765339
ACH-000916	NCIH1573	Lung	Non-Small Cell Lung Cancer	Lung Adenocarcinoma	-0.248064
ACH-000766	NCIH1648	Lung	Non-Small Cell Lung Cancer	Lung Adenocarcinoma	-0.327703
ACH-000448	NCIH1666	Lung	Non-Small Cell Lung Cancer	Lung Adenocarcinoma	-0.792485
ACH-000021	NCIH1693	Lung	Non-Small Cell Lung Cancer	Lung Adenocarcinoma	-0.355724
ACH-000431	NCIH1694	Lung	Lung Neuroendocrine Tumor	Small Cell Lung Cancer	-0.818988
ACH-000747	NCIH1703	Lung	Non-Small Cell Lung Cancer	Lung Squamous Cell Carcinoma	-0.102863
ACH-000496	NCIH1792	Lung	Non-Small Cell Lung Cancer	Lung Adenocarcinoma	-0.607383
ACH-000888	NCIH1793	Lung	Non-Small Cell Lung Cancer	Lung Adenocarcinoma	-0.278993
ACH-000559	NCIH1836	Lung	Lung Neuroendocrine Tumor	Small Cell Lung Cancer	-1.01817
ACH-000894	NCIH1869	Lung	Non-Small Cell Lung Cancer	Lung Squamous Cell Carcinoma	-0.0572261
ACH-000434	NCIH1915	Lung	Non-Small Cell Lung Cancer	Large Cell Lung Carcinoma	-0.151885
ACH-000587	NCIH1975	Lung	Non-Small Cell Lung Cancer	Lung Adenocarcinoma	-0.264567
ACH-000886	NCIH2009	Lung	Non-Small Cell Lung Cancer	Lung Adenocarcinoma	-0.483313
ACH-000781	NCIH2023	Lung	Non-Small Cell Lung Cancer	Lung Adenocarcinoma	-0.347788
ACH-000521	NCIH2030	Lung	Non-Small Cell Lung Cancer	Lung Adenocarcinoma	0.0943127
ACH-000153	NCIH2052	Pleura	Pleural Mesothelioma	Pleural Mesothelioma, Sarcomatoid Type	-0.261619
ACH-000841	NCIH2087	Lung	Non-Small Cell Lung Cancer	Lung Adenocarcinoma	-0.183417
ACH-000929	NCIH2110	Lung	Non-Small Cell Lung Cancer	Non-Small Cell Lung Cancer	-0.950283
ACH-000481	NCIH2170	Lung	Non-Small Cell Lung Cancer	Lung Squamous Cell Carcinoma	-1.27283
ACH-000525	NCIH2171	Lung	Lung Neuroendocrine Tumor	Small Cell Lung Cancer	-0.599738
ACH-000924	NCIH2172	Lung	Non-Small Cell Lung Cancer	Non-Small Cell Lung Cancer	-0.569106
ACH-000912	NCIH2286	Lung	Lung Neuroendocrine Tumor	Small Cell Lung Cancer	-0.402673
ACH-000718	NCIH2291	Lung	Non-Small Cell Lung Cancer	Lung Adenocarcinoma	-0.334239
ACH-000092	NCIH2452	Pleura	Pleural Mesothelioma	Pleural Mesothelioma, Biphasic Type	-0.342369
ACH-000932	SNU1	Esophagus/Stomach	Esophagogastric Adenocarcinoma	Stomach Adenocarcinoma	-0.657574
ACH-000303	SNU5	Esophagus/Stomach	Esophagogastric Adenocarcinoma	Stomach Adenocarcinoma	-0.139543
ACH-000581	SNU16	Esophagus/Stomach	Esophagogastric Adenocarcinoma	Stomach Adenocarcinoma	-0.748002
ACH-000311	NCIH2122	Lung	Non-Small Cell Lung Cancer	Lung Adenocarcinoma	-0.200976
ACH-000274	HS852T	Skin	Melanoma	Melanoma	0.0579636
ACH-000441	SH4	Skin	Melanoma	Melanoma	-0.297688
ACH-001442	A388	Skin	Cutaneous Squamous Cell Carcinoma	Cutaneous Squamous Cell Carcinoma	-0.30569
ACH-001341	DOTC24510	Cervix	Mixed Cervical Carcinoma	Mixed Cervical Carcinoma	-1.15897
ACH-001318	PLCPRF5	Liver	Hepatocellular Carcinoma	Hepatocellular Carcinoma	-0.250014
ACH-000077	MJ	Lymphoid	Non-Hodgkin Lymphoma	Mature T and NK Neoplasms	-0.506611
ACH-001001	143B	Bone	Osteosarcoma	Osteosarcoma	-1.01998
ACH-000557	AML193	Myeloid	Acute Myeloid Leukemia	Acute Myeloid Leukemia	-0.930532
ACH-000293	KLE	Uterus	Endometrial Carcinoma	Endometrial Carcinoma	-0.406284
ACH-000544	OE21	Esophagus/Stomach	Esophageal Squamous Cell Carcinoma	Esophageal Squamous Cell Carcinoma	-1.24802
ACH-000911	NUGC3	Esophagus/Stomach	Esophagogastric Adenocarcinoma	Stomach Adenocarcinoma	-0.793051
ACH-000696	OVCAR8	Ovary/Fallopian Tube	Ovarian Epithelial Tumor	High-Grade Serous Ovarian Cancer	-0.173649
ACH-000661	WM1799	Skin	Melanoma	Melanoma	-0.0528016
ACH-000827	WM793	Skin	Melanoma	Melanoma	-0.463299
ACH-000579	UACC257	Skin	Melanoma	Melanoma	-0.251606
ACH-000858	KNS62	Lung	Non-Small Cell Lung Cancer	Lung Squamous Cell Carcinoma	-1.12031
ACH-000647	TE1	Esophagus/Stomach	Esophageal Squamous Cell Carcinoma	Esophageal Squamous Cell Carcinoma	-1.13131
ACH-000204	LP1	Lymphoid	Mature B-Cell Neoplasms	Plasma Cell Myeloma	-0.380629
ACH-000632	HS944T	Skin	Melanoma	Cutaneous Melanoma	-0.0837255
ACH-000739	HEPG2	Liver	Hepatoblastoma	Hepatoblastoma	-0.326384
ACH-000005	HEL9217	Myeloid	Acute Myeloid Leukemia	Acute Myeloid Leukemia	-0.486751
ACH-000437	SW1088	CNS/Brain	Diffuse Glioma	Astrocytoma	-0.31265
ACH-000355	NCIH82	Lung	Lung Neuroendocrine Tumor	Small Cell Lung Cancer	-0.705059
ACH-000178	HS766T	Pancreas	Pancreatic Adenocarcinoma	Pancreatic Adenocarcinoma	-0.577357
ACH-000396	J82	Bladder/Urinary Tract	Bladder Urothelial Carcinoma	Bladder Urothelial Carcinoma	-0.365289
ACH-000039	SKNMC	Bone	Ewing Sarcoma	Ewing Sarcoma	-0.651353
ACH-000793	KATOIII	Esophagus/Stomach	Esophagogastric Adenocarcinoma	Signet Ring Cell Carcinoma of the Stomach	-0.986999
ACH-000163	SW579	Head and Neck	Head and Neck Squamous Cell Carcinoma	Head and Neck Squamous Cell Carcinoma	-0.62154
ACH-000149	SKNSH	Peripheral Nervous System	Neuroblastoma	Neuroblastoma	-0.589693
ACH-000941	HEC1B	Uterus	Endometrial Carcinoma	Endometrial Carcinoma	-0.464574
ACH-000939	SKUT1	Uterus	Uterine Sarcoma/Mesenchymal	Uterine Leiomyosarcoma	-0.61645
ACH-001400	SW954	Vulva/Vagina	Squamous Cell Carcinoma of the Vulva/Vagina	Squamous Cell Carcinoma of the Vulva/Vagina	-0.29609
ACH-000288	BT549	Breast	Invasive Breast Carcinoma	Breast Invasive Carcinoma, NOS	0.0107754
ACH-000258	DU4475	Breast	Invasive Breast Carcinoma	Invasive Breast Carcinoma	-0.0112579
ACH-000884	MDAMB435S	Skin	Melanoma	Melanoma	-0.496584
ACH-000573	MDAMB436	Breast	Invasive Breast Carcinoma	Breast Invasive Carcinoma, NOS	-0.194587
ACH-000910	MDAMB453	Breast	Invasive Breast Carcinoma	Invasive Breast Carcinoma	-1.13148
ACH-000849	MDAMB468	Breast	Invasive Breast Carcinoma	Invasive Breast Carcinoma	-0.455566
ACH-000147	T47D	Breast	Invasive Breast Carcinoma	Breast Invasive Ductal Carcinoma	-0.281566
ACH-000799	HS695T	Skin	Melanoma	Melanoma	-0.270695
ACH-000067	HS683	CNS/Brain	Diffuse Glioma	Oligodendroglioma	-0.182315
ACH-000075	U87MG	CNS/Brain	Diffuse Glioma	Glioblastoma	-0.390764
ACH-000014	HS294T	Skin	Melanoma	Melanoma	-0.451098
ACH-001529	JAR	Uterus	Gestational Trophoblastic Disease	Choriocarcinoma	-1.17846
ACH-000389	H4	CNS/Brain	Diffuse Glioma	Astrocytoma	-0.0721349
ACH-000040	U118MG	CNS/Brain	Diffuse Glioma	Astrocytoma	-0.183442
ACH-000133	HS729	Fibroblast	Non-Cancerous	Fibroblast	-0.252705
ACH-000041	RDES	Bone	Ewing Sarcoma	Ewing Sarcoma	-0.634348
ACH-001421	WERIRB1	Eye	Retinoblastoma	Retinoblastoma	-0.20725
ACH-000800	NCIH446	Lung	Lung Neuroendocrine Tumor	Small Cell Lung Cancer	-0.561009
ACH-000638	NCIH441	Lung	Non-Small Cell Lung Cancer	Lung Adenocarcinoma	-0.616868
ACH-000463	NCIH460	Lung	Non-Small Cell Lung Cancer	Large Cell Lung Carcinoma	-0.511565
ACH-000395	NCIH520	Lung	Non-Small Cell Lung Cancer	Lung Squamous Cell Carcinoma	-0.52437
ACH-000853	NCIH661	Lung	Non-Small Cell Lung Cancer	Large Cell Lung Carcinoma	-0.150586
ACH-000055	D283MED	CNS/Brain	Embryonal Tumor	Medulloblastoma	-0.859911
ACH-000211	DAOY	CNS/Brain	Embryonal Tumor	Medulloblastoma	-0.493305
ACH-000095	D341Med	CNS/Brain	Embryonal Tumor	Medulloblastoma	-1.46293
ACH-000242	RT4	Bladder/Urinary Tract	Bladder Urothelial Carcinoma	Bladder Urothelial Carcinoma	-0.90226
ACH-000783	CAMA1	Breast	Invasive Breast Carcinoma	Breast Invasive Lobular Carcinoma	-0.0975236
ACH-000019	MCF7	Breast	Invasive Breast Carcinoma	Invasive Breast Carcinoma	-0.203527
ACH-000621	MDAMB157	Breast	Invasive Breast Carcinoma	Breast Invasive Ductal Carcinoma	-0.294751
ACH-000768	MDAMB231	Breast	Invasive Breast Carcinoma	Invasive Breast Carcinoma	-0.153186
ACH-000934	MDAMB361	Breast	Invasive Breast Carcinoma	Invasive Breast Carcinoma	-0.6898
ACH-000839	SCABER	Bladder/Urinary Tract	Bladder Squamous Cell Carcinoma	Bladder Squamous Cell Carcinoma	-0.452837
ACH-000017	SKBR3	Breast	Invasive Breast Carcinoma	Invasive Breast Carcinoma	-0.483597
ACH-001333	C33A	Cervix	Cervical Squamous Cell Carcinoma	Cervical Squamous Cell Carcinoma	-0.288512
ACH-001525	HT3	Cervix	Cervical Adenocarcinoma	Cervical Adenocarcinoma	-0.595423
ACH-001360	MS751	Cervix	Cervical Squamous Cell Carcinoma	Cervical Squamous Cell Carcinoma	-0.285363
ACH-000556	SIHA	Cervix	Cervical Squamous Cell Carcinoma	Cervical Squamous Cell Carcinoma	-0.234013
ACH-001530	JEG3	Uterus	Gestational Trophoblastic Disease	Choriocarcinoma	-0.547536
ACH-000552	HT29	Bowel	Colorectal Adenocarcinoma	Colon Adenocarcinoma	-0.827103
ACH-000018	T24	Bladder/Urinary Tract	Bladder Urothelial Carcinoma	Bladder Urothelial Carcinoma	-0.553478
ACH-000740	A253	Head and Neck	Head and Neck Squamous Cell Carcinoma	Oral Cavity Squamous Cell Carcinoma	-0.487287
ACH-000846	FADU	Head and Neck	Head and Neck Squamous Cell Carcinoma	Hypopharynx Squamous Cell Carcinoma	-0.731123
ACH-000433	CAKI1	Kidney	Renal Cell Carcinoma	Renal Clear Cell Carcinoma	-0.421447
ACH-000234	CAKI2	Kidney	Renal Cell Carcinoma	Papillary Renal Cell Carcinoma	-0.323766
ACH-000720	TCCSUP	Bladder/Urinary Tract	Bladder Urothelial Carcinoma	Bladder Urothelial Carcinoma	-0.669222
ACH-000361	SKHEP1	Liver	Hepatocellular Carcinoma	Hepatocellular Carcinoma	0.0307836
ACH-000511	CALU1	Lung	Non-Small Cell Lung Cancer	Lung Squamous Cell Carcinoma	0.0145789
ACH-000264	CALU6	Lung	Non-Small Cell Lung Cancer	Lung Adenocarcinoma	-0.304133
ACH-000665	SKMES1	Lung	Non-Small Cell Lung Cancer	Lung Squamous Cell Carcinoma	-0.0593632
ACH-000322	HT144	Skin	Melanoma	Melanoma	-0.158253
ACH-000477	MALME3M	Skin	Melanoma	Melanoma	0.0636899
ACH-000348	RPMI7951	Skin	Melanoma	Melanoma	-0.0278078
ACH-001190	SKMEL2	Skin	Melanoma	Melanoma	-0.224132
ACH-000001	NIHOVCAR3	Ovary/Fallopian Tube	Ovarian Epithelial Tumor	High-Grade Serous Ovarian Cancer	-0.861403
ACH-000822	SKMEL24	Skin	Melanoma	Melanoma	-0.165454
ACH-000713	CAOV3	Ovary/Fallopian Tube	Ovarian Epithelial Tumor	High-Grade Serous Ovarian Cancer	0.0557218
ACH-000103	CAOV4	Ovary/Fallopian Tube	Ovarian Epithelial Tumor	High-Grade Serous Ovarian Cancer	-0.508939
ACH-000811	SKOV3	Ovary/Fallopian Tube	Ovarian Epithelial Tumor	Serous Ovarian Cancer	-0.125862
ACH-001399	SW626	Bowel	Colorectal Adenocarcinoma	Colon Adenocarcinoma	-0.106817
ACH-000354	CAPAN1	Pancreas	Pancreatic Adenocarcinoma	Pancreatic Adenocarcinoma	-0.659601
ACH-000979	DU145	Prostate	Prostate Adenocarcinoma	Prostate Adenocarcinoma	-0.122828
ACH-000410	SAOS2	Bone	Osteosarcoma	Osteosarcoma	-0.320154
ACH-000087	SKES1	Bone	Ewing Sarcoma	Ewing Sarcoma	-0.863235
ACH-000145	SKLMS1	Soft Tissue	Leiomyosarcoma	Leiomyosarcoma	-0.199786
ACH-000905	5637	Bladder/Urinary Tract	Bladder Urothelial Carcinoma	Bladder Urothelial Carcinoma	-0.780046
ACH-000364	U2OS	Bone	Osteosarcoma	Osteosarcoma	-0.21549
ACH-000319	MPP89	Pleura	Pleural Mesothelioma	Pleural Mesothelioma, Epithelioid Type	-0.187125
ACH-000331	ISTMES2	Pleura	Pleural Mesothelioma	Pleural Mesothelioma, Epithelioid Type	-0.549417
ACH-000464	CAS1	CNS/Brain	Diffuse Glioma	Glioblastoma	-0.187592
ACH-000569	ISTMES1	Pleura	Pleural Mesothelioma	Pleural Mesothelioma, Epithelioid Type	-0.487093
ACH-000944	NAMALWA	Lymphoid	Mature B-Cell Neoplasms	Burkitt Lymphoma	-0.798828
ACH-000609	SF126	CNS/Brain	Diffuse Glioma	Glioblastoma	-0.173249
ACH-000804	NB1	Peripheral Nervous System	Neuroblastoma	Neuroblastoma	-0.129291
ACH-001651	SKGI	Cervix	Cervical Squamous Cell Carcinoma	Cervical Squamous Cell Carcinoma	-0.484413
ACH-001652	SKGII	Cervix	Cervical Squamous Cell Carcinoma	Cervical Squamous Cell Carcinoma	-0.407661
ACH-000719	RMGI	Ovary/Fallopian Tube	Ovarian Epithelial Tumor	Clear Cell Ovarian Cancer	-0.732598
ACH-000701	RMUGS	Ovary/Fallopian Tube	Ovarian Epithelial Tumor	Mucinous Ovarian Cancer	-0.790312
ACH-001451	BOKU	Cervix	Cervical Squamous Cell Carcinoma	Cervical Squamous Cell Carcinoma	-0.0667894
ACH-000776	ONS76	CNS/Brain	Embryonal Tumor	Medulloblastoma	-0.0849087
ACH-000622	KNS42	CNS/Brain	Diffuse Glioma	Glioblastoma	-0.235776
ACH-000445	KNS60	CNS/Brain	Diffuse Glioma	Glioblastoma	-0.00403815
ACH-000479	KNS81	CNS/Brain	Diffuse Glioma	Glioblastoma	-0.281306
ACH-001605	NO10	CNS/Brain	Diffuse Glioma	Glioblastoma	-0.455344
ACH-001606	NO11	CNS/Brain	Diffuse Glioma	Glioblastoma	-0.533126
ACH-000227	KPNYN	Peripheral Nervous System	Neuroblastoma	Neuroblastoma	-0.787549
ACH-000231	KALS1	CNS/Brain	Diffuse Glioma	Glioblastoma	-0.270253
ACH-000631	KS1	CNS/Brain	Diffuse Glioma	Glioblastoma	-0.326131
ACH-000200	NMCG1	CNS/Brain	Diffuse Glioma	Glioblastoma	-0.031797
ACH-000168	NOMO1	Myeloid	Acute Myeloid Leukemia	Acute Monoblastic/Monocytic Leukemia	-0.565832
ACH-000738	GB1	CNS/Brain	Diffuse Glioma	Glioblastoma	-0.321339
ACH-000269	AM38	CNS/Brain	Diffuse Glioma	Glioblastoma	-0.119403
ACH-000469	YH13	CNS/Brain	Diffuse Glioma	Glioblastoma	-0.103555
ACH-000076	NCO2	Myeloid	Myeloproliferative Neoplasms	Chronic Myeloid Leukemia, BCR-ABL1+	-0.973377
ACH-001517	HEC1	Uterus	Endometrial Carcinoma	Endometrial Carcinoma	-0.19801
ACH-000444	LU99	Lung	Non-Small Cell Lung Cancer	Giant Cell Carcinoma of the Lung	-0.375903
ACH-000524	KURAMOCHI	Ovary/Fallopian Tube	Ovarian Epithelial Tumor	High-Grade Serous Ovarian Cancer	-0.36893
ACH-000697	A3KAW	Lymphoid	Mature B-Cell Neoplasms	Diffuse Large B-Cell Lymphoma, NOS	-0.38191
ACH-001642	SCC3	Lymphoid	Non-Hodgkin Lymphoma	Mature B-Cell Neoplasms	-0.468183
ACH-001543	KOSC2	Head and Neck	Head and Neck Squamous Cell Carcinoma	Oral Cavity Squamous Cell Carcinoma	-0.865649
ACH-001670	TASK1	CNS/Brain	Embryonal Tumor	Primitive Neuroectodermal Tumor	-0.707127
ACH-000721	HMC18	Breast	Invasive Breast Carcinoma	Breast Invasive Ductal Carcinoma	-0.497631
ACH-001549	LU135	Lung	Lung Neuroendocrine Tumor	Small Cell Lung Cancer	-0.332359
ACH-001655	SKN	Uterus	Uterine Sarcoma/Mesenchymal	Uterine Leiomyosarcoma	-0.0928282
ACH-000505	RKN	Soft Tissue	Leiomyosarcoma	Leiomyosarcoma	-0.386287
ACH-000108	KP3	Pancreas	Adenosquamous Carcinoma of the Pancreas	Adenosquamous Carcinoma of the Pancreas	-0.23521
ACH-000974	SNGM	Uterus	Endometrial Carcinoma	Endometrial Carcinoma	-0.0612486
ACH-000281	KP2	Pancreas	Pancreatic Adenocarcinoma	Pancreatic Adenocarcinoma	-0.527701
ACH-001619	OCUG1	Biliary Tract	Intracholecystic Papillary Neoplasm	Gallbladder Adenocarcinoma, NOS	-0.346508
ACH-001542	KON	Head and Neck	Head and Neck Squamous Cell Carcinoma	Oral Cavity Squamous Cell Carcinoma	-0.515816
ACH-001626	OSC20	Head and Neck	Head and Neck Squamous Cell Carcinoma	Oral Cavity Squamous Cell Carcinoma	-0.667551
ACH-001625	OSC19	Head and Neck	Head and Neck Squamous Cell Carcinoma	Oral Cavity Squamous Cell Carcinoma	-0.573426
ACH-000475	HUH1	Liver	Hepatocellular Carcinoma	Hepatocellular Carcinoma	-0.790758
ACH-000430	TYKNU	Ovary/Fallopian Tube	Ovarian Epithelial Tumor	High-Grade Serous Ovarian Cancer	-0.491896
ACH-000796	MCAS	Ovary/Fallopian Tube	Ovarian Epithelial Tumor	Mucinous Ovarian Cancer	-0.975546
ACH-000356	MKN45	Esophagus/Stomach	Esophagogastric Adenocarcinoma	Diffuse Type Stomach Adenocarcinoma	-0.473231
ACH-000758	MKN74	Esophagus/Stomach	Esophagogastric Adenocarcinoma	Tubular Stomach Adenocarcinoma	-0.753753
ACH-000565	RCM1	Bowel	Colorectal Adenocarcinoma	Rectal Adenocarcinoma	-0.288227
ACH-000561	TDOTT	Esophagus/Stomach	Esophageal Squamous Cell Carcinoma	Esophageal Squamous Cell Carcinoma	-0.604554
ACH-000480	HUH7	Liver	Hepatocellular Carcinoma	Hepatocellular Carcinoma	-0.611579
ACH-000393	HLF	Liver	Hepatocellular Carcinoma	Hepatocellular Carcinoma	-0.134937
ACH-000976	HUCCT1	Biliary Tract	Intraductal Papillary Neoplasm of the Bile Duct	Intrahepatic Cholangiocarcinoma	-0.485631
ACH-001526	HUO9	Bone	Osteosarcoma	Osteosarcoma	-0.353249
ACH-000476	JHH4	Liver	Hepatocellular Carcinoma	Hepatocellular Carcinoma	-0.240837
ACH-001674	TGW	Peripheral Nervous System	Neuroblastoma	Neuroblastoma	-0.940537
ACH-000472	HSC2	Head and Neck	Head and Neck Squamous Cell Carcinoma	Oral Cavity Squamous Cell Carcinoma	-1.17712
ACH-000778	HSC3	Head and Neck	Head and Neck Squamous Cell Carcinoma	Oral Cavity Squamous Cell Carcinoma	-0.495234
ACH-000607	KYM1	Soft Tissue	Rhabdomyosarcoma	Embryonal Rhabdomyosarcoma	-0.55362
ACH-000570	YKG1	CNS/Brain	Diffuse Glioma	Glioblastoma	-0.202026
ACH-000528	ABC1	Lung	Non-Small Cell Lung Cancer	Lung Adenocarcinoma	-0.693395
ACH-001307	8505C	Thyroid	Anaplastic Thyroid Cancer	Anaplastic Thyroid Cancer	-0.357887
ACH-001603	NH12	Peripheral Nervous System	Neuroblastoma	Neuroblastoma	-1.27997
ACH-000144	RERFGC1B	Esophagus/Stomach	Esophagogastric Adenocarcinoma	Stomach Adenocarcinoma	-1.55555
ACH-000684	KMRC1	Kidney	Renal Cell Carcinoma	Renal Clear Cell Carcinoma	-0.162266
ACH-000313	KMRC3	Kidney	Renal Cell Carcinoma	Renal Clear Cell Carcinoma	-0.189912
ACH-001523	HSC1	Skin	Cutaneous Squamous Cell Carcinoma	Cutaneous Squamous Cell Carcinoma	-0.514352
ACH-001524	HSC5	Skin	Cutaneous Squamous Cell Carcinoma	Cutaneous Squamous Cell Carcinoma	-0.448507
ACH-001521	HKA1	Skin	Cutaneous Squamous Cell Carcinoma	Cutaneous Squamous Cell Carcinoma	-0.720824
ACH-001522	HMY1	Skin	Melanoma	Melanoma	-0.266393
ACH-000791	RERFLCAD1	Lung	Non-Small Cell Lung Cancer	Lung Adenocarcinoma	-0.0392619
ACH-000774	RERFLCAD2	Lung	Non-Small Cell Lung Cancer	Lung Adenocarcinoma	-0.478401
ACH-000296	OUMS23	Bowel	Colorectal Adenocarcinoma	Colon Adenocarcinoma	-0.945161
ACH-001641	SAT	Head and Neck	Head and Neck Squamous Cell Carcinoma	Head and Neck Squamous Cell Carcinoma	-0.913282
ACH-000734	JHH5	Liver	Hepatocellular Carcinoma	Hepatocellular Carcinoma	-0.533209
ACH-000217	JHH6	Liver	Hepatocellular Carcinoma	Hepatocellular Carcinoma	-0.281024
ACH-000848	JHH7	Liver	Hepatocellular Carcinoma	Hepatocellular Carcinoma	-0.653903
ACH-001607	NOZ	Biliary Tract	Intracholecystic Papillary Neoplasm	Gallbladder Adenocarcinoma, NOS	-0.594832
ACH-000467	HCC56	Bowel	Colorectal Adenocarcinoma	Colon Adenocarcinoma	-0.392088
ACH-001645	SEKI	Skin	Melanoma	Melanoma	-0.544306
ACH-000527	OVISE	Ovary/Fallopian Tube	Ovarian Epithelial Tumor	Clear Cell Ovarian Cancer	-0.698549
ACH-000663	OVTOKO	Ovary/Fallopian Tube	Ovarian Epithelial Tumor	Clear Cell Ovarian Cancer	-0.386722
ACH-000620	JHH1	Liver	Hepatocellular Carcinoma	Hepatocellular Carcinoma	-0.860612
ACH-000250	KMRC20	Kidney	Renal Cell Carcinoma	Renal Clear Cell Carcinoma	-0.00876922
ACH-001443	ASH3	Thyroid	Anaplastic Thyroid Cancer	Anaplastic Thyroid Cancer	-0.675779
ACH-000919	IM95	Esophagus/Stomach	Esophagogastric Adenocarcinoma	Stomach Adenocarcinoma	-0.700413
ACH-001528	IHH4	Thyroid	Well-Differentiated Thyroid Cancer	Papillary Thyroid Cancer	-0.0775353
ACH-000843	HARA	Lung	Non-Small Cell Lung Cancer	Lung Squamous Cell Carcinoma	-0.701546
ACH-000652	SUIT2	Pancreas	Pancreatic Adenocarcinoma	Pancreatic Adenocarcinoma	-0.189649
ACH-000984	HEC6	Uterus	Endometrial Carcinoma	Uterine Adenosquamous Carcinoma	-0.265665
ACH-000994	HEC59	Uterus	Endometrial Carcinoma	Endometrial Carcinoma	-0.705619
ACH-000972	HEC151	Uterus	Endometrial Carcinoma	Endometrial Carcinoma	-0.0666115
ACH-001518	HEC116	Uterus	Endometrial Carcinoma	Endometrial Carcinoma	-0.18847
ACH-000996	HEC251	Uterus	Endometrial Carcinoma	Endometrial Carcinoma	-1.13516
ACH-000946	HEC265	Uterus	Endometrial Carcinoma	Endometrial Carcinoma	-0.439819
ACH-000831	HEC50B	Uterus	Endometrial Carcinoma	Endometrial Carcinoma	-0.166096
ACH-000862	KMBC2	Bladder/Urinary Tract	Bladder Urothelial Carcinoma	Bladder Urothelial Carcinoma	-0.665207
ACH-001513	HCA1	Cervix	Cervical Adenocarcinoma	Endocervical Adenocarcinoma	-0.31379
ACH-000714	KMS11	Lymphoid	Mature B-Cell Neoplasms	Plasma Cell Myeloma	-0.660128
ACH-000576	KMS27	Lymphoid	Mature B-Cell Neoplasms	Plasma Cell Myeloma	-0.646568
ACH-000541	KMS34	Lymphoid	Mature B-Cell Neoplasms	Plasma Cell Myeloma	-0.495514
ACH-000426	KMS20	Lymphoid	Mature B-Cell Neoplasms	Plasma Cell Myeloma	-0.478742
ACH-001515	HCS2	Cervix	Cervical Squamous Cell Carcinoma	Cervical Squamous Cell Carcinoma	-0.668796
ACH-001539	KML1	Lymphoid	Mature B-Cell Neoplasms	Germinal Center B-Cell Type	-0.013326
ACH-000232	U251MG	CNS/Brain	Diffuse Glioma	Astrocytoma	-0.350023
ACH-001532	JMURTK2	Kidney	Rhabdoid Cancer	Rhabdoid Cancer	-0.378205
ACH-001538	KKU213	Biliary Tract	Intraductal Papillary Neoplasm of the Bile Duct	Intrahepatic Cholangiocarcinoma	-0.363782
ACH-001608	NP2	CNS/Brain	Diffuse Glioma	Glioblastoma	-0.259688
ACH-001609	NP3	CNS/Brain	Diffuse Glioma	Glioblastoma	-0.274636
ACH-001536	KKU100	Biliary Tract	Intraductal Papillary Neoplasm of the Bile Duct	Extrahepatic Cholangiocarcinoma	-0.532103
ACH-001610	NP5	CNS/Brain	Diffuse Glioma	Glioblastoma	-0.302737
ACH-001622	ONDA7	CNS/Brain	Diffuse Glioma	Glioblastoma	-0.0646652
ACH-001624	ONDA9	CNS/Brain	Diffuse Glioma	Glioblastoma	0.0702946
ACH-001623	ONDA8	CNS/Brain	Diffuse Glioma	Glioblastoma	-0.313445
ACH-001495	EMTOKA	Uterus	Endometrial Carcinoma	Uterine Carcinosarcoma/Uterine Malignant Mixed Mullerian Tumor	-0.668846
ACH-001611	NP8	CNS/Brain	Diffuse Glioma	Glioblastoma	-0.547746
ACH-000035	NCIH1650	Lung	Non-Small Cell Lung Cancer	Non-Small Cell Lung Cancer	-0.49983
ACH-000383	OE33	Esophagus/Stomach	Esophagogastric Adenocarcinoma	Esophageal Adenocarcinoma	-0.892625
ACH-000261	RERFLCAI	Lung	Non-Small Cell Lung Cancer	Lung Squamous Cell Carcinoma	-0.042916
ACH-002051	LU134A	Lung	Lung Neuroendocrine Tumor	Small Cell Lung Cancer	-0.189436
ACH-002052	LU139	Lung	Lung Neuroendocrine Tumor	Small Cell Lung Cancer	-1.18554
ACH-002083	NB69	Peripheral Nervous System	Neuroblastoma	Neuroblastoma	-0.486941
ACH-000672	IALM	Lung	Non-Small Cell Lung Cancer	Large Cell Lung Carcinoma	-0.709128
ACH-000047	GCIY	Esophagus/Stomach	Esophagogastric Adenocarcinoma	Stomach Adenocarcinoma	-0.193278
ACH-002019	HOKUG	Cervix	Glassy Cell Carcinoma of the Cervix	Glassy Cell Carcinoma of the Cervix	-0.43727
ACH-002026	HHUA	Uterus	Endometrial Carcinoma	Endometrial Carcinoma	-0.161258
ACH-002027	HOUAI	Uterus	Endometrial Carcinoma	Endometrial Carcinoma	-0.847391
ACH-002046	HTMMT	Uterus	Endometrial Carcinoma	Uterine Carcinosarcoma/Uterine Malignant Mixed Mullerian Tumor	-0.222084
ACH-002041	HOTHC	Thyroid	Anaplastic Thyroid Cancer	Anaplastic Thyroid Cancer	-0.245574
ACH-002070	HKBMM	CNS/Brain	Meningothelial Tumor	Meningioma	-0.239195
ACH-000159	OSRC2	Kidney	Renal Cell Carcinoma	Renal Clear Cell Carcinoma	-0.379827
ACH-000756	GI1	CNS/Brain	Diffuse Glioma	Gliosarcoma	-0.871503
ACH-000305	ECGI10	Esophagus/Stomach	Esophageal Squamous Cell Carcinoma	Esophageal Squamous Cell Carcinoma	-0.959578
ACH-002044	HSQ89	Head and Neck	Head and Neck Squamous Cell Carcinoma	Sinonasal Squamous Cell Carcinoma	-0.72581
ACH-002084	MMAC	Skin	Melanoma	Melanoma	0.184871
ACH-002033	HMMME	Pleura	Pleural Mesothelioma	Pleural Mesothelioma, Epithelioid Type	-0.390232
ACH-002030	SA3	Head and Neck	Head and Neck Squamous Cell Carcinoma	Oral Cavity Squamous Cell Carcinoma	-1.14306
ACH-002024	ECC4	Bowel	Colorectal Adenocarcinoma	Rectal Adenocarcinoma	-0.268758
ACH-000265	KP4	Pancreas	Pancreatic Adenocarcinoma	Pancreatic Adenocarcinoma	-0.304381
ACH-002042	T3M5	Head and Neck	Head and Neck Squamous Cell Carcinoma	Head and Neck Squamous Cell Carcinoma	-0.921759
ACH-002021	T3M3	Uterus	Gestational Trophoblastic Disease	Choriocarcinoma	-0.872651
ACH-000085	T3M4	Pancreas	Pancreatic Adenocarcinoma	Pancreatic Adenocarcinoma	-0.688704
ACH-002067	NOS1	Bone	Osteosarcoma	Osteosarcoma	-0.315446
ACH-000458	CJM	Skin	Melanoma	Melanoma	-0.487882
ACH-000255	LMSU	Esophagus/Stomach	Esophagogastric Adenocarcinoma	Stomach Adenocarcinoma	-0.111439
ACH-000189	RCC10RGB	Kidney	Renal Cell Carcinoma	Renal Cell Carcinoma	-0.345044
ACH-002023	TGBC18TKB	Ampulla of Vater	Ampullary Carcinoma	Ampullary Carcinoma	-0.318861
ACH-000239	HUG1N	Esophagus/Stomach	Esophagogastric Adenocarcinoma	Tubular Stomach Adenocarcinoma	-0.686329
ACH-002077	LU165	Lung	Lung Neuroendocrine Tumor	Small Cell Lung Cancer	-0.186284
ACH-002025	TT1TKB	Bowel	Colorectal Adenocarcinoma	Rectal Adenocarcinoma	-0.756043
ACH-002061	P2URK562	Myeloid	Myeloproliferative Neoplasms	Chronic Myeloid Leukemia, BCR-ABL1+	-0.842168
ACH-000495	TUHR4TKB	Kidney	Renal Cell Carcinoma	Renal Cell Carcinoma	0.222479
ACH-000459	TUHR10TKB	Kidney	Renal Cell Carcinoma	Renal Clear Cell Carcinoma	-0.172842
ACH-000671	HUH6	Liver	Hepatoblastoma	Hepatoblastoma	-0.433773
ACH-000317	TUHR14TKB	Kidney	Renal Cell Carcinoma	Renal Cell Carcinoma	-0.361071
ACH-002035	LCAM1	Lung	Non-Small Cell Lung Cancer	Poorly Differentiated Non-Small Cell Lung Cancer	-0.210574
ACH-000397	TEN	Uterus	Endometrial Carcinoma	Uterine Clear Cell Carcinoma	-0.619712
ACH-000507	KE39	Esophagus/Stomach	Esophagogastric Adenocarcinoma	Stomach Adenocarcinoma	-0.336277
ACH-000167	KE97	Lymphoid	Mature B-Cell Neoplasms	Plasma Cell Myeloma	-0.608098
ACH-000324	JHOC5	Ovary/Fallopian Tube	Ovarian Epithelial Tumor	Clear Cell Ovarian Cancer	-0.16409
ACH-000132	JHOS2	Ovary/Fallopian Tube	Ovarian Epithelial Tumor	High-Grade Serous Ovarian Cancer	-0.514897
ACH-000928	JHUEM1	Uterus	Endometrial Carcinoma	Endometrial Carcinoma	-0.183465
ACH-001864	YSCCC	Biliary Tract	Intraductal Papillary Neoplasm of the Bile Duct	Intrahepatic Cholangiocarcinoma	-0.622726
ACH-000237	JHOM1	Ovary/Fallopian Tube	Ovarian Epithelial Tumor	Mucinous Ovarian Cancer	-0.374902
ACH-000993	JHUEM7	Uterus	Endometrial Carcinoma	Endometrial Carcinoma	-0.400962
ACH-000584	JHOS4	Ovary/Fallopian Tube	Ovarian Epithelial Tumor	High-Grade Serous Ovarian Cancer	-0.761076
ACH-002048	RMSYM	Soft Tissue	Rhabdomyosarcoma	Embryonal Rhabdomyosarcoma	-0.755783
ACH-002062	SLVL	Lymphoid	Mature B-Cell Neoplasms	Splenic Marginal Zone Lymphoma	-0.586578
ACH-000592	TM31	CNS/Brain	Diffuse Glioma	Astrocytoma	-0.459873
ACH-002055	TL1	Lymphoid	Mature B-Cell Neoplasms	Burkitt Lymphoma	-0.141403
ACH-002020	SKGIIIA	Cervix	Cervical Squamous Cell Carcinoma	Cervical Squamous Cell Carcinoma	-0.534603
ACH-002080	TN2	Peripheral Nervous System	Neuroblastoma	Neuroblastoma	-0.567082
ACH-000947	OVK18	Ovary/Fallopian Tube	Ovarian Epithelial Tumor	Endometrioid Ovarian Cancer	-0.323419
ACH-002059	P30OHK	Lymphoid	B-Lymphoblastic Leukemia/Lymphoma	B-Lymphoblastic Leukemia/Lymphoma	-0.958821
ACH-000764	SH10TC	Esophagus/Stomach	Esophagogastric Adenocarcinoma	Mucinous Stomach Adenocarcinoma	-0.0864187
ACH-000471	LI7	Liver	Hepatocellular Carcinoma	Hepatocellular Carcinoma	-0.0809964
ACH-000408	TE5	Esophagus/Stomach	Esophageal Squamous Cell Carcinoma	Esophageal Squamous Cell Carcinoma	-0.228019
ACH-000605	TE6	Esophagus/Stomach	Esophageal Squamous Cell Carcinoma	Esophageal Squamous Cell Carcinoma	-0.53234
ACH-000484	VMRCRCW	Kidney	Renal Cell Carcinoma	Renal Cell Carcinoma	-0.159721
ACH-000563	EBC1	Lung	Non-Small Cell Lung Cancer	Lung Squamous Cell Carcinoma	-0.386042
ACH-000769	LK2	Lung	Non-Small Cell Lung Cancer	Lung Squamous Cell Carcinoma	-1.1552
ACH-000307	PK1	Pancreas	Pancreatic Adenocarcinoma	Pancreatic Adenocarcinoma	-0.690786
ACH-000468	PK45H	Pancreas	Pancreatic Adenocarcinoma	Pancreatic Adenocarcinoma	-0.138925
ACH-002029	SAS	Head and Neck	Head and Neck Squamous Cell Carcinoma	Oral Cavity Squamous Cell Carcinoma	-0.581437
ACH-002043	CA922	Head and Neck	Head and Neck Squamous Cell Carcinoma	Oral Cavity Squamous Cell Carcinoma	-0.430119
ACH-000694	TE9	Esophagus/Stomach	Esophageal Squamous Cell Carcinoma	Esophageal Squamous Cell Carcinoma	-0.780605
ACH-000917	TE4	Esophagus/Stomach	Esophageal Squamous Cell Carcinoma	Esophageal Squamous Cell Carcinoma	-0.5726
ACH-000452	TE8	Esophagus/Stomach	Esophageal Squamous Cell Carcinoma	Esophageal Squamous Cell Carcinoma	-0.32397
ACH-000318	TE10	Esophagus/Stomach	Esophageal Squamous Cell Carcinoma	Esophageal Squamous Cell Carcinoma	-0.602952
ACH-000488	TE11	Esophagus/Stomach	Esophageal Squamous Cell Carcinoma	Esophageal Squamous Cell Carcinoma	-0.673003
ACH-002045	HO1U1	Head and Neck	Head and Neck Squamous Cell Carcinoma	Oral Cavity Squamous Cell Carcinoma	-1.03902
ACH-002066	HSSCH2	Peripheral Nervous System	Nerve Sheath Tumor	Malignant Peripheral Nerve Sheath Tumor	-0.303471
ACH-000746	GSS	Esophagus/Stomach	Esophagogastric Adenocarcinoma	Stomach Adenocarcinoma	-0.270673
ACH-000485	GSU	Esophagus/Stomach	Esophagogastric Adenocarcinoma	Stomach Adenocarcinoma	-1.673
ACH-000086	ACCMESO1	Pleura	Pleural Mesothelioma	Pleural Mesothelioma, Epithelioid Type	-0.122779
ACH-001850	G415	Biliary Tract	Intracholecystic Papillary Neoplasm	Gallbladder Adenocarcinoma, NOS	-0.258705
ACH-002039	PK8	Pancreas	Pancreatic Adenocarcinoma	Pancreatic Adenocarcinoma	-0.575519
ACH-000030	PC14	Lung	Non-Small Cell Lung Cancer	Lung Adenocarcinoma	-0.481038
ACH-000209	SNU1079	Biliary Tract	Intraductal Papillary Neoplasm of the Bile Duct	Intrahepatic Cholangiocarcinoma	-0.511245
ACH-000502	TCCPAN2	Pancreas	Pancreatic Adenocarcinoma	Pancreatic Adenocarcinoma	-0.546449
ACH-000146	THP1	Myeloid	Acute Myeloid Leukemia	Acute Myeloid Leukemia	-0.834702
ACH-000835	GCT	Soft Tissue	Undifferentiated Pleomorphic Sarcoma/Malignant Fibrous Histiocytoma/High-Grade Spindle Cell Sarcoma	Undifferentiated Pleomorphic Sarcoma/Malignant Fibrous Histiocytoma/High-Grade Spindle Cell Sarcoma	-0.445998
ACH-001300	CHLA15	Peripheral Nervous System	Neuroblastoma	Neuroblastoma	-0.217116
ACH-001301	COGN278	Peripheral Nervous System	Neuroblastoma	Neuroblastoma	-0.741123
ACH-001302	COGN305	Peripheral Nervous System	Neuroblastoma	Neuroblastoma	-0.549756

## Sheet: Dependency AML vs nonAML
depmap_id	cell_line_display_name	lineage_1	lineage_2	lineage_3	MYBL2
ACH-001036	CMK115	Myeloid	Acute Myeloid Leukemia	Myeloid Leukemia Associated with Down Syndrome	-0.722113
ACH-000498	KO52	Myeloid	Acute Myeloid Leukemia	Acute Myeloid Leukemia	-0.768519
ACH-000602	M07E	Myeloid	Acute Myeloid Leukemia	Acute Megakaryoblastic Leukemia	-0.634309
ACH-001577	MUTZ8	Myeloid	Acute Myeloid Leukemia	Acute Myeloid Leukemia	-1.18856
ACH-000045	MV411	Myeloid	Acute Myeloid Leukemia	Acute Myeloid Leukemia	-0.727467
ACH-001613	OCIAML4	Myeloid	Acute Myeloid Leukemia	Acute Myeloid Leukemia	-0.868638
ACH-001618	OCIM2	Myeloid	Acute Myeloid Leukemia	Acute Myeloid Leukemia	-0.31693
ACH-000770	P31FUJ	Myeloid	Acute Myeloid Leukemia	Acute Myeloid Leukemia	-0.966305
ACH-000195	SET2	Myeloid	Acute Myeloid Leukemia	Acute Megakaryoblastic Leukemia	-0.462653
ACH-001647	SHI1	Myeloid	Acute Myeloid Leukemia	Acute Monoblastic/Monocytic Leukemia	-0.757809
ACH-001656	SKNO1	Myeloid	Acute Myeloid Leukemia	AML with Maturation	-1.08842
ACH-000004	HEL	Myeloid	Acute Myeloid Leukemia	Acute Myeloid Leukemia	-1.29287
ACH-000294	NB4	Myeloid	Acute Myeloid Leukemia	Acute Myeloid Leukemia	-0.725486
ACH-000113	OCIAML2	Myeloid	Acute Myeloid Leukemia	Acute Myeloid Leukemia	-0.637737
ACH-001129	MONOMAC1	Myeloid	Acute Myeloid Leukemia	Acute Monoblastic/Monocytic Leukemia	-0.642721
ACH-000190	HDMYZ	Myeloid	Acute Myeloid Leukemia	Acute Myeloid Leukemia	-0.6548
ACH-000362	MOLM13	Myeloid	Acute Myeloid Leukemia	Acute Myeloid Leukemia	-0.688139
ACH-000336	OCIAML3	Myeloid	Acute Myeloid Leukemia	Acute Myeloid Leukemia	-0.734384
ACH-001574	MOLM14	Myeloid	Acute Myeloid Leukemia	Acute Myeloid Leukemia	-0.713268
ACH-000406	U937	Myeloid	Acute Myeloid Leukemia	Acute Myeloid Leukemia	-0.782159
ACH-000387	TF1	Myeloid	Acute Myeloid Leukemia	Acute Myeloid Leukemia	-1.05622
ACH-000263	KASUMI1	Myeloid	Acute Myeloid Leukemia	Acute Myeloid Leukemia	-0.907419
ACH-000557	AML193	Myeloid	Acute Myeloid Leukemia	Acute Myeloid Leukemia	-0.930532
ACH-000005	HEL9217	Myeloid	Acute Myeloid Leukemia	Acute Myeloid Leukemia	-0.486751
ACH-000168	NOMO1	Myeloid	Acute Myeloid Leukemia	Acute Monoblastic/Monocytic Leukemia	-0.565832
ACH-000146	THP1	Myeloid	Acute Myeloid Leukemia	Acute Myeloid Leukemia	-0.834702
ACH-000685	L33	Pancreas	Adenosquamous Carcinoma of the Pancreas	Adenosquamous Carcinoma of the Pancreas	-0.506313
ACH-000108	KP3	Pancreas	Adenosquamous Carcinoma of the Pancreas	Adenosquamous Carcinoma of the Pancreas	-0.23521
ACH-001401	SW13	Adrenal Gland	Adrenocortical Carcinoma	Adrenocortical Carcinoma	-0.292075
ACH-001862	TGBC52TKB	Ampulla of Vater	Ampullary Carcinoma	Ampullary Carcinoma	0.180101
ACH-000377	SNU478	Ampulla of Vater	Ampullary Carcinoma	Ampullary Carcinoma	-0.16046
ACH-000182	SNU869	Ampulla of Vater	Ampullary Carcinoma	Ampullary Carcinoma	-0.625275
ACH-002023	TGBC18TKB	Ampulla of Vater	Ampullary Carcinoma	Ampullary Carcinoma	-0.318861
ACH-001306	8305C	Thyroid	Anaplastic Thyroid Cancer	Anaplastic Thyroid Cancer	-0.727171
ACH-000191	BHT101	Thyroid	Anaplastic Thyroid Cancer	Anaplastic Thyroid Cancer	-0.162477
ACH-000174	CAL62	Thyroid	Anaplastic Thyroid Cancer	Anaplastic Thyroid Cancer	-0.465058
ACH-001356	MB1	Thyroid	Anaplastic Thyroid Cancer	Anaplastic Thyroid Cancer	-0.454317
ACH-001307	8505C	Thyroid	Anaplastic Thyroid Cancer	Anaplastic Thyroid Cancer	-0.357887
ACH-001443	ASH3	Thyroid	Anaplastic Thyroid Cancer	Anaplastic Thyroid Cancer	-0.675779
ACH-002041	HOTHC	Thyroid	Anaplastic Thyroid Cancer	Anaplastic Thyroid Cancer	-0.245574
ACH-001411	UMUC5	Bladder/Urinary Tract	Bladder Squamous Cell Carcinoma	Bladder Squamous Cell Carcinoma	-0.652695
ACH-000839	SCABER	Bladder/Urinary Tract	Bladder Squamous Cell Carcinoma	Bladder Squamous Cell Carcinoma	-0.452837
ACH-001183	RT11284	Bladder/Urinary Tract	Bladder Urothelial Carcinoma	Bladder Urothelial Carcinoma	-0.929298
ACH-000127	SLR20	Bladder/Urinary Tract	Bladder Urothelial Carcinoma	Bladder Urothelial Carcinoma	-0.701138
ACH-001409	UMUC16	Bladder/Urinary Tract	Bladder Urothelial Carcinoma	Bladder Urothelial Carcinoma	-0.160353
ACH-001416	UMUC9	Bladder/Urinary Tract	Bladder Urothelial Carcinoma	Bladder Urothelial Carcinoma	-0.614223
ACH-000802	BFTC905	Bladder/Urinary Tract	Bladder Urothelial Carcinoma	Bladder Urothelial Carcinoma	-0.991761
ACH-000486	KU1919	Bladder/Urinary Tract	Bladder Urothelial Carcinoma	Bladder Urothelial Carcinoma	-0.388594
ACH-000545	VMCUB1	Bladder/Urinary Tract	Bladder Urothelial Carcinoma	Bladder Urothelial Carcinoma	-0.51258
ACH-000896	647V	Bladder/Urinary Tract	Bladder Urothelial Carcinoma	Bladder Urothelial Carcinoma	-0.720136
ACH-000473	RT112	Bladder/Urinary Tract	Bladder Urothelial Carcinoma	Bladder Urothelial Carcinoma	-0.474281
ACH-000593	BC3C	Bladder/Urinary Tract	Bladder Urothelial Carcinoma	Bladder Urothelial Carcinoma	-0.32349
ACH-000753	JMSU1	Bladder/Urinary Tract	Bladder Urothelial Carcinoma	Bladder Urothelial Carcinoma	-0.124121
ACH-000142	CAL29	Bladder/Urinary Tract	Bladder Urothelial Carcinoma	Bladder Urothelial Carcinoma	-0.244678
ACH-000741	UBLC1	Bladder/Urinary Tract	Bladder Urothelial Carcinoma	Bladder Urothelial Carcinoma	-0.647182
ACH-000834	UMUC1	Bladder/Urinary Tract	Bladder Urothelial Carcinoma	Bladder Urothelial Carcinoma	-0.475727
ACH-000011	253J	Bladder/Urinary Tract	Bladder Urothelial Carcinoma	Bladder Urothelial Carcinoma	0.133827
ACH-000026	253JBV	Bladder/Urinary Tract	Bladder Urothelial Carcinoma	Bladder Urothelial Carcinoma	-0.116493
ACH-001414	UMUC6	Bladder/Urinary Tract	Bladder Urothelial Carcinoma	Bladder Urothelial Carcinoma	-1.13903
ACH-001415	UMUC7	Bladder/Urinary Tract	Bladder Urothelial Carcinoma	Bladder Urothelial Carcinoma	-0.508265
ACH-001412	UMUC10	Bladder/Urinary Tract	Bladder Urothelial Carcinoma	Bladder Urothelial Carcinoma	-0.67945
ACH-001413	UMUC11	Bladder/Urinary Tract	Bladder Urothelial Carcinoma	Bladder Urothelial Carcinoma	-0.0128997
ACH-001407	UMUC13	Bladder/Urinary Tract	Bladder Urothelial Carcinoma	Bladder Urothelial Carcinoma	-0.88104
ACH-000724	HT1376	Bladder/Urinary Tract	Bladder Urothelial Carcinoma	Bladder Urothelial Carcinoma	-0.557525
ACH-000547	HT1197	Bladder/Urinary Tract	Bladder Urothelial Carcinoma	Bladder Urothelial Carcinoma	-0.216346
ACH-000522	UMUC3	Bladder/Urinary Tract	Bladder Urothelial Carcinoma	Bladder Urothelial Carcinoma	-0.319921
ACH-000396	J82	Bladder/Urinary Tract	Bladder Urothelial Carcinoma	Bladder Urothelial Carcinoma	-0.365289
ACH-000242	RT4	Bladder/Urinary Tract	Bladder Urothelial Carcinoma	Bladder Urothelial Carcinoma	-0.90226
ACH-000018	T24	Bladder/Urinary Tract	Bladder Urothelial Carcinoma	Bladder Urothelial Carcinoma	-0.553478
ACH-000720	TCCSUP	Bladder/Urinary Tract	Bladder Urothelial Carcinoma	Bladder Urothelial Carcinoma	-0.669222
ACH-000905	5637	Bladder/Urinary Tract	Bladder Urothelial Carcinoma	Bladder Urothelial Carcinoma	-0.780046
ACH-000862	KMBC2	Bladder/Urinary Tract	Bladder Urothelial Carcinoma	Bladder Urothelial Carcinoma	-0.665207
ACH-001484	CI	Lymphoid	B-Lymphoblastic Leukemia/Lymphoma	B-Lymphoblastic Leukemia/Lymphoma	-0.637756
ACH-001736	HB1119	Lymphoid	B-Lymphoblastic Leukemia/Lymphoma	B-Lymphoblastic Leukemia/Lymphoma	-1.25451
ACH-001520	HG3	Lymphoid	B-Lymphoblastic Leukemia/Lymphoma	B-Lymphoblastic Leukemia/Lymphoma	-0.598302
ACH-001993	NALM16	Lymphoid	B-Lymphoblastic Leukemia/Lymphoma	B-Lymphoblastic Leukemia/Lymphoma	-0.61336
ACH-000960	REH	Lymphoid	B-Lymphoblastic Leukemia/Lymphoma	B-Lymphoblastic Leukemia/Lymphoma	-0.593555
ACH-001735	SEMK2	Lymphoid	B-Lymphoblastic Leukemia/Lymphoma	B-Lymphoblastic Leukemia/Lymphoma	-1.02017
ACH-000938	NALM6	Lymphoid	B-Lymphoblastic Leukemia/Lymphoma	B-Lymphoblastic Leukemia/Lymphoma	-0.738356
ACH-001669	TANOUE	Lymphoid	B-Lymphoblastic Leukemia/Lymphoma	B-Lymphoblastic Leukemia/Lymphoma	-0.901235
ACH-000070	697	Lymphoid	B-Lymphoblastic Leukemia/Lymphoma	B-Lymphoblastic Leukemia/Lymphoma	-0.506542
ACH-000782	SEM	Lymphoid	B-Lymphoblastic Leukemia/Lymphoma	B-Lymphoblastic Leukemia/Lymphoma	-0.786287
ACH-000922	RCHACV	Lymphoid	B-Lymphoblastic Leukemia/Lymphoma	B-Lymphoblastic Leukemia/Lymphoma	-0.484732
ACH-000151	JM1	Lymphoid	B-Lymphoblastic Leukemia/Lymphoma	B-Lymphoblastic Leukemia/Lymphoma	-0.597455
ACH-002059	P30OHK	Lymphoid	B-Lymphoblastic Leukemia/Lymphoma	B-Lymphoblastic Leukemia/Lymphoma	-0.958821
ACH-000725	HCC202	Breast	Breast Ductal Carcinoma In Situ	Breast Ductal Carcinoma In Situ	-0.21159
ACH-000624	HCC1806	Breast	Breast Ductal Carcinoma In Situ	Breast Ductal Carcinoma In Situ	-1.06145
ACH-000859	HCC1954	Breast	Breast Ductal Carcinoma In Situ	Breast Ductal Carcinoma In Situ	-0.706632
ACH-001820	COLO824	Breast	Breast Neoplasm, NOS	Breast Neoplasm, NOS	-0.179765
ACH-001650	SISO	Cervix	Cervical Adenocarcinoma	Cervical Adenocarcinoma	-0.418761
ACH-001525	HT3	Cervix	Cervical Adenocarcinoma	Cervical Adenocarcinoma	-0.595423
ACH-001513	HCA1	Cervix	Cervical Adenocarcinoma	Endocervical Adenocarcinoma	-0.31379
ACH-001335	C4II	Cervix	Cervical Squamous Cell Carcinoma	Cervical Squamous Cell Carcinoma	-0.391797
ACH-000490	SF767	Cervix	Cervical Squamous Cell Carcinoma	Cervical Squamous Cell Carcinoma	-0.961789
ACH-001402	SW756	Cervix	Cervical Squamous Cell Carcinoma	Cervical Squamous Cell Carcinoma	-0.0460125
ACH-001336	CASKI	Cervix	Cervical Squamous Cell Carcinoma	Cervical Squamous Cell Carcinoma	-1.06791
ACH-001334	C4I	Cervix	Cervical Squamous Cell Carcinoma	Cervical Squamous Cell Carcinoma	-0.746694
ACH-001333	C33A	Cervix	Cervical Squamous Cell Carcinoma	Cervical Squamous Cell Carcinoma	-0.288512
ACH-001360	MS751	Cervix	Cervical Squamous Cell Carcinoma	Cervical Squamous Cell Carcinoma	-0.285363
ACH-000556	SIHA	Cervix	Cervical Squamous Cell Carcinoma	Cervical Squamous Cell Carcinoma	-0.234013
ACH-001651	SKGI	Cervix	Cervical Squamous Cell Carcinoma	Cervical Squamous Cell Carcinoma	-0.484413
ACH-001652	SKGII	Cervix	Cervical Squamous Cell Carcinoma	Cervical Squamous Cell Carcinoma	-0.407661
ACH-001451	BOKU	Cervix	Cervical Squamous Cell Carcinoma	Cervical Squamous Cell Carcinoma	-0.0667894
ACH-001515	HCS2	Cervix	Cervical Squamous Cell Carcinoma	Cervical Squamous Cell Carcinoma	-0.668796
ACH-002020	SKGIIIA	Cervix	Cervical Squamous Cell Carcinoma	Cervical Squamous Cell Carcinoma	-0.534603
ACH-000516	CAL78	Bone	Chondrosarcoma	Dedifferentiated Chondrosarcoma	-0.0237998
ACH-002204	UCH2	Bone	Chordoma	Chordoma	-0.576644
ACH-001454	C10	Bowel	Colorectal Adenocarcinoma	Colon Adenocarcinoma	-0.989069
ACH-001460	C84	Bowel	Colorectal Adenocarcinoma	Colon Adenocarcinoma	-0.388568
ACH-001461	C99	Bowel	Colorectal Adenocarcinoma	Rectal Adenocarcinoma	-0.501382
ACH-000963	CCK81	Bowel	Colorectal Adenocarcinoma	Colon Adenocarcinoma	-0.67527
ACH-000798	CL40	Bowel	Colorectal Adenocarcinoma	Colon Adenocarcinoma	-0.606664
ACH-000253	COLO201	Bowel	Colorectal Adenocarcinoma	Colon Adenocarcinoma	-1.11176
ACH-001039	COLO205	Bowel	Colorectal Adenocarcinoma	Colon Adenocarcinoma	-0.693852
ACH-002233	DIFI	Bowel	Colorectal Adenocarcinoma	Colorectal Adenocarcinoma	-0.614988
ACH-001081	HCC2998	Bowel	Colorectal Adenocarcinoma	Colon Adenocarcinoma	-0.618721
ACH-002654	JVE015	Bowel	Colorectal Adenocarcinoma	Colon Adenocarcinoma	-0.89686
ACH-002659	JVE127	Bowel	Colorectal Adenocarcinoma	Mucinous Adenocarcinoma of the Colon and Rectum	-0.677105
ACH-002660	JVE187	Bowel	Colorectal Adenocarcinoma	Colon Adenocarcinoma	-0.516771
ACH-002662	JVE207	Bowel	Colorectal Adenocarcinoma	Colon Adenocarcinoma	-0.929639
ACH-002664	JVE253	Bowel	Colorectal Adenocarcinoma	Mucinous Adenocarcinoma of the Colon and Rectum	-0.814213
ACH-000969	KM12	Bowel	Colorectal Adenocarcinoma	Colon Adenocarcinoma	-1.09075
ACH-002669	KP363T	Bowel	Colorectal Adenocarcinoma	Colon Adenocarcinoma	-0.346189
ACH-000491	NCIH716	Bowel	Colorectal Adenocarcinoma	Colon Adenocarcinoma	-0.716326
ACH-000286	SNU1033	Bowel	Colorectal Adenocarcinoma	Rectal Adenocarcinoma	-0.505151
ACH-002535	SNU254	Bowel	Colorectal Adenocarcinoma	Rectal Adenocarcinoma	-0.365537
ACH-000683	SNU503	Bowel	Colorectal Adenocarcinoma	Rectal Adenocarcinoma	-1.4592
ACH-000722	SNUC1	Bowel	Colorectal Adenocarcinoma	Colon Adenocarcinoma	-0.18638
ACH-000970	SNUC5	Bowel	Colorectal Adenocarcinoma	Colon Adenocarcinoma	-0.359573
ACH-000820	SW403	Bowel	Colorectal Adenocarcinoma	Colon Adenocarcinoma	-0.163328
ACH-001459	C80	Bowel	Colorectal Adenocarcinoma	Rectal Adenocarcinoma	-0.709627
ACH-000959	SNUC4	Bowel	Colorectal Adenocarcinoma	Colon Adenocarcinoma	-0.643132
ACH-001458	C75	Bowel	Colorectal Adenocarcinoma	Colon Adenocarcinoma	-1.1622
ACH-001786	SNU1544	Bowel	Colorectal Adenocarcinoma	Colon Adenocarcinoma	-0.0619297
ACH-000532	SNU61	Bowel	Colorectal Adenocarcinoma	Rectal Adenocarcinoma	-1.34477
ACH-000991	SNU81	Bowel	Colorectal Adenocarcinoma	Colon Adenocarcinoma	-0.666688
ACH-000986	HT115	Bowel	Colorectal Adenocarcinoma	Colon Adenocarcinoma	-0.976068
ACH-000926	HT55	Bowel	Colorectal Adenocarcinoma	Colon Adenocarcinoma	-1.20659
ACH-001345	GP5D	Bowel	Colorectal Adenocarcinoma	Colon Adenocarcinoma	-0.957967
ACH-000935	MDST8	Bowel	Colorectal Adenocarcinoma	Colon Adenocarcinoma	-0.445632
ACH-000202	COLO320	Bowel	Colorectal Adenocarcinoma	Colon Adenocarcinoma	-0.432689
ACH-000350	COLO678	Bowel	Colorectal Adenocarcinoma	Colon Adenocarcinoma	-0.75046
ACH-000249	CL11	Bowel	Colorectal Adenocarcinoma	Colon Adenocarcinoma	-0.612441
ACH-001061	DLD1	Bowel	Colorectal Adenocarcinoma	Colon Adenocarcinoma	-0.991303
ACH-000997	HCT15	Bowel	Colorectal Adenocarcinoma	Colon Adenocarcinoma	-0.698948
ACH-000651	SW620	Bowel	Colorectal Adenocarcinoma	Colon Adenocarcinoma	-0.950648
ACH-000950	LOVO	Bowel	Colorectal Adenocarcinoma	Colon Adenocarcinoma	-1.10421
ACH-000958	SW48	Bowel	Colorectal Adenocarcinoma	Colon Adenocarcinoma	-0.416955
ACH-000470	SW1463	Bowel	Colorectal Adenocarcinoma	Rectal Adenocarcinoma	-0.871363
ACH-000421	SW837	Bowel	Colorectal Adenocarcinoma	Rectal Adenocarcinoma	-0.581719
ACH-000971	HCT116	Bowel	Colorectal Adenocarcinoma	Colon Adenocarcinoma	-0.271143
ACH-000381	T84	Bowel	Colorectal Adenocarcinoma	Colon Adenocarcinoma	-0.705252
ACH-000403	NCIH747	Bowel	Colorectal Adenocarcinoma	Colon Adenocarcinoma	-0.5145
ACH-000501	LS123	Bowel	Colorectal Adenocarcinoma	Colon Adenocarcinoma	-0.253146
ACH-000489	SW1116	Bowel	Colorectal Adenocarcinoma	Colon Adenocarcinoma	-0.825508
ACH-000957	LS180	Bowel	Colorectal Adenocarcinoma	Colon Adenocarcinoma	-0.909395
ACH-000009	C2BBE1	Bowel	Colorectal Adenocarcinoma	Colon Adenocarcinoma	-0.859129
ACH-000007	LS513	Bowel	Colorectal Adenocarcinoma	Colon Adenocarcinoma	-1.08828
ACH-000252	LS1034	Bowel	Colorectal Adenocarcinoma	Colon Adenocarcinoma	-0.92643
ACH-000985	LS411N	Bowel	Colorectal Adenocarcinoma	Colon Adenocarcinoma	-0.856195
ACH-000943	RKO	Bowel	Colorectal Adenocarcinoma	Colon Adenocarcinoma	-0.82517
ACH-000552	HT29	Bowel	Colorectal Adenocarcinoma	Colon Adenocarcinoma	-0.827103
ACH-001399	SW626	Bowel	Colorectal Adenocarcinoma	Colon Adenocarcinoma	-0.106817
ACH-000565	RCM1	Bowel	Colorectal Adenocarcinoma	Rectal Adenocarcinoma	-0.288227
ACH-000296	OUMS23	Bowel	Colorectal Adenocarcinoma	Colon Adenocarcinoma	-0.945161
ACH-000467	HCC56	Bowel	Colorectal Adenocarcinoma	Colon Adenocarcinoma	-0.392088
ACH-002024	ECC4	Bowel	Colorectal Adenocarcinoma	Rectal Adenocarcinoma	-0.268758
ACH-002025	TT1TKB	Bowel	Colorectal Adenocarcinoma	Rectal Adenocarcinoma	-0.756043
ACH-001328	A431	Skin	Cutaneous Squamous Cell Carcinoma	Cutaneous Squamous Cell Carcinoma	-0.6677
ACH-001442	A388	Skin	Cutaneous Squamous Cell Carcinoma	Cutaneous Squamous Cell Carcinoma	-0.30569
ACH-001523	HSC1	Skin	Cutaneous Squamous Cell Carcinoma	Cutaneous Squamous Cell Carcinoma	-0.514352
ACH-001524	HSC5	Skin	Cutaneous Squamous Cell Carcinoma	Cutaneous Squamous Cell Carcinoma	-0.448507
ACH-001521	HKA1	Skin	Cutaneous Squamous Cell Carcinoma	Cutaneous Squamous Cell Carcinoma	-0.720824
ACH-002680	170MGBA	CNS/Brain	Diffuse Glioma	Glioblastoma	0.0570016
ACH-001016	BECKER	CNS/Brain	Diffuse Glioma	Astrocytoma	-0.459266
ACH-002228	D423MG	CNS/Brain	Diffuse Glioma	Glioblastoma	-0.301247
ACH-002229	D502MG	CNS/Brain	Diffuse Glioma	Glioblastoma	0.0128947
ACH-002230	D542MG	CNS/Brain	Diffuse Glioma	Glioblastoma	-0.391893
ACH-002257	KINGS1	CNS/Brain	Diffuse Glioma	Anaplastic Astrocytoma	-0.337468
ACH-000591	LN235	CNS/Brain	Diffuse Glioma	Astrocytoma	-0.475788
ACH-000128	LN319	CNS/Brain	Diffuse Glioma	Astrocytoma	-0.552735
ACH-000634	LN340	CNS/Brain	Diffuse Glioma	Glioblastoma	0.0937921
ACH-000455	LN428	CNS/Brain	Diffuse Glioma	Glioblastoma	-0.175351
ACH-000673	LN443	CNS/Brain	Diffuse Glioma	Glioblastoma	-0.723465
ACH-000676	LN464	CNS/Brain	Diffuse Glioma	Glioblastoma	-0.273337
ACH-000760	LNZ308	CNS/Brain	Diffuse Glioma	Glioblastoma	-0.297084
ACH-002269	LNZTA3WT4	CNS/Brain	Diffuse Glioma	Astrocytoma	-0.304092
ACH-001126	MOGGUVW	CNS/Brain	Diffuse Glioma	Anaplastic Astrocytoma	-0.0275772
ACH-000887	SF172	CNS/Brain	Diffuse Glioma	Glioblastoma	-0.205748
ACH-000655	SF268	CNS/Brain	Diffuse Glioma	Astrocytoma	-0.131106
ACH-000273	SF539	CNS/Brain	Diffuse Glioma	Gliosarcoma	-0.196226
ACH-002304	SKMG1	CNS/Brain	Diffuse Glioma	Astrocytoma	-0.0721681
ACH-000504	SNB75	CNS/Brain	Diffuse Glioma	Glioblastoma	-0.242861
ACH-000370	SNU626	CNS/Brain	Diffuse Glioma	Glioblastoma	-0.574263
ACH-000807	SNU738	CNS/Brain	Diffuse Glioma	Oligodendroglioma	-0.413805
ACH-000208	U178	CNS/Brain	Diffuse Glioma	Astrocytoma	-0.369252
ACH-001172	U251MGDM	CNS/Brain	Diffuse Glioma	Astrocytoma	-0.118847
ACH-000036	U343	CNS/Brain	Diffuse Glioma	Glioblastoma	-0.0922988
ACH-000368	SNU1105	CNS/Brain	Diffuse Glioma	Glioblastoma	-0.249215
ACH-000623	SNU201	CNS/Brain	Diffuse Glioma	Glioblastoma	-0.204183
ACH-001329	ANGMCSS	CNS/Brain	Diffuse Glioma	Glioblastoma	-0.0261645
ACH-000098	GAMG	CNS/Brain	Diffuse Glioma	Glioblastoma	0.0286623
ACH-000244	DKMG	CNS/Brain	Diffuse Glioma	Glioblastoma	-0.0560047
ACH-000323	42MGBA	CNS/Brain	Diffuse Glioma	Glioblastoma	-0.335491
ACH-000137	8MGBA	CNS/Brain	Diffuse Glioma	Glioblastoma	-0.3916
ACH-000215	LN382	CNS/Brain	Diffuse Glioma	Glioblastoma	-0.064751
ACH-000376	SF295	CNS/Brain	Diffuse Glioma	Glioblastoma	-0.182499
ACH-000329	CCFSTTG1	CNS/Brain	Diffuse Glioma	Astrocytoma	-0.265758
ACH-000558	A172	CNS/Brain	Diffuse Glioma	Glioblastoma	-0.0790346
ACH-000571	T98G	CNS/Brain	Diffuse Glioma	Glioblastoma	-0.216053
ACH-000863	DBTRG05MG	CNS/Brain	Diffuse Glioma	Glioblastoma	-0.136642
ACH-000152	M059K	CNS/Brain	Diffuse Glioma	Glioblastoma	-0.469717
ACH-000819	LN18	CNS/Brain	Diffuse Glioma	Glioblastoma	-0.319561
ACH-000595	LN229	CNS/Brain	Diffuse Glioma	Glioblastoma	-0.103632
ACH-000437	SW1088	CNS/Brain	Diffuse Glioma	Astrocytoma	-0.31265
ACH-000067	HS683	CNS/Brain	Diffuse Glioma	Oligodendroglioma	-0.182315
ACH-000075	U87MG	CNS/Brain	Diffuse Glioma	Glioblastoma	-0.390764
ACH-000389	H4	CNS/Brain	Diffuse Glioma	Astrocytoma	-0.0721349
ACH-000040	U118MG	CNS/Brain	Diffuse Glioma	Astrocytoma	-0.183442
ACH-000464	CAS1	CNS/Brain	Diffuse Glioma	Glioblastoma	-0.187592
ACH-000609	SF126	CNS/Brain	Diffuse Glioma	Glioblastoma	-0.173249
ACH-000622	KNS42	CNS/Brain	Diffuse Glioma	Glioblastoma	-0.235776
ACH-000445	KNS60	CNS/Brain	Diffuse Glioma	Glioblastoma	-0.00403815
ACH-000479	KNS81	CNS/Brain	Diffuse Glioma	Glioblastoma	-0.281306
ACH-001605	NO10	CNS/Brain	Diffuse Glioma	Glioblastoma	-0.455344
ACH-001606	NO11	CNS/Brain	Diffuse Glioma	Glioblastoma	-0.533126
ACH-000231	KALS1	CNS/Brain	Diffuse Glioma	Glioblastoma	-0.270253
ACH-000631	KS1	CNS/Brain	Diffuse Glioma	Glioblastoma	-0.326131
ACH-000200	NMCG1	CNS/Brain	Diffuse Glioma	Glioblastoma	-0.031797
ACH-000738	GB1	CNS/Brain	Diffuse Glioma	Glioblastoma	-0.321339
ACH-000269	AM38	CNS/Brain	Diffuse Glioma	Glioblastoma	-0.119403
ACH-000469	YH13	CNS/Brain	Diffuse Glioma	Glioblastoma	-0.103555
ACH-000570	YKG1	CNS/Brain	Diffuse Glioma	Glioblastoma	-0.202026
ACH-000232	U251MG	CNS/Brain	Diffuse Glioma	Astrocytoma	-0.350023
ACH-001608	NP2	CNS/Brain	Diffuse Glioma	Glioblastoma	-0.259688
ACH-001609	NP3	CNS/Brain	Diffuse Glioma	Glioblastoma	-0.274636
ACH-001610	NP5	CNS/Brain	Diffuse Glioma	Glioblastoma	-0.302737
ACH-001622	ONDA7	CNS/Brain	Diffuse Glioma	Glioblastoma	-0.0646652
ACH-001624	ONDA9	CNS/Brain	Diffuse Glioma	Glioblastoma	0.0702946
ACH-001623	ONDA8	CNS/Brain	Diffuse Glioma	Glioblastoma	-0.313445
ACH-001611	NP8	CNS/Brain	Diffuse Glioma	Glioblastoma	-0.547746
ACH-000756	GI1	CNS/Brain	Diffuse Glioma	Gliosarcoma	-0.871503
ACH-000592	TM31	CNS/Brain	Diffuse Glioma	Astrocytoma	-0.459873
ACH-000160	BT12	CNS/Brain	Embryonal Tumor	Atypical Teratoid/Rhabdoid Tumor	-0.29867
ACH-001020	BT16	CNS/Brain	Embryonal Tumor	Atypical Teratoid/Rhabdoid Tumor	-0.535895
ACH-001028	CHLA06ATRT	CNS/Brain	Embryonal Tumor	Atypical Teratoid/Rhabdoid Tumor	-0.25714
ACH-001031	CHLA266	CNS/Brain	Embryonal Tumor	Atypical Teratoid/Rhabdoid Tumor	-0.515006
ACH-001033	CHLA57	CNS/Brain	Embryonal Tumor	Primitive Neuroectodermal Tumor	-0.359938
ACH-001289	COGAR359	CNS/Brain	Embryonal Tumor	Atypical Teratoid/Rhabdoid Tumor	-0.318938
ACH-001053	D425	CNS/Brain	Embryonal Tumor	Medulloblastoma	-1.19037
ACH-001054	D458	CNS/Brain	Embryonal Tumor	Medulloblastoma	-1.30048
ACH-001232	UW228	CNS/Brain	Embryonal Tumor	Medulloblastoma	-0.515309
ACH-001711	PFSK1	CNS/Brain	Embryonal Tumor	Primitive Neuroectodermal Tumor	-0.501037
ACH-000055	D283MED	CNS/Brain	Embryonal Tumor	Medulloblastoma	-0.859911
ACH-000211	DAOY	CNS/Brain	Embryonal Tumor	Medulloblastoma	-0.493305
ACH-000095	D341Med	CNS/Brain	Embryonal Tumor	Medulloblastoma	-1.46293
ACH-000776	ONS76	CNS/Brain	Embryonal Tumor	Medulloblastoma	-0.0849087
ACH-001670	TASK1	CNS/Brain	Embryonal Tumor	Primitive Neuroectodermal Tumor	-0.707127
ACH-000864	COLO684	Uterus	Endometrial Carcinoma	Endometrial Carcinoma	-0.262142
ACH-000302	SNU1077	Uterus	Endometrial Carcinoma	Uterine Carcinosarcoma/Uterine Malignant Mixed Mullerian Tumor	-0.471222
ACH-000407	SNU685	Uterus	Endometrial Carcinoma	Uterine Carcinosarcoma/Uterine Malignant Mixed Mullerian Tumor	-0.630937
ACH-000961	ISHIKAWAHERAKLIO02ER	Uterus	Endometrial Carcinoma	Endometrial Carcinoma	-0.53413
ACH-000435	EFE184	Uterus	Endometrial Carcinoma	Endometrial Carcinoma	-0.509483
ACH-000192	MFE280	Uterus	Endometrial Carcinoma	Endometrial Carcinoma	-0.270566
ACH-000879	MFE296	Uterus	Endometrial Carcinoma	Endometrial Carcinoma	-0.220837
ACH-000988	MFE319	Uterus	Endometrial Carcinoma	Uterine Adenosquamous Carcinoma	-0.205032
ACH-000978	EN	Uterus	Endometrial Carcinoma	Endometrial Carcinoma	-0.560711
ACH-000965	RL952	Uterus	Endometrial Carcinoma	Uterine Adenosquamous Carcinoma	-0.416394
ACH-000293	KLE	Uterus	Endometrial Carcinoma	Endometrial Carcinoma	-0.406284
ACH-000941	HEC1B	Uterus	Endometrial Carcinoma	Endometrial Carcinoma	-0.464574
ACH-001517	HEC1	Uterus	Endometrial Carcinoma	Endometrial Carcinoma	-0.19801
ACH-000974	SNGM	Uterus	Endometrial Carcinoma	Endometrial Carcinoma	-0.0612486
ACH-000984	HEC6	Uterus	Endometrial Carcinoma	Uterine Adenosquamous Carcinoma	-0.265665
ACH-000994	HEC59	Uterus	Endometrial Carcinoma	Endometrial Carcinoma	-0.705619
ACH-000972	HEC151	Uterus	Endometrial Carcinoma	Endometrial Carcinoma	-0.0666115
ACH-001518	HEC116	Uterus	Endometrial Carcinoma	Endometrial Carcinoma	-0.18847
ACH-000996	HEC251	Uterus	Endometrial Carcinoma	Endometrial Carcinoma	-1.13516
ACH-000946	HEC265	Uterus	Endometrial Carcinoma	Endometrial Carcinoma	-0.439819
ACH-000831	HEC50B	Uterus	Endometrial Carcinoma	Endometrial Carcinoma	-0.166096
ACH-001495	EMTOKA	Uterus	Endometrial Carcinoma	Uterine Carcinosarcoma/Uterine Malignant Mixed Mullerian Tumor	-0.668846
ACH-002026	HHUA	Uterus	Endometrial Carcinoma	Endometrial Carcinoma	-0.161258
ACH-002027	HOUAI	Uterus	Endometrial Carcinoma	Endometrial Carcinoma	-0.847391
ACH-002046	HTMMT	Uterus	Endometrial Carcinoma	Uterine Carcinosarcoma/Uterine Malignant Mixed Mullerian Tumor	-0.222084
ACH-000397	TEN	Uterus	Endometrial Carcinoma	Uterine Clear Cell Carcinoma	-0.619712
ACH-000928	JHUEM1	Uterus	Endometrial Carcinoma	Endometrial Carcinoma	-0.183465
ACH-000993	JHUEM7	Uterus	Endometrial Carcinoma	Endometrial Carcinoma	-0.400962
ACH-001433	CCLFPEDS0008T	Soft Tissue	Epithelioid Sarcoma	Epithelioid Sarcoma	-0.544572
ACH-001702	VAESBJ	Soft Tissue	Epithelioid Sarcoma	Epithelioid Sarcoma	-0.0590217
ACH-002243	HCE4	Esophagus/Stomach	Esophageal Squamous Cell Carcinoma	Esophageal Squamous Cell Carcinoma	-0.0532579
ACH-002263	KYSE220	Esophagus/Stomach	Esophageal Squamous Cell Carcinoma	Esophageal Squamous Cell Carcinoma	-0.748456
ACH-000717	COLO680N	Esophagus/Stomach	Esophageal Squamous Cell Carcinoma	Esophageal Squamous Cell Carcinoma	-0.366575
ACH-000823	KYSE140	Esophagus/Stomach	Esophageal Squamous Cell Carcinoma	Esophageal Squamous Cell Carcinoma	-1.08778
ACH-000777	KYSE30	Esophagus/Stomach	Esophageal Squamous Cell Carcinoma	Esophageal Squamous Cell Carcinoma	-0.591464
ACH-000784	KYSE70	Esophagus/Stomach	Esophageal Squamous Cell Carcinoma	Esophageal Squamous Cell Carcinoma	-0.690021
ACH-000637	KYSE520	Esophagus/Stomach	Esophageal Squamous Cell Carcinoma	Esophageal Squamous Cell Carcinoma	-0.3661
ACH-000824	KYSE510	Esophagus/Stomach	Esophageal Squamous Cell Carcinoma	Esophageal Squamous Cell Carcinoma	-0.781719
ACH-000855	KYSE150	Esophagus/Stomach	Esophageal Squamous Cell Carcinoma	Esophageal Squamous Cell Carcinoma	-0.521402
ACH-000693	KYSE180	Esophagus/Stomach	Esophageal Squamous Cell Carcinoma	Esophageal Squamous Cell Carcinoma	-0.675916
ACH-000873	KYSE270	Esophagus/Stomach	Esophageal Squamous Cell Carcinoma	Esophageal Squamous Cell Carcinoma	-0.797123
ACH-000809	KYSE410	Esophagus/Stomach	Esophageal Squamous Cell Carcinoma	Esophageal Squamous Cell Carcinoma	-1.0397
ACH-000865	KYSE450	Esophagus/Stomach	Esophageal Squamous Cell Carcinoma	Esophageal Squamous Cell Carcinoma	-0.825985
ACH-000544	OE21	Esophagus/Stomach	Esophageal Squamous Cell Carcinoma	Esophageal Squamous Cell Carcinoma	-1.24802
ACH-000647	TE1	Esophagus/Stomach	Esophageal Squamous Cell Carcinoma	Esophageal Squamous Cell Carcinoma	-1.13131
ACH-000561	TDOTT	Esophagus/Stomach	Esophageal Squamous Cell Carcinoma	Esophageal Squamous Cell Carcinoma	-0.604554
ACH-000305	ECGI10	Esophagus/Stomach	Esophageal Squamous Cell Carcinoma	Esophageal Squamous Cell Carcinoma	-0.959578
ACH-000408	TE5	Esophagus/Stomach	Esophageal Squamous Cell Carcinoma	Esophageal Squamous Cell Carcinoma	-0.228019
ACH-000605	TE6	Esophagus/Stomach	Esophageal Squamous Cell Carcinoma	Esophageal Squamous Cell Carcinoma	-0.53234
ACH-000694	TE9	Esophagus/Stomach	Esophageal Squamous Cell Carcinoma	Esophageal Squamous Cell Carcinoma	-0.780605
ACH-000917	TE4	Esophagus/Stomach	Esophageal Squamous Cell Carcinoma	Esophageal Squamous Cell Carcinoma	-0.5726
ACH-000452	TE8	Esophagus/Stomach	Esophageal Squamous Cell Carcinoma	Esophageal Squamous Cell Carcinoma	-0.32397
ACH-000318	TE10	Esophagus/Stomach	Esophageal Squamous Cell Carcinoma	Esophageal Squamous Cell Carcinoma	-0.602952
ACH-000488	TE11	Esophagus/Stomach	Esophageal Squamous Cell Carcinoma	Esophageal Squamous Cell Carcinoma	-0.673003
ACH-002446	CCLFUPGI0005T	Esophagus/Stomach	Esophagogastric Adenocarcinoma	Stomach Adenocarcinoma	-0.83273
ACH-001496	ESO26	Esophagus/Stomach	Esophagogastric Adenocarcinoma	Adenocarcinoma of the Gastroesophageal Junction	-1.17823
ACH-001497	ESO51	Esophagus/Stomach	Esophagogastric Adenocarcinoma	Esophageal Adenocarcinoma	-0.698787
ACH-000633	FU97	Esophagus/Stomach	Esophagogastric Adenocarcinoma	Diffuse Type Stomach Adenocarcinoma	-0.716642
ACH-000616	HS746T	Esophagus/Stomach	Esophagogastric Adenocarcinoma	Stomach Adenocarcinoma	0.0400733
ACH-002141	HSC39	Esophagus/Stomach	Esophagogastric Adenocarcinoma	Signet Ring Cell Carcinoma of the Stomach	-1.31601
ACH-002706	IS076A	Esophagus/Stomach	Esophagogastric Adenocarcinoma	Esophageal Adenocarcinoma	-0.0761769
ACH-002705	IS076P	Esophagus/Stomach	Esophagogastric Adenocarcinoma	Esophageal Adenocarcinoma	-0.40289
ACH-000216	JHESOAD1	Esophagus/Stomach	Esophagogastric Adenocarcinoma	Esophageal Adenocarcinoma	-0.440749
ACH-001544	KYAE1	Esophagus/Stomach	Esophagogastric Adenocarcinoma	Esophageal Adenocarcinoma	-0.505721
ACH-002161	MKN28	Esophagus/Stomach	Esophagogastric Adenocarcinoma	Tubular Stomach Adenocarcinoma	-0.678395
ACH-000247	OCUM1	Esophagus/Stomach	Esophagogastric Adenocarcinoma	Diffuse Type Stomach Adenocarcinoma	-1.39154
ACH-000325	SNU620	Esophagus/Stomach	Esophagogastric Adenocarcinoma	Stomach Adenocarcinoma	-0.729712
ACH-002202	TMK1	Esophagus/Stomach	Esophagogastric Adenocarcinoma	Stomach Adenocarcinoma	-0.45958
ACH-000344	SNU668	Esophagus/Stomach	Esophagogastric Adenocarcinoma	Diffuse Type Stomach Adenocarcinoma	-0.139817
ACH-001500	FLO1	Esophagus/Stomach	Esophagogastric Adenocarcinoma	Esophageal Adenocarcinoma	0.0415383
ACH-001654	SKGT4	Esophagus/Stomach	Esophagogastric Adenocarcinoma	Esophageal Adenocarcinoma	-0.590869
ACH-001653	SKGT2	Esophagus/Stomach	Esophagogastric Adenocarcinoma	Stomach Adenocarcinoma	-1.2214
ACH-000466	SNU216	Esophagus/Stomach	Esophagogastric Adenocarcinoma	Tubular Stomach Adenocarcinoma	-0.351996
ACH-000736	SNU601	Esophagus/Stomach	Esophagogastric Adenocarcinoma	Signet Ring Cell Carcinoma of the Stomach	-0.686073
ACH-001664	SNU638	Esophagus/Stomach	Esophagogastric Adenocarcinoma	Stomach Adenocarcinoma	-0.171725
ACH-000898	SNU719	Esophagus/Stomach	Esophagogastric Adenocarcinoma	Tubular Stomach Adenocarcinoma	-0.572235
ACH-000847	HGC27	Esophagus/Stomach	Esophagogastric Adenocarcinoma	Stomach Adenocarcinoma	-0.391698
ACH-000948	2313287	Esophagus/Stomach	Esophagogastric Adenocarcinoma	Stomach Adenocarcinoma	-0.506762
ACH-001368	OACM51	Esophagus/Stomach	Esophagogastric Adenocarcinoma	Esophageal Adenocarcinoma	-0.387978
ACH-000880	AGS	Esophagus/Stomach	Esophagogastric Adenocarcinoma	Stomach Adenocarcinoma	-0.762058
ACH-000427	NCIN87	Esophagus/Stomach	Esophagogastric Adenocarcinoma	Tubular Stomach Adenocarcinoma	-1.00519
ACH-000932	SNU1	Esophagus/Stomach	Esophagogastric Adenocarcinoma	Stomach Adenocarcinoma	-0.657574
ACH-000303	SNU5	Esophagus/Stomach	Esophagogastric Adenocarcinoma	Stomach Adenocarcinoma	-0.139543
ACH-000581	SNU16	Esophagus/Stomach	Esophagogastric Adenocarcinoma	Stomach Adenocarcinoma	-0.748002
ACH-000911	NUGC3	Esophagus/Stomach	Esophagogastric Adenocarcinoma	Stomach Adenocarcinoma	-0.793051
ACH-000793	KATOIII	Esophagus/Stomach	Esophagogastric Adenocarcinoma	Signet Ring Cell Carcinoma of the Stomach	-0.986999
ACH-000356	MKN45	Esophagus/Stomach	Esophagogastric Adenocarcinoma	Diffuse Type Stomach Adenocarcinoma	-0.473231
ACH-000758	MKN74	Esophagus/Stomach	Esophagogastric Adenocarcinoma	Tubular Stomach Adenocarcinoma	-0.753753
ACH-000144	RERFGC1B	Esophagus/Stomach	Esophagogastric Adenocarcinoma	Stomach Adenocarcinoma	-1.55555
ACH-000919	IM95	Esophagus/Stomach	Esophagogastric Adenocarcinoma	Stomach Adenocarcinoma	-0.700413
ACH-000383	OE33	Esophagus/Stomach	Esophagogastric Adenocarcinoma	Esophageal Adenocarcinoma	-0.892625
ACH-000047	GCIY	Esophagus/Stomach	Esophagogastric Adenocarcinoma	Stomach Adenocarcinoma	-0.193278
ACH-000255	LMSU	Esophagus/Stomach	Esophagogastric Adenocarcinoma	Stomach Adenocarcinoma	-0.111439
ACH-000239	HUG1N	Esophagus/Stomach	Esophagogastric Adenocarcinoma	Tubular Stomach Adenocarcinoma	-0.686329
ACH-000507	KE39	Esophagus/Stomach	Esophagogastric Adenocarcinoma	Stomach Adenocarcinoma	-0.336277
ACH-000764	SH10TC	Esophagus/Stomach	Esophagogastric Adenocarcinoma	Mucinous Stomach Adenocarcinoma	-0.0864187
ACH-000746	GSS	Esophagus/Stomach	Esophagogastric Adenocarcinoma	Stomach Adenocarcinoma	-0.270673
ACH-000485	GSU	Esophagus/Stomach	Esophagogastric Adenocarcinoma	Stomach Adenocarcinoma	-1.673
ACH-001029	CHLA10	Bone	Ewing Sarcoma	Ewing Sarcoma	-0.673105
ACH-001038	COGE352	Bone	Ewing Sarcoma	Ewing Sarcoma	-0.352458
ACH-002105	ES4	Bone	Ewing Sarcoma	Ewing Sarcoma	-0.0434298
ACH-002106	ES5	Bone	Ewing Sarcoma	Ewing Sarcoma	-0.801411
ACH-002109	ES8	Bone	Ewing Sarcoma	Ewing Sarcoma	-1.17265
ACH-002110	EW1	Bone	Ewing Sarcoma	Ewing Sarcoma	-0.557924
ACH-002114	EW16	Bone	Ewing Sarcoma	Ewing Sarcoma	-0.312156
ACH-002116	EW22	Bone	Ewing Sarcoma	Ewing Sarcoma	-0.790575
ACH-002119	EW7	Bone	Ewing Sarcoma	Ewing Sarcoma	-0.0154447
ACH-000499	EW8	Bone	Ewing Sarcoma	Ewing Sarcoma	-0.506324
ACH-000279	EWS502	Bone	Ewing Sarcoma	Ewing Sarcoma	-0.43003
ACH-002160	MCIXC	Bone	Ewing Sarcoma	Ewing Sarcoma	-0.803968
ACH-001192	SKNEP1	Bone	Ewing Sarcoma	Ewing Sarcoma	-0.745828
ACH-001193	SKPNDW	Bone	Ewing Sarcoma	Ewing Sarcoma	-0.429663
ACH-001283	TC106	Bone	Ewing Sarcoma	Ewing Sarcoma	-0.597065
ACH-001430	TC138	Bone	Ewing Sarcoma	Ewing Sarcoma	-0.388969
ACH-001431	TC205	Bone	Ewing Sarcoma	Ewing Sarcoma	-0.254865
ACH-001205	TC32	Bone	Ewing Sarcoma	Ewing Sarcoma	-0.498958
ACH-000391	MHHES1	Bone	Ewing Sarcoma	Ewing Sarcoma	-0.689158
ACH-000210	CADOES1	Bone	Ewing Sarcoma	Ewing Sarcoma	-0.0281687
ACH-000424	TC71	Bone	Ewing Sarcoma	Ewing Sarcoma	-0.436388
ACH-000052	A673	Bone	Ewing Sarcoma	Ewing Sarcoma	-0.621187
ACH-000039	SKNMC	Bone	Ewing Sarcoma	Ewing Sarcoma	-0.651353
ACH-000041	RDES	Bone	Ewing Sarcoma	Ewing Sarcoma	-0.634348
ACH-000087	SKES1	Bone	Ewing Sarcoma	Ewing Sarcoma	-0.863235
ACH-002198	SCH	Other	Extra Gonadal Germ Cell Tumor	Extra Gonadal Germ Cell Tumor	-0.702078
ACH-000054	HT1080	Soft Tissue	Fibrosarcoma	Fibrosarcoma	-0.162315
ACH-001529	JAR	Uterus	Gestational Trophoblastic Disease	Choriocarcinoma	-1.17846
ACH-001530	JEG3	Uterus	Gestational Trophoblastic Disease	Choriocarcinoma	-0.547536
ACH-002021	T3M3	Uterus	Gestational Trophoblastic Disease	Choriocarcinoma	-0.872651
ACH-002019	HOKUG	Cervix	Glassy Cell Carcinoma of the Cervix	Glassy Cell Carcinoma of the Cervix	-0.43727
ACH-002234	DOK	Head and Neck	Head and Neck Carcinoma, Other	Head and Neck Carcinoma, Other	-0.778909
ACH-002212	BB30HNC	Head and Neck	Head and Neck Squamous Cell Carcinoma	Head and Neck Squamous Cell Carcinoma	-0.0797304
ACH-001331	BICR10	Head and Neck	Head and Neck Squamous Cell Carcinoma	Oral Cavity Squamous Cell Carcinoma	-0.111925
ACH-000546	HSC4	Head and Neck	Head and Neck Squamous Cell Carcinoma	Oral Cavity Squamous Cell Carcinoma	-0.456384
ACH-002249	JHU011	Head and Neck	Head and Neck Squamous Cell Carcinoma	Larynx Squamous Cell Carcinoma	-0.509548
ACH-002250	JHU022	Head and Neck	Head and Neck Squamous Cell Carcinoma	Larynx Squamous Cell Carcinoma	-0.558918
ACH-002251	JHU029	Head and Neck	Head and Neck Squamous Cell Carcinoma	Larynx Squamous Cell Carcinoma	-0.543511
ACH-002265	LB771HNC	Head and Neck	Head and Neck Squamous Cell Carcinoma	Head and Neck Squamous Cell Carcinoma	-0.300922
ACH-002294	PCI15A	Head and Neck	Head and Neck Squamous Cell Carcinoma	Hypopharynx Squamous Cell Carcinoma	-0.794705
ACH-002295	PCI30	Head and Neck	Head and Neck Squamous Cell Carcinoma	Oral Cavity Squamous Cell Carcinoma	-0.444605
ACH-002296	PCI38	Head and Neck	Head and Neck Squamous Cell Carcinoma	Oral Cavity Squamous Cell Carcinoma	-0.909659
ACH-002297	PCI4B	Head and Neck	Head and Neck Squamous Cell Carcinoma	Larynx Squamous Cell Carcinoma	-0.19961
ACH-002298	PCI6A	Head and Neck	Head and Neck Squamous Cell Carcinoma	Oral Cavity Squamous Cell Carcinoma	-0.0405671
ACH-000606	PECAPJ34CLONEC12	Head and Neck	Head and Neck Squamous Cell Carcinoma	Oral Cavity Squamous Cell Carcinoma	-0.678816
ACH-000238	SCC4	Head and Neck	Head and Neck Squamous Cell Carcinoma	Oral Cavity Squamous Cell Carcinoma	-1.31992
ACH-002305	SKN3	Head and Neck	Head and Neck Squamous Cell Carcinoma	Oral Cavity Squamous Cell Carcinoma	-0.889623
ACH-001675	TR146	Head and Neck	Head and Neck Squamous Cell Carcinoma	Oral Cavity Squamous Cell Carcinoma	-0.532498
ACH-001690	UPCISCC026	Head and Neck	Head and Neck Squamous Cell Carcinoma	Oral Cavity Squamous Cell Carcinoma	-0.865903
ACH-001691	UPCISCC029A	Head and Neck	Head and Neck Squamous Cell Carcinoma	Oral Cavity Squamous Cell Carcinoma	-0.218484
ACH-001692	UPCISCC040	Head and Neck	Head and Neck Squamous Cell Carcinoma	Oral Cavity Squamous Cell Carcinoma	-0.427899
ACH-001694	UPCISCC074	Head and Neck	Head and Neck Squamous Cell Carcinoma	Oral Cavity Squamous Cell Carcinoma	-0.700893
ACH-001695	UPCISCC099	Head and Neck	Head and Neck Squamous Cell Carcinoma	Oral Cavity Squamous Cell Carcinoma	-0.512899
ACH-001228	UPCISCC152	Head and Neck	Head and Neck Squamous Cell Carcinoma	Oral Cavity Squamous Cell Carcinoma	-0.948502
ACH-000618	SNU1041	Head and Neck	Head and Neck Squamous Cell Carcinoma	Hypopharynx Squamous Cell Carcinoma	-0.504745
ACH-000682	SNU1066	Head and Neck	Head and Neck Squamous Cell Carcinoma	Larynx Squamous Cell Carcinoma	-0.598496
ACH-000549	SNU1076	Head and Neck	Head and Neck Squamous Cell Carcinoma	Larynx Squamous Cell Carcinoma	-0.319029
ACH-000794	BICR22	Head and Neck	Head and Neck Squamous Cell Carcinoma	Oral Cavity Squamous Cell Carcinoma	-0.814451
ACH-000228	BICR31	Head and Neck	Head and Neck Squamous Cell Carcinoma	Oral Cavity Squamous Cell Carcinoma	-0.760317
ACH-001332	BICR78	Head and Neck	Head and Neck Squamous Cell Carcinoma	Oral Cavity Squamous Cell Carcinoma	-0.453304
ACH-000518	CAL33	Head and Neck	Head and Neck Squamous Cell Carcinoma	Oral Cavity Squamous Cell Carcinoma	-0.285428
ACH-000500	SNU46	Head and Neck	Head and Neck Squamous Cell Carcinoma	Larynx Squamous Cell Carcinoma	-0.210919
ACH-000415	BICR6	Head and Neck	Head and Neck Squamous Cell Carcinoma	Hypopharynx Squamous Cell Carcinoma	-0.469282
ACH-000503	BICR16	Head and Neck	Head and Neck Squamous Cell Carcinoma	Oral Cavity Squamous Cell Carcinoma	-0.643209
ACH-000771	BICR56	Head and Neck	Head and Neck Squamous Cell Carcinoma	Oral Cavity Squamous Cell Carcinoma	-1.07794
ACH-000630	YD8	Head and Neck	Head and Neck Squamous Cell Carcinoma	Oral Cavity Squamous Cell Carcinoma	-0.14496
ACH-000836	YD15	Head and Neck	Head and Neck Squamous Cell Carcinoma	Oral Cavity Squamous Cell Carcinoma	-0.46359
ACH-000762	YD38	Head and Neck	Head and Neck Squamous Cell Carcinoma	Head and Neck Squamous Cell Carcinoma	-0.265551
ACH-000735	PECAPJ49	Head and Neck	Head and Neck Squamous Cell Carcinoma	Oral Cavity Squamous Cell Carcinoma	-0.706088
ACH-001346	H103	Head and Neck	Head and Neck Squamous Cell Carcinoma	Oral Cavity Squamous Cell Carcinoma	-0.537842
ACH-001509	H357	Head and Neck	Head and Neck Squamous Cell Carcinoma	Oral Cavity Squamous Cell Carcinoma	-0.3117
ACH-001510	H376	Head and Neck	Head and Neck Squamous Cell Carcinoma	Oral Cavity Squamous Cell Carcinoma	-0.500219
ACH-001511	H413	Head and Neck	Head and Neck Squamous Cell Carcinoma	Oral Cavity Squamous Cell Carcinoma	-0.487875
ACH-001699	UPCISCC131	Head and Neck	Head and Neck Squamous Cell Carcinoma	Oral Cavity Squamous Cell Carcinoma	-0.486643
ACH-001229	UPCISCC154	Head and Neck	Head and Neck Squamous Cell Carcinoma	Oral Cavity Squamous Cell Carcinoma	-0.679147
ACH-001701	UPCISCC200	Head and Neck	Head and Neck Squamous Cell Carcinoma	Oral Cavity Squamous Cell Carcinoma	-0.763512
ACH-001347	H157	Head and Neck	Head and Neck Squamous Cell Carcinoma	Oral Cavity Squamous Cell Carcinoma	-0.368241
ACH-000619	PECAPJ15	Head and Neck	Head and Neck Squamous Cell Carcinoma	Oral Cavity Squamous Cell Carcinoma	-0.497018
ACH-000732	PECAPJ41CLONED2	Head and Neck	Head and Neck Squamous Cell Carcinoma	Oral Cavity Squamous Cell Carcinoma	-0.648421
ACH-000548	BHY	Head and Neck	Head and Neck Squamous Cell Carcinoma	Oral Cavity Squamous Cell Carcinoma	-0.709081
ACH-001698	UPCISCC116	Head and Neck	Head and Neck Squamous Cell Carcinoma	Oral Cavity Squamous Cell Carcinoma	-0.361044
ACH-001696	UPCISCC111	Head and Neck	Head and Neck Squamous Cell Carcinoma	Oral Cavity Squamous Cell Carcinoma	-0.242604
ACH-000207	DETROIT562	Head and Neck	Head and Neck Squamous Cell Carcinoma	Oropharynx Squamous Cell Carcinoma	-0.58004
ACH-001385	RPMI2650	Head and Neck	Head and Neck Squamous Cell Carcinoma	Head and Neck Squamous Cell Carcinoma	-0.268718
ACH-000188	SCC25	Head and Neck	Head and Neck Squamous Cell Carcinoma	Oral Cavity Squamous Cell Carcinoma	-1.21935
ACH-000181	SCC9	Head and Neck	Head and Neck Squamous Cell Carcinoma	Oral Cavity Squamous Cell Carcinoma	-0.309117
ACH-000832	CAL27	Head and Neck	Head and Neck Squamous Cell Carcinoma	Oral Cavity Squamous Cell Carcinoma	-0.569398
ACH-000163	SW579	Head and Neck	Head and Neck Squamous Cell Carcinoma	Head and Neck Squamous Cell Carcinoma	-0.62154
ACH-000740	A253	Head and Neck	Head and Neck Squamous Cell Carcinoma	Oral Cavity Squamous Cell Carcinoma	-0.487287
ACH-000846	FADU	Head and Neck	Head and Neck Squamous Cell Carcinoma	Hypopharynx Squamous Cell Carcinoma	-0.731123
ACH-001543	KOSC2	Head and Neck	Head and Neck Squamous Cell Carcinoma	Oral Cavity Squamous Cell Carcinoma	-0.865649
ACH-001542	KON	Head and Neck	Head and Neck Squamous Cell Carcinoma	Oral Cavity Squamous Cell Carcinoma	-0.515816
ACH-001626	OSC20	Head and Neck	Head and Neck Squamous Cell Carcinoma	Oral Cavity Squamous Cell Carcinoma	-0.667551
ACH-001625	OSC19	Head and Neck	Head and Neck Squamous Cell Carcinoma	Oral Cavity Squamous Cell Carcinoma	-0.573426
ACH-000472	HSC2	Head and Neck	Head and Neck Squamous Cell Carcinoma	Oral Cavity Squamous Cell Carcinoma	-1.17712
ACH-000778	HSC3	Head and Neck	Head and Neck Squamous Cell Carcinoma	Oral Cavity Squamous Cell Carcinoma	-0.495234
ACH-001641	SAT	Head and Neck	Head and Neck Squamous Cell Carcinoma	Head and Neck Squamous Cell Carcinoma	-0.913282
ACH-002044	HSQ89	Head and Neck	Head and Neck Squamous Cell Carcinoma	Sinonasal Squamous Cell Carcinoma	-0.72581
ACH-002030	SA3	Head and Neck	Head and Neck Squamous Cell Carcinoma	Oral Cavity Squamous Cell Carcinoma	-1.14306
ACH-002042	T3M5	Head and Neck	Head and Neck Squamous Cell Carcinoma	Head and Neck Squamous Cell Carcinoma	-0.921759
ACH-002029	SAS	Head and Neck	Head and Neck Squamous Cell Carcinoma	Oral Cavity Squamous Cell Carcinoma	-0.581437
ACH-002043	CA922	Head and Neck	Head and Neck Squamous Cell Carcinoma	Oral Cavity Squamous Cell Carcinoma	-0.430119
ACH-002045	HO1U1	Head and Neck	Head and Neck Squamous Cell Carcinoma	Oral Cavity Squamous Cell Carcinoma	-1.03902
ACH-000739	HEPG2	Liver	Hepatoblastoma	Hepatoblastoma	-0.326384
ACH-000671	HUH6	Liver	Hepatoblastoma	Hepatoblastoma	-0.433773
ACH-000577	JHH2	Liver	Hepatocellular Carcinoma	Hepatocellular Carcinoma	-0.330081
ACH-000422	SNU475	Liver	Hepatocellular Carcinoma	Hepatocellular Carcinoma	-0.488759
ACH-002523	SNU739	Liver	Hepatocellular Carcinoma	Hepatocellular Carcinoma	-0.40638
ACH-000537	SNU761	Liver	Hepatocellular Carcinoma	Hepatocellular Carcinoma	-0.0457329
ACH-000316	SNU886	Liver	Hepatocellular Carcinoma	Hepatocellular Carcinoma	-0.0475912
ACH-000221	SNU398	Liver	Hepatocellular Carcinoma	Hepatocellular Carcinoma	-0.503272
ACH-000420	SNU449	Liver	Hepatocellular Carcinoma	Hepatocellular Carcinoma	-0.37225
ACH-000483	SNU182	Liver	Hepatocellular Carcinoma	Hepatocellular Carcinoma	-0.488128
ACH-000478	SNU387	Liver	Hepatocellular Carcinoma	Hepatocellular Carcinoma	-0.0902375
ACH-000493	SNU423	Liver	Hepatocellular Carcinoma	Hepatocellular Carcinoma	-0.0556559
ACH-001318	PLCPRF5	Liver	Hepatocellular Carcinoma	Hepatocellular Carcinoma	-0.250014
ACH-000361	SKHEP1	Liver	Hepatocellular Carcinoma	Hepatocellular Carcinoma	0.0307836
ACH-000475	HUH1	Liver	Hepatocellular Carcinoma	Hepatocellular Carcinoma	-0.790758
ACH-000480	HUH7	Liver	Hepatocellular Carcinoma	Hepatocellular Carcinoma	-0.611579
ACH-000393	HLF	Liver	Hepatocellular Carcinoma	Hepatocellular Carcinoma	-0.134937
ACH-000476	JHH4	Liver	Hepatocellular Carcinoma	Hepatocellular Carcinoma	-0.240837
ACH-000734	JHH5	Liver	Hepatocellular Carcinoma	Hepatocellular Carcinoma	-0.533209
ACH-000217	JHH6	Liver	Hepatocellular Carcinoma	Hepatocellular Carcinoma	-0.281024
ACH-000848	JHH7	Liver	Hepatocellular Carcinoma	Hepatocellular Carcinoma	-0.653903
ACH-000620	JHH1	Liver	Hepatocellular Carcinoma	Hepatocellular Carcinoma	-0.860612
ACH-000471	LI7	Liver	Hepatocellular Carcinoma	Hepatocellular Carcinoma	-0.0809964
ACH-001853	KMCH1	Liver	Hepatocellular Carcinoma plus Intrahepatic Cholangiocarcinoma	Hepatocellular Carcinoma plus Intrahepatic Cholangiocarcinoma	-0.695793
ACH-000702	L1236	Lymphoid	Hodgkin Lymphoma	Hodgkin Lymphoma	-0.987836
ACH-000754	L428	Lymphoid	Hodgkin Lymphoma	Hodgkin Lymphoma	-0.0632841
ACH-001685	UHO1	Lymphoid	Hodgkin Lymphoma	Hodgkin Lymphoma	-1.22349
ACH-001961	GB2	Biliary Tract	Intracholecystic Papillary Neoplasm	Gallbladder Adenocarcinoma, NOS	0.0157626
ACH-001861	TGBC1TKB	Biliary Tract	Intracholecystic Papillary Neoplasm	Gallbladder Cancer	-0.363668
ACH-000141	SNU308	Biliary Tract	Intracholecystic Papillary Neoplasm	Gallbladder Adenocarcinoma, NOS	-0.554634
ACH-001619	OCUG1	Biliary Tract	Intracholecystic Papillary Neoplasm	Gallbladder Adenocarcinoma, NOS	-0.346508
ACH-001607	NOZ	Biliary Tract	Intracholecystic Papillary Neoplasm	Gallbladder Adenocarcinoma, NOS	-0.594832
ACH-001850	G415	Biliary Tract	Intracholecystic Papillary Neoplasm	Gallbladder Adenocarcinoma, NOS	-0.258705
ACH-002647	CCC5	Biliary Tract	Intraductal Papillary Neoplasm of the Bile Duct	Cholangiocarcinoma	-0.316082
ACH-001959	CCLP1	Biliary Tract	Intraductal Papillary Neoplasm of the Bile Duct	Intrahepatic Cholangiocarcinoma	-0.274369
ACH-001960	CCSW1	Biliary Tract	Intraductal Papillary Neoplasm of the Bile Duct	Intrahepatic Cholangiocarcinoma	-0.859455
ACH-001997	ECC2	Biliary Tract	Intraductal Papillary Neoplasm of the Bile Duct	Extrahepatic Cholangiocarcinoma	0.000845484
ACH-001852	HKGZCC	Biliary Tract	Intraductal Papillary Neoplasm of the Bile Duct	Intrahepatic Cholangiocarcinoma	-0.586582
ACH-001834	ICC10	Biliary Tract	Intraductal Papillary Neoplasm of the Bile Duct	Intrahepatic Cholangiocarcinoma	-0.188015
ACH-001835	ICC106	Biliary Tract	Intraductal Papillary Neoplasm of the Bile Duct	Intrahepatic Cholangiocarcinoma	-0.88239
ACH-001836	ICC108	Biliary Tract	Intraductal Papillary Neoplasm of the Bile Duct	Intrahepatic Cholangiocarcinoma	-0.153926
ACH-001838	ICC12	Biliary Tract	Intraductal Papillary Neoplasm of the Bile Duct	Intrahepatic Cholangiocarcinoma	-1.00624
ACH-001839	ICC137	Biliary Tract	Intraductal Papillary Neoplasm of the Bile Duct	Intrahepatic Cholangiocarcinoma	-0.080717
ACH-001841	ICC15	Biliary Tract	Intraductal Papillary Neoplasm of the Bile Duct	Intrahepatic Cholangiocarcinoma	-1.05623
ACH-001842	ICC2	Biliary Tract	Intraductal Papillary Neoplasm of the Bile Duct	Intrahepatic Cholangiocarcinoma	-0.216753
ACH-001843	ICC3	Biliary Tract	Intraductal Papillary Neoplasm of the Bile Duct	Intrahepatic Cholangiocarcinoma	-0.220686
ACH-001844	ICC4	Biliary Tract	Intraductal Papillary Neoplasm of the Bile Duct	Intrahepatic Cholangiocarcinoma	-0.483923
ACH-001848	ICC8	Biliary Tract	Intraductal Papillary Neoplasm of the Bile Duct	Intrahepatic Cholangiocarcinoma	-0.602731
ACH-001849	ICC9	Biliary Tract	Intraductal Papillary Neoplasm of the Bile Duct	Intrahepatic Cholangiocarcinoma	-0.54758
ACH-001856	RBE	Biliary Tract	Intraductal Papillary Neoplasm of the Bile Duct	Intrahepatic Cholangiocarcinoma	-0.0236665
ACH-001857	SG231	Biliary Tract	Intraductal Papillary Neoplasm of the Bile Duct	Intrahepatic Cholangiocarcinoma	-0.0574335
ACH-001858	SSP25	Biliary Tract	Intraductal Papillary Neoplasm of the Bile Duct	Intrahepatic Cholangiocarcinoma	-0.312238
ACH-001863	TKKK	Biliary Tract	Intraductal Papillary Neoplasm of the Bile Duct	Intrahepatic Cholangiocarcinoma	-0.777644
ACH-000268	SNU245	Biliary Tract	Intraductal Papillary Neoplasm of the Bile Duct	Extrahepatic Cholangiocarcinoma	-1.10035
ACH-000461	SNU1196	Biliary Tract	Intraductal Papillary Neoplasm of the Bile Duct	Extrahepatic Cholangiocarcinoma	-0.324133
ACH-001673	TFK1	Biliary Tract	Intraductal Papillary Neoplasm of the Bile Duct	Extrahepatic Cholangiocarcinoma	-0.523345
ACH-001494	EGI1	Biliary Tract	Intraductal Papillary Neoplasm of the Bile Duct	Extrahepatic Cholangiocarcinoma	-0.668502
ACH-000976	HUCCT1	Biliary Tract	Intraductal Papillary Neoplasm of the Bile Duct	Intrahepatic Cholangiocarcinoma	-0.485631
ACH-001538	KKU213	Biliary Tract	Intraductal Papillary Neoplasm of the Bile Duct	Intrahepatic Cholangiocarcinoma	-0.363782
ACH-001536	KKU100	Biliary Tract	Intraductal Papillary Neoplasm of the Bile Duct	Extrahepatic Cholangiocarcinoma	-0.532103
ACH-001864	YSCCC	Biliary Tract	Intraductal Papillary Neoplasm of the Bile Duct	Intrahepatic Cholangiocarcinoma	-0.622726
ACH-000209	SNU1079	Biliary Tract	Intraductal Papillary Neoplasm of the Bile Duct	Intrahepatic Cholangiocarcinoma	-0.511245
ACH-002401	21MT2	Breast	Invasive Breast Carcinoma	Breast Invasive Ductal Carcinoma	-0.110626
ACH-002399	21NT	Breast	Invasive Breast Carcinoma	Breast Invasive Ductal Carcinoma	-0.215871
ACH-001065	EVSAT	Breast	Invasive Breast Carcinoma	Breast Invasive Lobular Carcinoma	-0.65416
ACH-000668	HCC70	Breast	Invasive Breast Carcinoma	Breast Invasive Ductal Carcinoma	-0.66236
ACH-000148	HS578T	Breast	Invasive Breast Carcinoma	Breast Invasive Carcinoma, NOS	-0.218818
ACH-000028	KPL1	Breast	Invasive Breast Carcinoma	Invasive Breast Carcinoma	-0.27194
ACH-000876	MDAMB415	Breast	Invasive Breast Carcinoma	Invasive Breast Carcinoma	-0.296366
ACH-001819	MFM223	Breast	Invasive Breast Carcinoma	Breast Invasive Ductal Carcinoma	-0.367219
ACH-002179	OCUBM	Breast	Invasive Breast Carcinoma	Invasive Breast Carcinoma	-0.791959
ACH-001662	SNU2372	Breast	Invasive Breast Carcinoma	Breast Invasive Cancer, NOS	-0.228825
ACH-001388	SUM102PT	Breast	Invasive Breast Carcinoma	Breast Invasive Ductal Carcinoma	-0.416833
ACH-001389	SUM1315MO2	Breast	Invasive Breast Carcinoma	Breast Invasive Ductal Carcinoma	0.0211346
ACH-001390	SUM149PT	Breast	Invasive Breast Carcinoma	Breast Invasive Ductal Carcinoma	0.0931226
ACH-001391	SUM159PT	Breast	Invasive Breast Carcinoma	Invasive Breast Carcinoma	-0.415758
ACH-001392	SUM185PE	Breast	Invasive Breast Carcinoma	Invasive Breast Carcinoma	-0.59575
ACH-001393	SUM190PT	Breast	Invasive Breast Carcinoma	Invasive Breast Carcinoma	-0.930676
ACH-001394	SUM229PE	Breast	Invasive Breast Carcinoma	Invasive Breast Carcinoma	-0.753302
ACH-001396	SUM52PE	Breast	Invasive Breast Carcinoma	Invasive Breast Carcinoma	-0.569791
ACH-001419	VP229	Breast	Invasive Breast Carcinoma	Breast Invasive Ductal Carcinoma	-0.808218
ACH-000856	CAL51	Breast	Invasive Breast Carcinoma	Invasive Breast Carcinoma	-0.36463
ACH-000330	EFM19	Breast	Invasive Breast Carcinoma	Breast Invasive Ductal Carcinoma	-1.28212
ACH-000212	CAL120	Breast	Invasive Breast Carcinoma	Invasive Breast Carcinoma	-0.244585
ACH-000711	JIMT1	Breast	Invasive Breast Carcinoma	Breast Invasive Ductal Carcinoma	-0.420777
ACH-000352	HCC1428	Breast	Invasive Breast Carcinoma	Invasive Breast Carcinoma	-0.0561151
ACH-000097	ZR751	Breast	Invasive Breast Carcinoma	Breast Invasive Ductal Carcinoma	-0.260368
ACH-000554	UACC893	Breast	Invasive Breast Carcinoma	Breast Invasive Lobular Carcinoma	-1.095
ACH-000276	HCC38	Breast	Invasive Breast Carcinoma	Breast Invasive Ductal Carcinoma	-0.168159
ACH-000374	HCC1143	Breast	Invasive Breast Carcinoma	Breast Invasive Ductal Carcinoma	-0.565901
ACH-000111	HCC1187	Breast	Invasive Breast Carcinoma	Breast Invasive Ductal Carcinoma	-0.378998
ACH-000699	HCC1395	Breast	Invasive Breast Carcinoma	Breast Invasive Ductal Carcinoma	-0.204952
ACH-000277	HCC1419	Breast	Invasive Breast Carcinoma	Breast Invasive Ductal Carcinoma	-0.253342
ACH-000223	HCC1937	Breast	Invasive Breast Carcinoma	Breast Invasive Ductal Carcinoma	-0.78688
ACH-000248	AU565	Breast	Invasive Breast Carcinoma	Invasive Breast Carcinoma	-0.988708
ACH-001683	UACC3133	Breast	Invasive Breast Carcinoma	Breast Invasive Lobular Carcinoma	-0.681761
ACH-000288	BT549	Breast	Invasive Breast Carcinoma	Breast Invasive Carcinoma, NOS	0.0107754
ACH-000258	DU4475	Breast	Invasive Breast Carcinoma	Invasive Breast Carcinoma	-0.0112579
ACH-000573	MDAMB436	Breast	Invasive Breast Carcinoma	Breast Invasive Carcinoma, NOS	-0.194587
ACH-000910	MDAMB453	Breast	Invasive Breast Carcinoma	Invasive Breast Carcinoma	-1.13148
ACH-000849	MDAMB468	Breast	Invasive Breast Carcinoma	Invasive Breast Carcinoma	-0.455566
ACH-000147	T47D	Breast	Invasive Breast Carcinoma	Breast Invasive Ductal Carcinoma	-0.281566
ACH-000783	CAMA1	Breast	Invasive Breast Carcinoma	Breast Invasive Lobular Carcinoma	-0.0975236
ACH-000019	MCF7	Breast	Invasive Breast Carcinoma	Invasive Breast Carcinoma	-0.203527
ACH-000621	MDAMB157	Breast	Invasive Breast Carcinoma	Breast Invasive Ductal Carcinoma	-0.294751
ACH-000768	MDAMB231	Breast	Invasive Breast Carcinoma	Invasive Breast Carcinoma	-0.153186
ACH-000934	MDAMB361	Breast	Invasive Breast Carcinoma	Invasive Breast Carcinoma	-0.6898
ACH-000017	SKBR3	Breast	Invasive Breast Carcinoma	Invasive Breast Carcinoma	-0.483597
ACH-000721	HMC18	Breast	Invasive Breast Carcinoma	Breast Invasive Ductal Carcinoma	-0.497631
ACH-002785	NCCLMS1C1	Soft Tissue	Leiomyosarcoma	Leiomyosarcoma	-0.104091
ACH-000145	SKLMS1	Soft Tissue	Leiomyosarcoma	Leiomyosarcoma	-0.199786
ACH-000505	RKN	Soft Tissue	Leiomyosarcoma	Leiomyosarcoma	-0.386287
ACH-001795	94T778	Soft Tissue	Liposarcoma	Well-Differentiated Liposarcoma	-0.225776
ACH-001796	95T1000	Soft Tissue	Liposarcoma	Well-Differentiated Liposarcoma	-0.244053
ACH-001799	LPS141	Soft Tissue	Liposarcoma	Dedifferentiated Liposarcoma	-0.064852
ACH-001793	LPS27	Soft Tissue	Liposarcoma	Liposarcoma	-0.295363
ACH-001804	LPS510	Soft Tissue	Liposarcoma	Dedifferentiated Liposarcoma	-0.287561
ACH-001791	LPS6	Soft Tissue	Liposarcoma	Liposarcoma	-0.186803
ACH-001802	LPS853	Soft Tissue	Liposarcoma	Dedifferentiated Liposarcoma	0.0507182
ACH-001794	93T449	Soft Tissue	Liposarcoma	Well-Differentiated Liposarcoma	0.0575088
ACH-000187	CORL311	Lung	Lung Neuroendocrine Tumor	Small Cell Lung Cancer	-0.781219
ACH-000695	CORL47	Lung	Lung Neuroendocrine Tumor	Small Cell Lung Cancer	-0.427994
ACH-000290	NCIH209	Lung	Lung Neuroendocrine Tumor	Small Cell Lung Cancer	-0.427054
ACH-000871	NCIH510	Lung	Lung Neuroendocrine Tumor	Small Cell Lung Cancer	-0.724442
ACH-000767	NCIH526	Lung	Lung Neuroendocrine Tumor	Small Cell Lung Cancer	-0.790956
ACH-001386	SCLC22H	Lung	Lung Neuroendocrine Tumor	Small Cell Lung Cancer	-1.13232
ACH-000749	DMS273	Lung	Lung Neuroendocrine Tumor	Small Cell Lung Cancer	-0.465878
ACH-000257	CORL279	Lung	Lung Neuroendocrine Tumor	Small Cell Lung Cancer	-0.913361
ACH-000515	HCC33	Lung	Lung Neuroendocrine Tumor	Small Cell Lung Cancer	-0.541343
ACH-000698	DMS53	Lung	Lung Neuroendocrine Tumor	Small Cell Lung Cancer	-0.325454
ACH-000890	SW1271	Lung	Lung Neuroendocrine Tumor	Small Cell Lung Cancer	-0.172118
ACH-000790	SHP77	Lung	Lung Neuroendocrine Tumor	Small Cell Lung Cancer	-0.144305
ACH-000775	NCIH727	Lung	Lung Neuroendocrine Tumor	Lung Carcinoid	-0.425307
ACH-000639	NCIH211	Lung	Lung Neuroendocrine Tumor	Small Cell Lung Cancer	-0.905965
ACH-000292	NCIH841	Lung	Lung Neuroendocrine Tumor	Small Cell Lung Cancer	-0.648848
ACH-000866	NCIH1048	Lung	Lung Neuroendocrine Tumor	Small Cell Lung Cancer	-0.664495
ACH-000514	NCIH1092	Lung	Lung Neuroendocrine Tumor	Small Cell Lung Cancer	-0.297962
ACH-000431	NCIH1694	Lung	Lung Neuroendocrine Tumor	Small Cell Lung Cancer	-0.818988
ACH-000559	NCIH1836	Lung	Lung Neuroendocrine Tumor	Small Cell Lung Cancer	-1.01817
ACH-000525	NCIH2171	Lung	Lung Neuroendocrine Tumor	Small Cell Lung Cancer	-0.599738
ACH-000912	NCIH2286	Lung	Lung Neuroendocrine Tumor	Small Cell Lung Cancer	-0.402673
ACH-000355	NCIH82	Lung	Lung Neuroendocrine Tumor	Small Cell Lung Cancer	-0.705059
ACH-000800	NCIH446	Lung	Lung Neuroendocrine Tumor	Small Cell Lung Cancer	-0.561009
ACH-001549	LU135	Lung	Lung Neuroendocrine Tumor	Small Cell Lung Cancer	-0.332359
ACH-002051	LU134A	Lung	Lung Neuroendocrine Tumor	Small Cell Lung Cancer	-0.189436
ACH-002052	LU139	Lung	Lung Neuroendocrine Tumor	Small Cell Lung Cancer	-1.18554
ACH-002077	LU165	Lung	Lung Neuroendocrine Tumor	Small Cell Lung Cancer	-0.186284
ACH-000402	BL70	Lymphoid	Mature B-Cell Neoplasms	Burkitt Lymphoma	-0.466054
ACH-000829	HUNS1	Lymphoid	Mature B-Cell Neoplasms	Plasma Cell Myeloma	-0.707273
ACH-000512	INA6	Lymphoid	Mature B-Cell Neoplasms	Plasma Cell Myeloma	-0.226288
ACH-000106	JVM2	Lymphoid	Mature B-Cell Neoplasms	Mantle Cell Lymphoma	-0.475021
ACH-000889	KMM1	Lymphoid	Mature B-Cell Neoplasms	Plasma Cell Myeloma	-0.325131
ACH-000588	KMS26	Lymphoid	Mature B-Cell Neoplasms	Plasma Cell Myeloma	-0.381682
ACH-002485	MAVER1	Lymphoid	Mature B-Cell Neoplasms	Mantle Cell Lymphoma	-0.720237
ACH-000405	MEC1	Lymphoid	Mature B-Cell Neoplasms	Chronic Lymphocytic Leukemia/Small Lymphocytic Lymphoma	-0.841488
ACH-000763	MM1S	Lymphoid	Mature B-Cell Neoplasms	Plasma Cell Myeloma	-0.618964
ACH-000436	OCIMY7	Lymphoid	Mature B-Cell Neoplasms	Plasma Cell Myeloma	-0.560052
ACH-000024	OPM2	Lymphoid	Mature B-Cell Neoplasms	Plasma Cell Myeloma	-0.226496
ACH-001634	PGA1	Lymphoid	Mature B-Cell Neoplasms	Chronic Lymphocytic Leukemia/Small Lymphocytic Lymphoma	-0.718846
ACH-000654	RAJI	Lymphoid	Mature B-Cell Neoplasms	Burkitt Lymphoma	0.0589295
ACH-001639	ROS50	Lymphoid	Mature B-Cell Neoplasms	Diffuse Large B-Cell Lymphoma, NOS	-1.05275
ACH-000817	RPMI8226	Lymphoid	Mature B-Cell Neoplasms	Plasma Cell Myeloma	-0.300447
ACH-000660	SUDHL5	Lymphoid	Mature B-Cell Neoplasms	Diffuse Large B-Cell Lymphoma, NOS	0.112764
ACH-002677	U2946	Lymphoid	Mature B-Cell Neoplasms	Diffuse Large B-Cell Lymphoma, NOS	-0.982146
ACH-002678	WILL1	Lymphoid	Mature B-Cell Neoplasms	Diffuse Large B-Cell Lymphoma, NOS	-1.04188
ACH-001709	WSUNHL	Lymphoid	Mature B-Cell Neoplasms	Diffuse Large B-Cell Lymphoma, NOS	-0.764693
ACH-002500	Z138	Lymphoid	Mature B-Cell Neoplasms	Mantle Cell Lymphoma	-0.773665
ACH-001533	KARPAS1718	Lymphoid	Mature B-Cell Neoplasms	Splenic Marginal Zone Lymphoma	-0.724249
ACH-000346	JVM3	Lymphoid	Mature B-Cell Neoplasms	B-Cell Prolymphocytic Leukemia	-0.360703
ACH-000315	KARPAS422	Lymphoid	Mature B-Cell Neoplasms	Diffuse Large B-Cell Lymphoma, NOS	-0.0970299
ACH-000363	SKMM2	Lymphoid	Mature B-Cell Neoplasms	Plasma Cell Myeloma	-0.209388
ACH-000183	L363	Lymphoid	Mature B-Cell Neoplasms	Plasma Cell Myeloma	-0.824447
ACH-000124	OCILY19	Lymphoid	Mature B-Cell Neoplasms	Diffuse Large B-Cell Lymphoma, NOS	-0.97208
ACH-000838	AMO1	Lymphoid	Mature B-Cell Neoplasms	Plasma Cell Myeloma	-0.223095
ACH-000653	JJN3	Lymphoid	Mature B-Cell Neoplasms	Plasma Cell Myeloma	-0.740767
ACH-000656	SUDHL8	Lymphoid	Mature B-Cell Neoplasms	Diffuse Large B-Cell Lymphoma, NOS	-0.446729
ACH-000398	RI1	Lymphoid	Mature B-Cell Neoplasms	Activated B-cell Type	-0.391155
ACH-001450	BLUE1	Lymphoid	Mature B-Cell Neoplasms	Burkitt Lymphoma	0.242715
ACH-001616	OCILY18	Lymphoid	Mature B-Cell Neoplasms	Diffuse Large B-Cell Lymphoma, NOS	-0.728912
ACH-001707	WAOSEL	Lymphoid	Mature B-Cell Neoplasms	Chronic Lymphocytic Leukemia/Small Lymphocytic Lymphoma	-0.581247
ACH-001677	U2904	Lymphoid	Mature B-Cell Neoplasms	Diffuse Large B-Cell Lymphoma, NOS	-0.438593
ACH-000821	EJM	Lymphoid	Mature B-Cell Neoplasms	Plasma Cell Myeloma	-0.210743
ACH-000567	ST486	Lymphoid	Mature B-Cell Neoplasms	Burkitt Lymphoma	-0.538673
ACH-002214	BC1	Lymphoid	Mature B-Cell Neoplasms	Primary Effusion Lymphoma	-0.38183
ACH-002478	BC2	Lymphoid	Mature B-Cell Neoplasms	Primary Effusion Lymphoma	-0.874249
ACH-000914	HT	Lymphoid	Mature B-Cell Neoplasms	Diffuse Large B-Cell Lymphoma, NOS	0.0578366
ACH-000371	RL	Lymphoid	Mature B-Cell Neoplasms	Diffuse Large B-Cell Lymphoma, NOS	-0.0721689
ACH-002215	BC3	Lymphoid	Mature B-Cell Neoplasms	Primary Effusion Lymphoma	-0.864644
ACH-000334	DB	Lymphoid	Mature B-Cell Neoplasms	Diffuse Large B-Cell Lymphoma, NOS	-0.362286
ACH-001498	FARAGE	Lymphoid	Mature B-Cell Neoplasms	Germinal Center B-Cell Type	-0.323841
ACH-000365	SUDHL4	Lymphoid	Mature B-Cell Neoplasms	Diffuse Large B-Cell Lymphoma, NOS	-0.0295783
ACH-000271	SUDHL10	Lymphoid	Mature B-Cell Neoplasms	Diffuse Large B-Cell Lymphoma, NOS	-0.486131
ACH-000204	LP1	Lymphoid	Mature B-Cell Neoplasms	Plasma Cell Myeloma	-0.380629
ACH-000944	NAMALWA	Lymphoid	Mature B-Cell Neoplasms	Burkitt Lymphoma	-0.798828
ACH-000697	A3KAW	Lymphoid	Mature B-Cell Neoplasms	Diffuse Large B-Cell Lymphoma, NOS	-0.38191
ACH-000714	KMS11	Lymphoid	Mature B-Cell Neoplasms	Plasma Cell Myeloma	-0.660128
ACH-000576	KMS27	Lymphoid	Mature B-Cell Neoplasms	Plasma Cell Myeloma	-0.646568
ACH-000541	KMS34	Lymphoid	Mature B-Cell Neoplasms	Plasma Cell Myeloma	-0.495514
ACH-000426	KMS20	Lymphoid	Mature B-Cell Neoplasms	Plasma Cell Myeloma	-0.478742
ACH-001539	KML1	Lymphoid	Mature B-Cell Neoplasms	Germinal Center B-Cell Type	-0.013326
ACH-000167	KE97	Lymphoid	Mature B-Cell Neoplasms	Plasma Cell Myeloma	-0.608098
ACH-002062	SLVL	Lymphoid	Mature B-Cell Neoplasms	Splenic Marginal Zone Lymphoma	-0.586578
ACH-002055	TL1	Lymphoid	Mature B-Cell Neoplasms	Burkitt Lymphoma	-0.141403
ACH-001737	CTV1DM	Lymphoid	Mature T and NK Neoplasms	Adult T-Cell Leukemia/Lymphoma	-0.450119
ACH-000053	KARPAS299	Lymphoid	Mature T and NK Neoplasms	Anaplastic Large-Cell Lymphoma ALK Positive	-0.586532
ACH-000773	KIJK	Lymphoid	Mature T and NK Neoplasms	Anaplastic Large-Cell Lymphoma ALK Positive	-0.881822
ACH-001111	L82	Lymphoid	Mature T and NK Neoplasms	Anaplastic Large-Cell Lymphoma ALK Positive	-0.40812
ACH-001119	MAC2A	Lymphoid	Mature T and NK Neoplasms	Anaplastic Large-Cell Lymphoma ALK Negative	-0.338249
ACH-000226	SUPM2	Lymphoid	Mature T and NK Neoplasms	Anaplastic Large-Cell Lymphoma ALK Positive	-0.774314
ACH-000101	KE37	Lymphoid	Mature T and NK Neoplasms	Adult T-Cell Leukemia/Lymphoma	-0.627176
ACH-000233	DEL	Lymphoid	Mature T and NK Neoplasms	Anaplastic Large-Cell Lymphoma ALK Positive	-0.770685
ACH-000338	SR786	Lymphoid	Mature T and NK Neoplasms	Anaplastic Large-Cell Lymphoma ALK Positive	-0.196786
ACH-000664	SUDHL1	Lymphoid	Mature T and NK Neoplasms	Anaplastic Large-Cell Lymphoma ALK Positive	-0.815786
ACH-002001	A375SKINCJ1	Skin	Melanoma	Melanoma	-0.350808
ACH-002002	A375SKINCJ2	Skin	Melanoma	Melanoma	-0.313635
ACH-002003	A375SKINCJ3	Skin	Melanoma	Melanoma	-0.262082
ACH-001041	CHL1DM	Skin	Melanoma	Melanoma	-0.225176
ACH-000801	HS936T	Skin	Melanoma	Melanoma	-0.19824
ACH-002458	HT144SKINFV1	Skin	Melanoma	Melanoma	-0.130361
ACH-002460	HT144SKINFV2	Skin	Melanoma	Melanoma	-0.317565
ACH-002143	ISTMEL1	Skin	Melanoma	Melanoma	-0.2572
ACH-000404	K029AX	Skin	Melanoma	Cutaneous Melanoma	-0.613087
ACH-002510	M040416	Skin	Melanoma	Acral Melanoma	-0.201878
ACH-002511	M140325	Skin	Melanoma	Melanoma	-0.315566
ACH-002928	MM100511	Skin	Melanoma	Acral Melanoma	-0.0997979
ACH-002512	MM160113	Skin	Melanoma	Acral Melanoma	0.251137
ACH-001982	NZM3	Skin	Melanoma	Melanoma	-0.0530163
ACH-001986	NZM42	Skin	Melanoma	Melanoma	0.0331457
ACH-001990	NZM7	Skin	Melanoma	Melanoma	-0.55493
ACH-002461	RVH421SKINFV1	Skin	Melanoma	Melanoma	-0.131513
ACH-002005	SKMEL19	Skin	Melanoma	Cutaneous Melanoma	-0.421271
ACH-002004	UACC62SKINCJ1	Skin	Melanoma	Melanoma	0.0674096
ACH-000304	WM115	Skin	Melanoma	Melanoma	-0.0674721
ACH-002508	WM3211	Skin	Melanoma	Acral Melanoma	-0.2425
ACH-000899	WM88	Skin	Melanoma	Melanoma	-0.316435
ACH-000765	WM983B	Skin	Melanoma	Melanoma	-0.157514
ACH-002847	YUHOIN	Skin	Melanoma	Melanoma	-0.00814155
ACH-001239	WM2664	Skin	Melanoma	Melanoma	-0.302515
ACH-000968	COLO792	Skin	Melanoma	Melanoma	-0.0765889
ACH-000614	RVH421	Skin	Melanoma	Melanoma	-0.0217088
ACH-000810	SKMEL30	Skin	Melanoma	Cutaneous Melanoma	-0.34628
ACH-000882	IGR1	Skin	Melanoma	Melanoma	-0.47963
ACH-000550	IGR39	Skin	Melanoma	Melanoma	-0.224432
ACH-000915	IPC298	Skin	Melanoma	Cutaneous Melanoma	0.13396
ACH-000805	COLO679	Skin	Melanoma	Cutaneous Melanoma	-0.378684
ACH-000450	MELHO	Skin	Melanoma	Melanoma	0.00418219
ACH-000881	MELJUSO	Skin	Melanoma	Cutaneous Melanoma	-0.0888722
ACH-000425	UACC62	Skin	Melanoma	Melanoma	-0.1997
ACH-001563	MM127	Skin	Melanoma	Melanoma	-0.104946
ACH-001970	MM253	Skin	Melanoma	Melanoma	-0.207847
ACH-001566	MM370	Skin	Melanoma	Melanoma	-0.134517
ACH-001568	MM386	Skin	Melanoma	Melanoma	-0.13939
ACH-001567	MM383	Skin	Melanoma	Melanoma	-0.05354
ACH-001570	MM426	Skin	Melanoma	Melanoma	-0.292707
ACH-001972	MM473	Skin	Melanoma	Melanoma	-0.370367
ACH-001973	MM485	Skin	Melanoma	Melanoma	-0.514334
ACH-001975	MM576	Skin	Melanoma	Melanoma	-0.484232
ACH-000788	A2058	Skin	Melanoma	Melanoma	-0.394765
ACH-000580	C32	Skin	Melanoma	Melanoma	-0.0536318
ACH-000219	A375	Skin	Melanoma	Melanoma	-0.300207
ACH-000401	COLO800	Skin	Melanoma	Cutaneous Melanoma	-0.388319
ACH-000274	HS852T	Skin	Melanoma	Melanoma	0.0579636
ACH-000441	SH4	Skin	Melanoma	Melanoma	-0.297688
ACH-000661	WM1799	Skin	Melanoma	Melanoma	-0.0528016
ACH-000827	WM793	Skin	Melanoma	Melanoma	-0.463299
ACH-000579	UACC257	Skin	Melanoma	Melanoma	-0.251606
ACH-000632	HS944T	Skin	Melanoma	Cutaneous Melanoma	-0.0837255
ACH-000884	MDAMB435S	Skin	Melanoma	Melanoma	-0.496584
ACH-000799	HS695T	Skin	Melanoma	Melanoma	-0.270695
ACH-000014	HS294T	Skin	Melanoma	Melanoma	-0.451098
ACH-000322	HT144	Skin	Melanoma	Melanoma	-0.158253
ACH-000477	MALME3M	Skin	Melanoma	Melanoma	0.0636899
ACH-000348	RPMI7951	Skin	Melanoma	Melanoma	-0.0278078
ACH-001190	SKMEL2	Skin	Melanoma	Melanoma	-0.224132
ACH-000822	SKMEL24	Skin	Melanoma	Melanoma	-0.165454
ACH-001522	HMY1	Skin	Melanoma	Melanoma	-0.266393
ACH-001645	SEKI	Skin	Melanoma	Melanoma	-0.544306
ACH-002084	MMAC	Skin	Melanoma	Melanoma	0.184871
ACH-000458	CJM	Skin	Melanoma	Melanoma	-0.487882
ACH-000025	CH157MN	CNS/Brain	Meningothelial Tumor	Meningioma	-0.31865
ACH-001067	F5	CNS/Brain	Meningothelial Tumor	Meningioma	0.0471513
ACH-002070	HKBMM	CNS/Brain	Meningothelial Tumor	Meningioma	-0.239195
ACH-001550	MCC13	Skin	Merkel Cell Carcinoma	Merkel Cell Carcinoma	-0.653062
ACH-001551	MCC142	Skin	Merkel Cell Carcinoma	Merkel Cell Carcinoma	-0.847462
ACH-001552	MCC26	Skin	Merkel Cell Carcinoma	Merkel Cell Carcinoma	-0.95752
ACH-001341	DOTC24510	Cervix	Mixed Cervical Carcinoma	Mixed Cervical Carcinoma	-1.15897
ACH-002040	HMVII	Vulva/Vagina	Mucosal Melanoma of the Vulva/Vagina	Mucosal Melanoma of the Vulva/Vagina	-0.390303
ACH-000487	F36P	Myeloid	Myelodysplastic Syndromes	Myelodysplastic Syndromes	-0.915852
ACH-000920	CMLT1	Myeloid	Myeloproliferative Neoplasms	Chronic Myeloid Leukemia, BCR-ABL1+	-0.756124
ACH-000295	EM2	Myeloid	Myeloproliferative Neoplasms	Chronic Myeloid Leukemia, BCR-ABL1+	-0.570566
ACH-000198	EOL1	Myeloid	Myeloproliferative Neoplasms	Chronic Eosinophilic Leukemia, NOS	-0.594286
ACH-000983	KCL22	Myeloid	Myeloproliferative Neoplasms	Chronic Myeloid Leukemia, BCR-ABL1+	-0.846196
ACH-000326	JURLMK1	Myeloid	Myeloproliferative Neoplasms	Chronic Myeloid Leukemia, BCR-ABL1+	-0.73642
ACH-000604	KYO1	Myeloid	Myeloproliferative Neoplasms	Chronic Myeloid Leukemia, BCR-ABL1+	-0.52987
ACH-000551	K562	Myeloid	Myeloproliferative Neoplasms	Chronic Myeloid Leukemia, BCR-ABL1+	-0.690237
ACH-000074	KU812	Myeloid	Myeloproliferative Neoplasms	Chronic Myeloid Leukemia, BCR-ABL1+	-0.798432
ACH-000076	NCO2	Myeloid	Myeloproliferative Neoplasms	Chronic Myeloid Leukemia, BCR-ABL1+	-0.973377
ACH-002061	P2URK562	Myeloid	Myeloproliferative Neoplasms	Chronic Myeloid Leukemia, BCR-ABL1+	-0.842168
ACH-002710	MPNST724	Peripheral Nervous System	Nerve Sheath Tumor	Malignant Peripheral Nerve Sheath Tumor	-0.1071
ACH-002799	NCCMPNST1C1	Peripheral Nervous System	Nerve Sheath Tumor	Malignant Peripheral Nerve Sheath Tumor	-0.546938
ACH-002800	NCCMPNST2C1	Peripheral Nervous System	Nerve Sheath Tumor	Malignant Peripheral Nerve Sheath Tumor	-0.0361749
ACH-002693	S462	Peripheral Nervous System	Nerve Sheath Tumor	Malignant Peripheral Nerve Sheath Tumor	-0.685137
ACH-002066	HSSCH2	Peripheral Nervous System	Nerve Sheath Tumor	Malignant Peripheral Nerve Sheath Tumor	-0.303471
ACH-001481	CHLA90	Peripheral Nervous System	Neuroblastoma	Neuroblastoma	-0.821092
ACH-001338	CHP134	Peripheral Nervous System	Neuroblastoma	Neuroblastoma	-0.678569
ACH-000310	IMR32	Peripheral Nervous System	Neuroblastoma	Neuroblastoma	-0.702682
ACH-002261	KPNYS	Peripheral Nervous System	Neuroblastoma	Neuroblastoma	-0.731166
ACH-001354	LAN2	Peripheral Nervous System	Neuroblastoma	Neuroblastoma	-0.351764
ACH-002278	NB10	Peripheral Nervous System	Neuroblastoma	Neuroblastoma	-0.908165
ACH-002280	NB13	Peripheral Nervous System	Neuroblastoma	Neuroblastoma	-0.256057
ACH-001303	NB1643	Peripheral Nervous System	Neuroblastoma	Neuroblastoma	-0.509398
ACH-002282	NB17	Peripheral Nervous System	Neuroblastoma	Neuroblastoma	-0.416227
ACH-002283	NB5	Peripheral Nervous System	Neuroblastoma	Neuroblastoma	-0.733067
ACH-002284	NB6	Peripheral Nervous System	Neuroblastoma	Neuroblastoma	-0.969626
ACH-002285	NB7	Peripheral Nervous System	Neuroblastoma	Neuroblastoma	-1.08683
ACH-001366	NGP	Peripheral Nervous System	Neuroblastoma	Neuroblastoma	-0.605169
ACH-000203	NH6	Peripheral Nervous System	Neuroblastoma	Neuroblastoma	-0.454143
ACH-001367	NMB	Peripheral Nervous System	Neuroblastoma	Neuroblastoma	-0.212418
ACH-002922	SKNMM	Peripheral Nervous System	Neuroblastoma	Neuroblastoma	-0.62483
ACH-000078	MHHNB11	Peripheral Nervous System	Neuroblastoma	Neuroblastoma	-0.601685
ACH-000099	SIMA	Peripheral Nervous System	Neuroblastoma	Neuroblastoma	-0.946778
ACH-000259	KELLY	Peripheral Nervous System	Neuroblastoma	Neuroblastoma	-0.61557
ACH-001344	GIMEN	Peripheral Nervous System	Neuroblastoma	Neuroblastoma	-0.757737
ACH-001548	LS	Peripheral Nervous System	Neuroblastoma	Neuroblastoma	-0.487865
ACH-000260	SKNAS	Peripheral Nervous System	Neuroblastoma	Neuroblastoma	-1.36611
ACH-000341	SKNFI	Peripheral Nervous System	Neuroblastoma	Neuroblastoma	-0.441671
ACH-000366	SKNDZ	Peripheral Nervous System	Neuroblastoma	Neuroblastoma	-0.706307
ACH-001188	SHSY5Y	Peripheral Nervous System	Neuroblastoma	Neuroblastoma	-0.596152
ACH-000312	SKNBE2	Peripheral Nervous System	Neuroblastoma	Neuroblastoma	-0.611941
ACH-000120	CHP212	Peripheral Nervous System	Neuroblastoma	Neuroblastoma	-0.976665
ACH-000149	SKNSH	Peripheral Nervous System	Neuroblastoma	Neuroblastoma	-0.589693
ACH-000804	NB1	Peripheral Nervous System	Neuroblastoma	Neuroblastoma	-0.129291
ACH-000227	KPNYN	Peripheral Nervous System	Neuroblastoma	Neuroblastoma	-0.787549
ACH-001674	TGW	Peripheral Nervous System	Neuroblastoma	Neuroblastoma	-0.940537
ACH-001603	NH12	Peripheral Nervous System	Neuroblastoma	Neuroblastoma	-1.27997
ACH-002083	NB69	Peripheral Nervous System	Neuroblastoma	Neuroblastoma	-0.486941
ACH-002080	TN2	Peripheral Nervous System	Neuroblastoma	Neuroblastoma	-0.567082
ACH-001300	CHLA15	Peripheral Nervous System	Neuroblastoma	Neuroblastoma	-0.217116
ACH-001301	COGN278	Peripheral Nervous System	Neuroblastoma	Neuroblastoma	-0.741123
ACH-001302	COGN305	Peripheral Nervous System	Neuroblastoma	Neuroblastoma	-0.549756
ACH-002210	ARH77	Myeloid	Non-Cancerous	Immortalized Blood	-0.733931
ACH-001310	HA1E	Kidney	Non-Cancerous	Immortalized Embyonic Kidney Cells	-0.440691
ACH-002247	IM9	Myeloid	Non-Cancerous	Immortalized Blood	-0.660177
ACH-002465	RPE1SS119	Eye	Non-Cancerous	Immortalized Epithelial Cells, Retinal	-0.157109
ACH-002462	RPE1SS48	Eye	Non-Cancerous	Immortalized Epithelial Cells, Retinal	-0.213944
ACH-002467	RPE1SS51	Eye	Non-Cancerous	Immortalized Epithelial Cells, Retinal	-0.017109
ACH-002464	RPE1SS6	Eye	Non-Cancerous	Immortalized Epithelial Cells, Retinal	-0.187367
ACH-002463	RPE1SS77	Eye	Non-Cancerous	Immortalized Epithelial Cells, Retinal	-0.0647229
ACH-001453	BPH1	Prostate	Non-Cancerous	Hyperplasia, Prostate	-0.719983
ACH-000133	HS729	Fibroblast	Non-Cancerous	Fibroblast	-0.252705
ACH-001197	SMZ1	Lymphoid	Non-Hodgkin Lymphoma	Mature T and NK Neoplasms	-0.922786
ACH-000583	MC116	Lymphoid	Non-Hodgkin Lymphoma	Mature B-Cell Neoplasms	-0.0272824
ACH-000077	MJ	Lymphoid	Non-Hodgkin Lymphoma	Mature T and NK Neoplasms	-0.506611
ACH-001642	SCC3	Lymphoid	Non-Hodgkin Lymphoma	Mature B-Cell Neoplasms	-0.468183
ACH-001502	GCT27	Testis	Non-Seminomatous Germ Cell Tumor	Teratoma	-0.41679
ACH-001668	SUSA	Testis	Non-Seminomatous Germ Cell Tumor	Teratoma	-0.69936
ACH-002291	NTERA2CLD1	Testis	Non-Seminomatous Germ Cell Tumor	Embryonal Carcinoma	-0.445439
ACH-001578	NCCIT	Testis	Non-Seminomatous Germ Cell Tumor	Embryonal Carcinoma	-0.507814
ACH-000757	A427	Lung	Non-Small Cell Lung Cancer	Lung Adenocarcinoma	-0.54148
ACH-003012	A549CRAFKD	Lung	Non-Small Cell Lung Cancer	Lung Adenocarcinoma	-0.694973
ACH-000706	EKVX	Lung	Non-Small Cell Lung Cancer	Lung Adenocarcinoma	-0.509897
ACH-000585	EPLC272H	Lung	Non-Small Cell Lung Cancer	Lung Squamous Cell Carcinoma	-1.16863
ACH-002650	ETCC016	Lung	Non-Small Cell Lung Cancer	Lung Adenocarcinoma	-0.955181
ACH-000143	HCC2429	Lung	Non-Small Cell Lung Cancer	Non-Small Cell Lung Cancer	-0.809249
ACH-000975	HCC2450	Lung	Non-Small Cell Lung Cancer	Lung Squamous Cell Carcinoma	-0.105501
ACH-000840	HCC366	Lung	Non-Small Cell Lung Cancer	Lung Adenosquamous Carcinoma	-0.742438
ACH-000339	HCC461	Lung	Non-Small Cell Lung Cancer	Lung Adenocarcinoma	-0.0730971
ACH-000872	HCC515	Lung	Non-Small Cell Lung Cancer	Lung Adenocarcinoma	-0.133341
ACH-000029	HCC827GR5	Lung	Non-Small Cell Lung Cancer	Lung Adenocarcinoma	-0.392532
ACH-000861	HOP62	Lung	Non-Small Cell Lung Cancer	Lung Adenocarcinoma	-0.089211
ACH-002156	LC1SQ	Lung	Non-Small Cell Lung Cancer	Lung Squamous Cell Carcinoma	-0.676498
ACH-000596	LCLC97TM1	Lung	Non-Small Cell Lung Cancer	Large Cell Lung Carcinoma	-0.505114
ACH-000438	LU65	Lung	Non-Small Cell Lung Cancer	Giant Cell Carcinoma of the Lung	-0.438162
ACH-000851	MORCPR	Lung	Non-Small Cell Lung Cancer	Lung Adenocarcinoma	-0.414435
ACH-000921	NCIH157DM	Lung	Non-Small Cell Lung Cancer	Lung Squamous Cell Carcinoma	-0.00994692
ACH-001137	NCIH1993	Lung	Non-Small Cell Lung Cancer	Lung Adenocarcinoma	-0.474495
ACH-000700	NCIH2882	Lung	Non-Small Cell Lung Cancer	Lung Squamous Cell Carcinoma	-0.139279
ACH-000251	NCIH2887	Lung	Non-Small Cell Lung Cancer	Non-Small Cell Lung Cancer	-0.16028
ACH-000337	NCIH3122	Lung	Non-Small Cell Lung Cancer	Lung Adenocarcinoma	-0.777638
ACH-000442	RERFLCSQ1	Lung	Non-Small Cell Lung Cancer	Lung Squamous Cell Carcinoma	-0.845825
ACH-002526	SNU1327	Lung	Non-Small Cell Lung Cancer	Lung Adenocarcinoma	-0.692649
ACH-002522	SNU2292	Lung	Non-Small Cell Lung Cancer	Lung Adenocarcinoma	-0.831183
ACH-002531	SNU2535	Lung	Non-Small Cell Lung Cancer	Lung Adenocarcinoma	-0.736719
ACH-001233	VMRCLCD	Lung	Non-Small Cell Lung Cancer	Lung Adenocarcinoma	-1.63663
ACH-000454	HCC95	Lung	Non-Small Cell Lung Cancer	Lung Squamous Cell Carcinoma	-0.709856
ACH-000901	HCC1359	Lung	Non-Small Cell Lung Cancer	Giant Cell Carcinoma of the Lung	-0.188506
ACH-000390	LUDLU1	Lung	Non-Small Cell Lung Cancer	Lung Squamous Cell Carcinoma	-1.10805
ACH-000161	CORL105	Lung	Non-Small Cell Lung Cancer	Lung Adenocarcinoma	-0.174222
ACH-000662	CORL23	Lung	Non-Small Cell Lung Cancer	Large Cell Lung Carcinoma	-0.888061
ACH-000837	NCIH322	Lung	Non-Small Cell Lung Cancer	Lung Adenocarcinoma	-0.49215
ACH-000867	CHAGOK1	Lung	Non-Small Cell Lung Cancer	Non-Small Cell Lung Cancer	-0.714601
ACH-000787	LXF289	Lung	Non-Small Cell Lung Cancer	Lung Adenocarcinoma	-0.16225
ACH-000627	LCLC103H	Lung	Non-Small Cell Lung Cancer	Large Cell Lung Carcinoma	-0.234287
ACH-000176	LOUNH91	Lung	Non-Small Cell Lung Cancer	Lung Squamous Cell Carcinoma	-0.246055
ACH-000826	CAL12T	Lung	Non-Small Cell Lung Cancer	Non-Small Cell Lung Cancer	-0.680255
ACH-000878	HCC15	Lung	Non-Small Cell Lung Cancer	Lung Squamous Cell Carcinoma	-0.220902
ACH-000667	HCC44	Lung	Non-Small Cell Lung Cancer	Lung Adenocarcinoma	-0.334932
ACH-000562	HCC78	Lung	Non-Small Cell Lung Cancer	Lung Adenocarcinoma	-1.00241
ACH-000681	A549	Lung	Non-Small Cell Lung Cancer	Lung Adenocarcinoma	-0.507915
ACH-000785	NCIH2126	Lung	Non-Small Cell Lung Cancer	Lung Adenocarcinoma	-0.804063
ACH-000414	NCIH1944	Lung	Non-Small Cell Lung Cancer	Lung Adenocarcinoma	0.072371
ACH-001075	NCIH292	Lung	Non-Small Cell Lung Cancer	Mucoepidermoid Carcinoma of the Lung	-0.646054
ACH-000677	SW1573	Lung	Non-Small Cell Lung Cancer	Lung Adenocarcinoma	-0.125464
ACH-000012	HCC827	Lung	Non-Small Cell Lung Cancer	Lung Adenocarcinoma	-0.38646
ACH-000900	NCIH23	Lung	Non-Small Cell Lung Cancer	Lung Adenocarcinoma	-0.121807
ACH-000510	NCIH1299	Lung	Non-Small Cell Lung Cancer	Large Cell Lung Carcinoma	-0.0291596
ACH-000860	NCIH358	Lung	Non-Small Cell Lung Cancer	Lung Adenocarcinoma	-0.642802
ACH-000343	NCIH522	Lung	Non-Small Cell Lung Cancer	Lung Adenocarcinoma	-0.839227
ACH-000980	NCIH1155	Lung	Non-Small Cell Lung Cancer	Large Cell Lung Carcinoma	-0.0142951
ACH-000378	NCIH647	Lung	Non-Small Cell Lung Cancer	Lung Adenosquamous Carcinoma	-0.189856
ACH-000945	NCIH650	Lung	Non-Small Cell Lung Cancer	Lung Adenocarcinoma	-0.933285
ACH-000416	NCIH838	Lung	Non-Small Cell Lung Cancer	Lung Adenocarcinoma	-0.279879
ACH-000666	NCIH1355	Lung	Non-Small Cell Lung Cancer	Lung Adenocarcinoma	-0.267374
ACH-000845	NCIH1373	Lung	Non-Small Cell Lung Cancer	Lung Adenocarcinoma	-0.296227
ACH-000589	NCIH1437	Lung	Non-Small Cell Lung Cancer	Lung Adenocarcinoma	-0.466514
ACH-000869	NCIH1568	Lung	Non-Small Cell Lung Cancer	Lung Adenocarcinoma	-0.648239
ACH-000015	NCIH1581	Lung	Non-Small Cell Lung Cancer	Large Cell Lung Carcinoma	-0.765339
ACH-000916	NCIH1573	Lung	Non-Small Cell Lung Cancer	Lung Adenocarcinoma	-0.248064
ACH-000766	NCIH1648	Lung	Non-Small Cell Lung Cancer	Lung Adenocarcinoma	-0.327703
ACH-000448	NCIH1666	Lung	Non-Small Cell Lung Cancer	Lung Adenocarcinoma	-0.792485
ACH-000021	NCIH1693	Lung	Non-Small Cell Lung Cancer	Lung Adenocarcinoma	-0.355724
ACH-000747	NCIH1703	Lung	Non-Small Cell Lung Cancer	Lung Squamous Cell Carcinoma	-0.102863
ACH-000496	NCIH1792	Lung	Non-Small Cell Lung Cancer	Lung Adenocarcinoma	-0.607383
ACH-000888	NCIH1793	Lung	Non-Small Cell Lung Cancer	Lung Adenocarcinoma	-0.278993
ACH-000894	NCIH1869	Lung	Non-Small Cell Lung Cancer	Lung Squamous Cell Carcinoma	-0.0572261
ACH-000434	NCIH1915	Lung	Non-Small Cell Lung Cancer	Large Cell Lung Carcinoma	-0.151885
ACH-000587	NCIH1975	Lung	Non-Small Cell Lung Cancer	Lung Adenocarcinoma	-0.264567
ACH-000886	NCIH2009	Lung	Non-Small Cell Lung Cancer	Lung Adenocarcinoma	-0.483313
ACH-000781	NCIH2023	Lung	Non-Small Cell Lung Cancer	Lung Adenocarcinoma	-0.347788
ACH-000521	NCIH2030	Lung	Non-Small Cell Lung Cancer	Lung Adenocarcinoma	0.0943127
ACH-000841	NCIH2087	Lung	Non-Small Cell Lung Cancer	Lung Adenocarcinoma	-0.183417
ACH-000929	NCIH2110	Lung	Non-Small Cell Lung Cancer	Non-Small Cell Lung Cancer	-0.950283
ACH-000481	NCIH2170	Lung	Non-Small Cell Lung Cancer	Lung Squamous Cell Carcinoma	-1.27283
ACH-000924	NCIH2172	Lung	Non-Small Cell Lung Cancer	Non-Small Cell Lung Cancer	-0.569106
ACH-000718	NCIH2291	Lung	Non-Small Cell Lung Cancer	Lung Adenocarcinoma	-0.334239
ACH-000311	NCIH2122	Lung	Non-Small Cell Lung Cancer	Lung Adenocarcinoma	-0.200976
ACH-000858	KNS62	Lung	Non-Small Cell Lung Cancer	Lung Squamous Cell Carcinoma	-1.12031
ACH-000638	NCIH441	Lung	Non-Small Cell Lung Cancer	Lung Adenocarcinoma	-0.616868
ACH-000463	NCIH460	Lung	Non-Small Cell Lung Cancer	Large Cell Lung Carcinoma	-0.511565
ACH-000395	NCIH520	Lung	Non-Small Cell Lung Cancer	Lung Squamous Cell Carcinoma	-0.52437
ACH-000853	NCIH661	Lung	Non-Small Cell Lung Cancer	Large Cell Lung Carcinoma	-0.150586
ACH-000511	CALU1	Lung	Non-Small Cell Lung Cancer	Lung Squamous Cell Carcinoma	0.0145789
ACH-000264	CALU6	Lung	Non-Small Cell Lung Cancer	Lung Adenocarcinoma	-0.304133
ACH-000665	SKMES1	Lung	Non-Small Cell Lung Cancer	Lung Squamous Cell Carcinoma	-0.0593632
ACH-000444	LU99	Lung	Non-Small Cell Lung Cancer	Giant Cell Carcinoma of the Lung	-0.375903
ACH-000528	ABC1	Lung	Non-Small Cell Lung Cancer	Lung Adenocarcinoma	-0.693395
ACH-000791	RERFLCAD1	Lung	Non-Small Cell Lung Cancer	Lung Adenocarcinoma	-0.0392619
ACH-000774	RERFLCAD2	Lung	Non-Small Cell Lung Cancer	Lung Adenocarcinoma	-0.478401
ACH-000843	HARA	Lung	Non-Small Cell Lung Cancer	Lung Squamous Cell Carcinoma	-0.701546
ACH-000035	NCIH1650	Lung	Non-Small Cell Lung Cancer	Non-Small Cell Lung Cancer	-0.49983
ACH-000261	RERFLCAI	Lung	Non-Small Cell Lung Cancer	Lung Squamous Cell Carcinoma	-0.042916
ACH-000672	IALM	Lung	Non-Small Cell Lung Cancer	Large Cell Lung Carcinoma	-0.709128
ACH-002035	LCAM1	Lung	Non-Small Cell Lung Cancer	Poorly Differentiated Non-Small Cell Lung Cancer	-0.210574
ACH-000563	EBC1	Lung	Non-Small Cell Lung Cancer	Lung Squamous Cell Carcinoma	-0.386042
ACH-000769	LK2	Lung	Non-Small Cell Lung Cancer	Lung Squamous Cell Carcinoma	-1.1552
ACH-000030	PC14	Lung	Non-Small Cell Lung Cancer	Lung Adenocarcinoma	-0.481038
ACH-001554	MEL202	Eye	Ocular Melanoma	Uveal Melanoma	-0.448316
ACH-002014	MEL270	Eye	Ocular Melanoma	Uveal Melanoma	0.31279
ACH-002015	MEL285	Eye	Ocular Melanoma	Uveal Melanoma	-0.311932
ACH-002016	MEL290	Eye	Ocular Melanoma	Uveal Melanoma	-0.143201
ACH-002018	OMM25	Eye	Ocular Melanoma	Uveal Melanoma	-0.113991
ACH-002926	UPMD1	Eye	Ocular Melanoma	Uveal Melanoma	-0.358962
ACH-002925	UPMM3	Eye	Ocular Melanoma	Uveal Melanoma	0.0327345
ACH-002687	WM3772F	Eye	Ocular Melanoma	Uveal Melanoma	-0.226541
ACH-002069	HSOS1	Bone	Osteosarcoma	Osteosarcoma	-0.601464
ACH-002471	OS052	Bone	Osteosarcoma	Osteosarcoma	-0.363128
ACH-001814	OS252	Bone	Osteosarcoma	Osteosarcoma	-0.254836
ACH-002834	OS384	Bone	Osteosarcoma	Osteosarcoma	-0.376311
ACH-001715	CAL72	Bone	Osteosarcoma	Osteosarcoma	0.132952
ACH-000359	MG63	Bone	Osteosarcoma	Osteosarcoma	-0.149831
ACH-000082	G292CLONEA141B1	Bone	Osteosarcoma	Osteosarcoma	-0.128216
ACH-000748	SJSA1	Bone	Osteosarcoma	Osteosarcoma	-0.0865895
ACH-001001	143B	Bone	Osteosarcoma	Osteosarcoma	-1.01998
ACH-000410	SAOS2	Bone	Osteosarcoma	Osteosarcoma	-0.320154
ACH-000364	U2OS	Bone	Osteosarcoma	Osteosarcoma	-0.21549
ACH-001526	HUO9	Bone	Osteosarcoma	Osteosarcoma	-0.353249
ACH-002067	NOS1	Bone	Osteosarcoma	Osteosarcoma	-0.315446
ACH-000520	59M	Ovary/Fallopian Tube	Ovarian Epithelial Tumor	High-Grade Serous Ovarian Cancer	-0.189372
ACH-001278	BIN67	Ovary/Fallopian Tube	Ovarian Epithelial Tumor	Small Cell Carcinoma of the Ovary	-0.434418
ACH-001340	COV413A	Ovary/Fallopian Tube	Ovarian Epithelial Tumor	Serous Ovarian Cancer	-0.432032
ACH-001048	COV504	Ovary/Fallopian Tube	Ovarian Epithelial Tumor	Serous Ovarian Cancer	-0.116006
ACH-001063	DOV13	Ovary/Fallopian Tube	Ovarian Epithelial Tumor	Serous Ovarian Cancer	-0.238179
ACH-002140	HEY	Ovary/Fallopian Tube	Ovarian Epithelial Tumor	High-Grade Serous Ovarian Cancer	-0.6577
ACH-000542	HEYA8	Ovary/Fallopian Tube	Ovarian Epithelial Tumor	High-Grade Serous Ovarian Cancer	-0.543711
ACH-000966	IGROV1	Ovary/Fallopian Tube	Ovarian Epithelial Tumor	Endometrioid Ovarian Cancer	-0.119637
ACH-002486	MESOV	Ovary/Fallopian Tube	Ovarian Epithelial Tumor	Serous Ovarian Cancer	-0.0877621
ACH-000116	OAW28	Ovary/Fallopian Tube	Ovarian Epithelial Tumor	High-Grade Serous Ovarian Cancer	-0.653462
ACH-000962	OC314	Ovary/Fallopian Tube	Ovarian Epithelial Tumor	Serous Ovarian Cancer	-0.09178
ACH-001145	OC316	Ovary/Fallopian Tube	Ovarian Epithelial Tumor	Serous Ovarian Cancer	-0.158304
ACH-001719	OCIC4P	Ovary/Fallopian Tube	Ovarian Epithelial Tumor	Clear Cell Ovarian Cancer	-0.418627
ACH-001370	OCIP5X	Ovary/Fallopian Tube	Ovarian Epithelial Tumor	Serous Ovarian Cancer	-0.748549
ACH-002181	OVCA420	Ovary/Fallopian Tube	Ovarian Epithelial Tumor	Serous Ovarian Cancer	-0.613671
ACH-001151	OVCAR5	Ovary/Fallopian Tube	Ovarian Epithelial Tumor	High-Grade Serous Ovarian Cancer	-0.168924
ACH-000646	OVMANA	Ovary/Fallopian Tube	Ovarian Epithelial Tumor	Clear Cell Ovarian Cancer	-0.818159
ACH-002183	OVMIU	Ovary/Fallopian Tube	Ovarian Epithelial Tumor	High-Grade Serous Ovarian Cancer	-0.242105
ACH-001630	PEO1	Ovary/Fallopian Tube	Ovarian Epithelial Tumor	Serous Ovarian Cancer	-0.267482
ACH-001632	PEO4	Ovary/Fallopian Tube	Ovarian Epithelial Tumor	Serous Ovarian Cancer	-0.183987
ACH-001279	SCCOHT1	Ovary/Fallopian Tube	Ovarian Epithelial Tumor	Small Cell Carcinoma of the Ovary	-0.264532
ACH-002524	SNU251	Ovary/Fallopian Tube	Ovarian Epithelial Tumor	Endometrioid Ovarian Cancer	-0.0605614
ACH-000460	SNU8	Ovary/Fallopian Tube	Ovarian Epithelial Tumor	Serous Ovarian Cancer	-0.903365
ACH-001403	TO14	Ovary/Fallopian Tube	Ovarian Epithelial Tumor	Serous Ovarian Cancer	-0.451245
ACH-001991	NZOV9	Ovary/Fallopian Tube	Ovarian Epithelial Tumor	Endometrioid Ovarian Cancer	0.0603915
ACH-001628	PEA1	Ovary/Fallopian Tube	Ovarian Epithelial Tumor	High-Grade Serous Ovarian Cancer	-0.3941
ACH-000256	COV318	Ovary/Fallopian Tube	Ovarian Epithelial Tumor	High-Grade Serous Ovarian Cancer	-0.712674
ACH-000608	COV644	Ovary/Fallopian Tube	Ovarian Epithelial Tumor	Mucinous Ovarian Cancer	-0.360262
ACH-000123	COV434	Ovary/Fallopian Tube	Ovarian Epithelial Tumor	Small Cell Carcinoma of the Ovary	-0.741096
ACH-000278	COV362	Ovary/Fallopian Tube	Ovarian Epithelial Tumor	High-Grade Serous Ovarian Cancer	0.0761676
ACH-000280	SNU840	Ovary/Fallopian Tube	Ovarian Epithelial Tumor	Brenner Tumor, Malignant	-0.466269
ACH-000704	OAW42	Ovary/Fallopian Tube	Ovarian Epithelial Tumor	Serous Ovarian Cancer	-0.0510866
ACH-000657	A2780	Ovary/Fallopian Tube	Ovarian Epithelial Tumor	Endometrioid Ovarian Cancer	-0.604953
ACH-000688	OV7	Ovary/Fallopian Tube	Ovarian Epithelial Tumor	Mixed Ovarian Carcinoma	-0.380158
ACH-000936	EFO27	Ovary/Fallopian Tube	Ovarian Epithelial Tumor	Mucinous Ovarian Cancer	-0.295179
ACH-000308	EFO21	Ovary/Fallopian Tube	Ovarian Epithelial Tumor	Serous Ovarian Cancer	-1.32433
ACH-000013	ONCODG1	Ovary/Fallopian Tube	Ovarian Epithelial Tumor	High-Grade Serous Ovarian Cancer	-0.845625
ACH-000885	TOV21G	Ovary/Fallopian Tube	Ovarian Epithelial Tumor	Clear Cell Ovarian Cancer	-0.170799
ACH-000048	TOV112D	Ovary/Fallopian Tube	Ovarian Epithelial Tumor	Endometrioid Ovarian Cancer	-1.06247
ACH-000291	OV90	Ovary/Fallopian Tube	Ovarian Epithelial Tumor	Serous Ovarian Cancer	-0.82222
ACH-000906	ES2	Ovary/Fallopian Tube	Ovarian Epithelial Tumor	Clear Cell Ovarian Cancer	-0.349535
ACH-001418	UWB1289	Ovary/Fallopian Tube	Ovarian Epithelial Tumor	Serous Ovarian Cancer	-0.555084
ACH-000696	OVCAR8	Ovary/Fallopian Tube	Ovarian Epithelial Tumor	High-Grade Serous Ovarian Cancer	-0.173649
ACH-000001	NIHOVCAR3	Ovary/Fallopian Tube	Ovarian Epithelial Tumor	High-Grade Serous Ovarian Cancer	-0.861403
ACH-000713	CAOV3	Ovary/Fallopian Tube	Ovarian Epithelial Tumor	High-Grade Serous Ovarian Cancer	0.0557218
ACH-000103	CAOV4	Ovary/Fallopian Tube	Ovarian Epithelial Tumor	High-Grade Serous Ovarian Cancer	-0.508939
ACH-000811	SKOV3	Ovary/Fallopian Tube	Ovarian Epithelial Tumor	Serous Ovarian Cancer	-0.125862
ACH-000719	RMGI	Ovary/Fallopian Tube	Ovarian Epithelial Tumor	Clear Cell Ovarian Cancer	-0.732598
ACH-000701	RMUGS	Ovary/Fallopian Tube	Ovarian Epithelial Tumor	Mucinous Ovarian Cancer	-0.790312
ACH-000524	KURAMOCHI	Ovary/Fallopian Tube	Ovarian Epithelial Tumor	High-Grade Serous Ovarian Cancer	-0.36893
ACH-000430	TYKNU	Ovary/Fallopian Tube	Ovarian Epithelial Tumor	High-Grade Serous Ovarian Cancer	-0.491896
ACH-000796	MCAS	Ovary/Fallopian Tube	Ovarian Epithelial Tumor	Mucinous Ovarian Cancer	-0.975546
ACH-000527	OVISE	Ovary/Fallopian Tube	Ovarian Epithelial Tumor	Clear Cell Ovarian Cancer	-0.698549
ACH-000663	OVTOKO	Ovary/Fallopian Tube	Ovarian Epithelial Tumor	Clear Cell Ovarian Cancer	-0.386722
ACH-000324	JHOC5	Ovary/Fallopian Tube	Ovarian Epithelial Tumor	Clear Cell Ovarian Cancer	-0.16409
ACH-000132	JHOS2	Ovary/Fallopian Tube	Ovarian Epithelial Tumor	High-Grade Serous Ovarian Cancer	-0.514897
ACH-000237	JHOM1	Ovary/Fallopian Tube	Ovarian Epithelial Tumor	Mucinous Ovarian Cancer	-0.374902
ACH-000584	JHOS4	Ovary/Fallopian Tube	Ovarian Epithelial Tumor	High-Grade Serous Ovarian Cancer	-0.761076
ACH-000947	OVK18	Ovary/Fallopian Tube	Ovarian Epithelial Tumor	Endometrioid Ovarian Cancer	-0.323419
ACH-001374	PA1	Ovary/Fallopian Tube	Ovarian Germ Cell Tumor	Mixed Germ Cell Tumor	-0.525555
ACH-001999	9505BIK	Pancreas	Pancreatic Adenocarcinoma	Pancreatic Adenocarcinoma	-0.55612
ACH-001098	KCIMOH1	Pancreas	Pancreatic Adenocarcinoma	Pancreatic Adenocarcinoma	-0.654268
ACH-001107	KP1N	Pancreas	Pancreatic Adenocarcinoma	Pancreatic Adenocarcinoma	-0.21475
ACH-002672	MAPACHS77	Pancreas	Pancreatic Adenocarcinoma	Pancreatic Adenocarcinoma	-0.785762
ACH-001380	PACADD165	Pancreas	Pancreatic Adenocarcinoma	Pancreatic Adenocarcinoma	-0.471974
ACH-001382	PACADD188	Pancreas	Pancreatic Adenocarcinoma	Pancreatic Adenocarcinoma	-0.042982
ACH-002186	PL4	Pancreas	Pancreatic Adenocarcinoma	Pancreatic Adenocarcinoma	-0.860371
ACH-000266	SNU213	Pancreas	Pancreatic Adenocarcinoma	Pancreatic Adenocarcinoma	-0.721016
ACH-000517	SNU410	Pancreas	Pancreatic Adenocarcinoma	Pancreatic Adenocarcinoma	-0.180776
ACH-000320	PSN1	Pancreas	Pancreatic Adenocarcinoma	Pancreatic Adenocarcinoma	-1.03791
ACH-000213	HUPT4	Pancreas	Pancreatic Adenocarcinoma	Pancreatic Adenocarcinoma	-1.06899
ACH-000023	PATU8988T	Pancreas	Pancreatic Adenocarcinoma	Pancreatic Adenocarcinoma	-0.523262
ACH-000599	PATU8902	Pancreas	Pancreatic Adenocarcinoma	Pancreatic Adenocarcinoma	0.00135034
ACH-000022	PATU8988S	Pancreas	Pancreatic Adenocarcinoma	Pancreatic Adenocarcinoma	-0.943142
ACH-000243	DANG	Pancreas	Pancreatic Adenocarcinoma	Pancreatic Adenocarcinoma	-0.958042
ACH-000118	HUPT3	Pancreas	Pancreatic Adenocarcinoma	Pancreatic Adenocarcinoma	-0.145128
ACH-000332	YAPC	Pancreas	Pancreatic Adenocarcinoma	Pancreatic Adenocarcinoma	-0.937665
ACH-001375	PACADD119	Pancreas	Pancreatic Adenocarcinoma	Pancreatic Adenocarcinoma	-1.15516
ACH-001377	PACADD137	Pancreas	Pancreatic Adenocarcinoma	Pancreatic Adenocarcinoma	-0.109953
ACH-001353	JOPACA1	Pancreas	Pancreatic Adenocarcinoma	Pancreatic Adenocarcinoma	-0.570834
ACH-001379	PACADD161	Pancreas	Pancreatic Adenocarcinoma	Pancreatic Adenocarcinoma	-0.620665
ACH-000601	MIAPACA2	Pancreas	Pancreatic Adenocarcinoma	Pancreatic Adenocarcinoma	-0.441012
ACH-000164	PANC1	Pancreas	Pancreatic Adenocarcinoma	Pancreatic Adenocarcinoma	-0.0801237
ACH-000222	ASPC1	Pancreas	Pancreatic Adenocarcinoma	Pancreatic Adenocarcinoma	-0.487964
ACH-000535	BXPC3	Pancreas	Pancreatic Adenocarcinoma	Pancreatic Adenocarcinoma	-0.536018
ACH-000114	SU8686	Pancreas	Pancreatic Adenocarcinoma	Pancreatic Adenocarcinoma	-0.323362
ACH-000138	CFPAC1	Pancreas	Pancreatic Adenocarcinoma	Pancreatic Adenocarcinoma	-0.140194
ACH-000094	HPAFII	Pancreas	Pancreatic Adenocarcinoma	Pancreatic Adenocarcinoma	-0.708102
ACH-000155	SW1990	Pancreas	Pancreatic Adenocarcinoma	Pancreatic Adenocarcinoma	-0.285733
ACH-000060	PANC1005	Pancreas	Pancreatic Adenocarcinoma	Pancreatic Adenocarcinoma	-0.0004988
ACH-000139	PANC0327	Pancreas	Pancreatic Adenocarcinoma	Pancreatic Adenocarcinoma	-0.225453
ACH-000417	PANC0813	Pancreas	Pancreatic Adenocarcinoma	Pancreatic Adenocarcinoma	-0.722046
ACH-000042	PANC0203	Pancreas	Pancreatic Adenocarcinoma	Pancreatic Adenocarcinoma	-0.586112
ACH-000235	PANC0403	Pancreas	Pancreatic Adenocarcinoma	Pancreatic Adenocarcinoma	-0.408666
ACH-000093	PANC0504	Pancreas	Pancreatic Adenocarcinoma	Pancreatic Adenocarcinoma	-0.70684
ACH-000178	HS766T	Pancreas	Pancreatic Adenocarcinoma	Pancreatic Adenocarcinoma	-0.577357
ACH-000354	CAPAN1	Pancreas	Pancreatic Adenocarcinoma	Pancreatic Adenocarcinoma	-0.659601
ACH-000281	KP2	Pancreas	Pancreatic Adenocarcinoma	Pancreatic Adenocarcinoma	-0.527701
ACH-000652	SUIT2	Pancreas	Pancreatic Adenocarcinoma	Pancreatic Adenocarcinoma	-0.189649
ACH-000265	KP4	Pancreas	Pancreatic Adenocarcinoma	Pancreatic Adenocarcinoma	-0.304381
ACH-000085	T3M4	Pancreas	Pancreatic Adenocarcinoma	Pancreatic Adenocarcinoma	-0.688704
ACH-000307	PK1	Pancreas	Pancreatic Adenocarcinoma	Pancreatic Adenocarcinoma	-0.690786
ACH-000468	PK45H	Pancreas	Pancreatic Adenocarcinoma	Pancreatic Adenocarcinoma	-0.138925
ACH-002039	PK8	Pancreas	Pancreatic Adenocarcinoma	Pancreatic Adenocarcinoma	-0.575519
ACH-000502	TCCPAN2	Pancreas	Pancreatic Adenocarcinoma	Pancreatic Adenocarcinoma	-0.546449
ACH-001555	MERO14	Pleura	Pleural Mesothelioma	Pleural Mesothelioma, Epithelioid Type	-0.0409723
ACH-001556	MERO25	Pleura	Pleural Mesothelioma	Pleural Mesothelioma, Biphasic Type	-0.410224
ACH-001557	MERO41	Pleura	Pleural Mesothelioma	Pleural Mesothelioma, Epithelioid Type	-0.119941
ACH-001558	MERO48A	Pleura	Pleural Mesothelioma	Pleural Mesothelioma, Biphasic Type	-0.0125867
ACH-001559	MERO82	Pleura	Pleural Mesothelioma	Pleural Mesothelioma, Epithelioid Type	-0.223758
ACH-001560	MERO83	Pleura	Pleural Mesothelioma	Pleural Mesothelioma, Biphasic Type	-0.0873083
ACH-001562	MERO95	Pleura	Pleural Mesothelioma	Pleural Mesothelioma, Epithelioid Type	-0.151107
ACH-000645	JL1	Pleura	Pleural Mesothelioma	Pleural Mesothelioma, Epithelioid Type	-0.658779
ACH-001547	LO68	Pleura	Pleural Mesothelioma	Pleural Mesothelioma, Epithelioid Type	-0.148232
ACH-001977	NO36	Pleura	Pleural Mesothelioma	Pleural Mesothelioma, Epithelioid Type	-0.277886
ACH-001992	ONE58	Pleura	Pleural Mesothelioma	Pleural Mesothelioma, Epithelioid Type	-0.30005
ACH-000335	MSTO211H	Pleura	Pleural Mesothelioma	Pleural Mesothelioma, Biphasic Type	-0.968357
ACH-000648	NCIH28	Pleura	Pleural Mesothelioma	Pleural Mesothelioma, Epithelioid Type	-0.182114
ACH-000367	NCIH226	Pleura	Pleural Mesothelioma	Pleural Mesothelioma, Epithelioid Type	-0.223575
ACH-000153	NCIH2052	Pleura	Pleural Mesothelioma	Pleural Mesothelioma, Sarcomatoid Type	-0.261619
ACH-000092	NCIH2452	Pleura	Pleural Mesothelioma	Pleural Mesothelioma, Biphasic Type	-0.342369
ACH-000319	MPP89	Pleura	Pleural Mesothelioma	Pleural Mesothelioma, Epithelioid Type	-0.187125
ACH-000331	ISTMES2	Pleura	Pleural Mesothelioma	Pleural Mesothelioma, Epithelioid Type	-0.549417
ACH-000569	ISTMES1	Pleura	Pleural Mesothelioma	Pleural Mesothelioma, Epithelioid Type	-0.487093
ACH-002033	HMMME	Pleura	Pleural Mesothelioma	Pleural Mesothelioma, Epithelioid Type	-0.390232
ACH-000086	ACCMESO1	Pleura	Pleural Mesothelioma	Pleural Mesothelioma, Epithelioid Type	-0.122779
ACH-000456	BCPAP	Thyroid	Poorly Differentiated Thyroid Cancer	Poorly Differentiated Thyroid Cancer	-1.03676
ACH-001627	P4E6	Prostate	Prostate Adenocarcinoma	Prostate Adenocarcinoma	-1.06527
ACH-001648	SHMAC4	Prostate	Prostate Adenocarcinoma	Prostate Adenocarcinoma	-0.981398
ACH-001649	SHMAC5	Prostate	Prostate Adenocarcinoma	Prostate Adenocarcinoma	-1.16794
ACH-000090	PC3	Prostate	Prostate Adenocarcinoma	Prostate Adenocarcinoma	-0.264073
ACH-000977	LNCAPCLONEFGC	Prostate	Prostate Adenocarcinoma	Prostate Adenocarcinoma	-0.634346
ACH-000956	22RV1	Prostate	Prostate Adenocarcinoma	Prostate Adenocarcinoma	-0.445295
ACH-001422	WPE1NA22	Prostate	Prostate Adenocarcinoma	Prostate Adenocarcinoma	-0.811178
ACH-000115	VCAP	Prostate	Prostate Adenocarcinoma	Prostate Adenocarcinoma	-1.04191
ACH-000979	DU145	Prostate	Prostate Adenocarcinoma	Prostate Adenocarcinoma	-0.122828
ACH-001163	CCLFPEDS0001T	Kidney	Renal Cell Carcinoma	Renal Medullary Carcinoma	-0.635705
ACH-000709	KMRC2	Kidney	Renal Cell Carcinoma	Renal Clear Cell Carcinoma	-0.199049
ACH-002150	LB1047RCC	Kidney	Renal Cell Carcinoma	Renal Cell Carcinoma	-0.496118
ACH-002189	RCCFG2	Kidney	Renal Cell Carcinoma	Renal Clear Cell Carcinoma	-0.238428
ACH-001194	SKRC31	Kidney	Renal Cell Carcinoma	Renal Cell Carcinoma	-0.159629
ACH-000385	SKRC52	Kidney	Renal Cell Carcinoma	Renal Cell Carcinoma	-0.0504792
ACH-000246	SLR23	Kidney	Renal Cell Carcinoma	Renal Clear Cell Carcinoma	-0.10149
ACH-000272	SLR24	Kidney	Renal Cell Carcinoma	Renal Clear Cell Carcinoma	-0.0773821
ACH-000907	SNU349	Kidney	Renal Cell Carcinoma	Renal Clear Cell Carcinoma	0.0978869
ACH-002533	SNU482	Kidney	Renal Cell Carcinoma	Renal Cell Carcinoma	-0.225397
ACH-000262	UOK101	Kidney	Renal Cell Carcinoma	Renal Clear Cell Carcinoma	-0.22217
ACH-001687	UMRC3	Kidney	Renal Cell Carcinoma	Renal Clear Cell Carcinoma	-0.112074
ACH-001688	UMRC7	Kidney	Renal Cell Carcinoma	Renal Cell Carcinoma	-0.150458
ACH-000792	BFTC909	Kidney	Renal Cell Carcinoma	Renal Cell Carcinoma	-0.273628
ACH-000375	G402	Kidney	Renal Cell Carcinoma	Renal Cell Carcinoma	-0.592017
ACH-000649	786O	Kidney	Renal Cell Carcinoma	Renal Clear Cell Carcinoma	-0.12079
ACH-000411	769P	Kidney	Renal Cell Carcinoma	Renal Clear Cell Carcinoma	-0.0906123
ACH-001398	SW156	Kidney	Renal Cell Carcinoma	Renal Cell Carcinoma	-0.121539
ACH-000433	CAKI1	Kidney	Renal Cell Carcinoma	Renal Clear Cell Carcinoma	-0.421447
ACH-000234	CAKI2	Kidney	Renal Cell Carcinoma	Papillary Renal Cell Carcinoma	-0.323766
ACH-000684	KMRC1	Kidney	Renal Cell Carcinoma	Renal Clear Cell Carcinoma	-0.162266
ACH-000313	KMRC3	Kidney	Renal Cell Carcinoma	Renal Clear Cell Carcinoma	-0.189912
ACH-000250	KMRC20	Kidney	Renal Cell Carcinoma	Renal Clear Cell Carcinoma	-0.00876922
ACH-000159	OSRC2	Kidney	Renal Cell Carcinoma	Renal Clear Cell Carcinoma	-0.379827
ACH-000189	RCC10RGB	Kidney	Renal Cell Carcinoma	Renal Cell Carcinoma	-0.345044
ACH-000495	TUHR4TKB	Kidney	Renal Cell Carcinoma	Renal Cell Carcinoma	0.222479
ACH-000459	TUHR10TKB	Kidney	Renal Cell Carcinoma	Renal Clear Cell Carcinoma	-0.172842
ACH-000317	TUHR14TKB	Kidney	Renal Cell Carcinoma	Renal Cell Carcinoma	-0.361071
ACH-000484	VMRCRCW	Kidney	Renal Cell Carcinoma	Renal Cell Carcinoma	-0.159721
ACH-001295	Y79	Eye	Retinoblastoma	Retinoblastoma	-0.819436
ACH-001421	WERIRB1	Eye	Retinoblastoma	Retinoblastoma	-0.20725
ACH-001099	KD	Soft Tissue	Rhabdoid Cancer	Extrarenal Rhabdoid Cancer	-0.287921
ACH-001128	MON	Soft Tissue	Rhabdoid Cancer	Extrarenal Rhabdoid Cancer	-1.07986
ACH-000533	NCIH2004RT	Kidney	Rhabdoid Cancer	Rhabdoid Cancer	0.0579028
ACH-000172	TM87	Soft Tissue	Rhabdoid Cancer	Extrarenal Rhabdoid Cancer	-0.486771
ACH-001211	TTC549	Soft Tissue	Rhabdoid Cancer	Extrarenal Rhabdoid Cancer	-0.679299
ACH-001212	TTC642	Soft Tissue	Rhabdoid Cancer	Extrarenal Rhabdoid Cancer	-0.803484
ACH-000597	TTC709	Soft Tissue	Rhabdoid Cancer	Extrarenal Rhabdoid Cancer	-0.594701
ACH-000096	G401	Kidney	Rhabdoid Cancer	Rhabdoid Cancer	-0.0787057
ACH-001532	JMURTK2	Kidney	Rhabdoid Cancer	Rhabdoid Cancer	-0.378205
ACH-001050	CW9019	Soft Tissue	Rhabdomyosarcoma	Alveolar Rhabdomyosarcoma	-0.125954
ACH-001096	JR	Soft Tissue	Rhabdomyosarcoma	Alveolar Rhabdomyosarcoma	-0.540717
ACH-001740	RH28	Soft Tissue	Rhabdomyosarcoma	Alveolar Rhabdomyosarcoma	-0.764316
ACH-001765	RH4	Soft Tissue	Rhabdomyosarcoma	Alveolar Rhabdomyosarcoma	-0.525548
ACH-001745	RHJT	Soft Tissue	Rhabdomyosarcoma	Alveolar Rhabdomyosarcoma	-0.889431
ACH-001184	SCMCRM2	Soft Tissue	Rhabdomyosarcoma	Alveolar Rhabdomyosarcoma	-0.349203
ACH-001196	SMSCTR	Soft Tissue	Rhabdomyosarcoma	Embryonal Rhabdomyosarcoma	-0.460643
ACH-001750	TTC442	Soft Tissue	Rhabdomyosarcoma	Embryonal Rhabdomyosarcoma	-0.676388
ACH-000833	RH30	Soft Tissue	Rhabdomyosarcoma	Alveolar Rhabdomyosarcoma	-0.364932
ACH-000100	RH41	Soft Tissue	Rhabdomyosarcoma	Alveolar Rhabdomyosarcoma	-0.344336
ACH-000169	RD	Soft Tissue	Rhabdomyosarcoma	Embryonal Rhabdomyosarcoma	-0.636504
ACH-000607	KYM1	Soft Tissue	Rhabdomyosarcoma	Embryonal Rhabdomyosarcoma	-0.55362
ACH-002048	RMSYM	Soft Tissue	Rhabdomyosarcoma	Embryonal Rhabdomyosarcoma	-0.755783
ACH-002239	H3118	Head and Neck	Salivary Carcinoma	Mucoepidermoid Carcinoma	-0.332386
ACH-002711	UMHACC2A	Head and Neck	Salivary Carcinoma	Adenoid Cystic Carcinoma	-0.441185
ACH-000037	S117	Soft Tissue	Sarcoma, NOS	Sarcoma, NOS	-0.170367
ACH-001400	SW954	Vulva/Vagina	Squamous Cell Carcinoma of the Vulva/Vagina	Squamous Cell Carcinoma of the Vulva/Vagina	-0.29609
ACH-001270	127399	Soft Tissue	Synovial Sarcoma	Synovial Sarcoma	-0.504445
ACH-001322	CME1	Soft Tissue	Synovial Sarcoma	Synovial Sarcoma	-0.569953
ACH-001280	SCS214	Soft Tissue	Synovial Sarcoma	Synovial Sarcoma	-0.092861
ACH-001274	SW982	Soft Tissue	Synovial Sarcoma	Synovial Sarcoma	-0.266611
ACH-001275	SYO1	Soft Tissue	Synovial Sarcoma	Synovial Sarcoma	-0.364933
ACH-001277	YAMATO	Soft Tissue	Synovial Sarcoma	Synovial Sarcoma	-1.02119
ACH-001134	MYLA	Lymphoid	T-Lymphoblastic Leukemia/Lymphoma	T-Lymphoblastic Leukemia/Lymphoma	-0.515027
ACH-000995	JURKAT	Lymphoid	T-Lymphoblastic Leukemia/Lymphoma	T-Lymphoblastic Leukemia/Lymphoma	-0.537923
ACH-000937	PF382	Lymphoid	T-Lymphoblastic Leukemia/Lymphoma	T-Lymphoblastic Leukemia/Lymphoma	-0.429832
ACH-000206	C8166	Lymphoid	T-Lymphoblastic Leukemia/Lymphoma	T-Lymphoblastic Leukemia/Lymphoma	-0.705316
ACH-000953	SUPT1	Lymphoid	T-Lymphoblastic Leukemia/Lymphoma	T-Lymphoblastic Leukemia/Lymphoma	-0.43343
ACH-001164	CCLFPEDS0003T	Soft Tissue	Undifferentiated Pleomorphic Sarcoma/Malignant Fibrous Histiocytoma/High-Grade Spindle Cell Sarcoma	Undifferentiated Pleomorphic Sarcoma/Malignant Fibrous Histiocytoma/High-Grade Spindle Cell Sarcoma	-0.293673
ACH-000835	GCT	Soft Tissue	Undifferentiated Pleomorphic Sarcoma/Malignant Fibrous Histiocytoma/High-Grade Spindle Cell Sarcoma	Undifferentiated Pleomorphic Sarcoma/Malignant Fibrous Histiocytoma/High-Grade Spindle Cell Sarcoma	-0.445998
ACH-000973	639V	Bladder/Urinary Tract	Urethral Cancer	Urethral Urothelial Carcinoma	-0.243843
ACH-001408	UMUC14	Bladder/Urinary Tract	Urethral Cancer	Urethral Urothelial Carcinoma	-0.749096
ACH-000913	ESS1	Uterus	Uterine Sarcoma/Mesenchymal	Endometrial Stromal Sarcoma	-0.552076
ACH-000939	SKUT1	Uterus	Uterine Sarcoma/Mesenchymal	Uterine Leiomyosarcoma	-0.61645
ACH-001655	SKN	Uterus	Uterine Sarcoma/Mesenchymal	Uterine Leiomyosarcoma	-0.0928282
ACH-000903	FTC133	Thyroid	Well-Differentiated Thyroid Cancer	Follicular Thyroid Cancer	-0.215879
ACH-000716	TT2609C02	Thyroid	Well-Differentiated Thyroid Cancer	Follicular Thyroid Cancer	-0.352657
ACH-001528	IHH4	Thyroid	Well-Differentiated Thyroid Cancer	Papillary Thyroid Cancer	-0.0775353

## Sheet: >15 samples
depmap_id	cell_line_display_name	lineage_2	lineage_3	MYBL2			Median
ACH-001036	CMK115	Acute Myeloid Leukemia	Myeloid Leukemia Associated with Down Syndrome	-0.722113	26		-0.730926
ACH-000498	KO52	Acute Myeloid Leukemia	Acute Myeloid Leukemia	-0.768519	26
ACH-000602	M07E	Acute Myeloid Leukemia	Acute Megakaryoblastic Leukemia	-0.634309	26
ACH-001577	MUTZ8	Acute Myeloid Leukemia	Acute Myeloid Leukemia	-1.18856	26
ACH-000045	MV411	Acute Myeloid Leukemia	Acute Myeloid Leukemia	-0.727467	26
ACH-001613	OCIAML4	Acute Myeloid Leukemia	Acute Myeloid Leukemia	-0.868638	26
ACH-001618	OCIM2	Acute Myeloid Leukemia	Acute Myeloid Leukemia	-0.31693	26
ACH-000770	P31FUJ	Acute Myeloid Leukemia	Acute Myeloid Leukemia	-0.966305	26
ACH-000195	SET2	Acute Myeloid Leukemia	Acute Megakaryoblastic Leukemia	-0.462653	26
ACH-001647	SHI1	Acute Myeloid Leukemia	Acute Monoblastic/Monocytic Leukemia	-0.757809	26
ACH-001656	SKNO1	Acute Myeloid Leukemia	AML with Maturation	-1.08842	26
ACH-000004	HEL	Acute Myeloid Leukemia	Acute Myeloid Leukemia	-1.29287	26
ACH-000294	NB4	Acute Myeloid Leukemia	Acute Myeloid Leukemia	-0.725486	26
ACH-000113	OCIAML2	Acute Myeloid Leukemia	Acute Myeloid Leukemia	-0.637737	26
ACH-001129	MONOMAC1	Acute Myeloid Leukemia	Acute Monoblastic/Monocytic Leukemia	-0.642721	26
ACH-000190	HDMYZ	Acute Myeloid Leukemia	Acute Myeloid Leukemia	-0.6548	26
ACH-000362	MOLM13	Acute Myeloid Leukemia	Acute Myeloid Leukemia	-0.688139	26
ACH-000336	OCIAML3	Acute Myeloid Leukemia	Acute Myeloid Leukemia	-0.734384	26
ACH-001574	MOLM14	Acute Myeloid Leukemia	Acute Myeloid Leukemia	-0.713268	26
ACH-000406	U937	Acute Myeloid Leukemia	Acute Myeloid Leukemia	-0.782159	26
ACH-000387	TF1	Acute Myeloid Leukemia	Acute Myeloid Leukemia	-1.05622	26
ACH-000263	KASUMI1	Acute Myeloid Leukemia	Acute Myeloid Leukemia	-0.907419	26
ACH-000557	AML193	Acute Myeloid Leukemia	Acute Myeloid Leukemia	-0.930532	26
ACH-000005	HEL9217	Acute Myeloid Leukemia	Acute Myeloid Leukemia	-0.486751	26
ACH-000168	NOMO1	Acute Myeloid Leukemia	Acute Monoblastic/Monocytic Leukemia	-0.565832	26
ACH-000146	THP1	Acute Myeloid Leukemia	Acute Myeloid Leukemia	-0.834702	26
ACH-000685	L33	Adenosquamous Carcinoma of the Pancreas	Adenosquamous Carcinoma of the Pancreas	-0.506313	2
ACH-000108	KP3	Adenosquamous Carcinoma of the Pancreas	Adenosquamous Carcinoma of the Pancreas	-0.23521	2
ACH-001401	SW13	Adrenocortical Carcinoma	Adrenocortical Carcinoma	-0.292075	1
ACH-001862	TGBC52TKB	Ampullary Carcinoma	Ampullary Carcinoma	0.180101	4
ACH-000377	SNU478	Ampullary Carcinoma	Ampullary Carcinoma	-0.16046	4
ACH-000182	SNU869	Ampullary Carcinoma	Ampullary Carcinoma	-0.625275	4
ACH-002023	TGBC18TKB	Ampullary Carcinoma	Ampullary Carcinoma	-0.318861	4
ACH-001306	8305C	Anaplastic Thyroid Cancer	Anaplastic Thyroid Cancer	-0.727171	7
ACH-000191	BHT101	Anaplastic Thyroid Cancer	Anaplastic Thyroid Cancer	-0.162477	7
ACH-000174	CAL62	Anaplastic Thyroid Cancer	Anaplastic Thyroid Cancer	-0.465058	7
ACH-001356	MB1	Anaplastic Thyroid Cancer	Anaplastic Thyroid Cancer	-0.454317	7
ACH-001307	8505C	Anaplastic Thyroid Cancer	Anaplastic Thyroid Cancer	-0.357887	7
ACH-001443	ASH3	Anaplastic Thyroid Cancer	Anaplastic Thyroid Cancer	-0.675779	7
ACH-002041	HOTHC	Anaplastic Thyroid Cancer	Anaplastic Thyroid Cancer	-0.245574	7
ACH-001411	UMUC5	Bladder Squamous Cell Carcinoma	Bladder Squamous Cell Carcinoma	-0.652695	2
ACH-000839	SCABER	Bladder Squamous Cell Carcinoma	Bladder Squamous Cell Carcinoma	-0.452837	2
ACH-001183	RT11284	Bladder Urothelial Carcinoma	Bladder Urothelial Carcinoma	-0.929298	30
ACH-000127	SLR20	Bladder Urothelial Carcinoma	Bladder Urothelial Carcinoma	-0.701138	30		-0.533029
ACH-001409	UMUC16	Bladder Urothelial Carcinoma	Bladder Urothelial Carcinoma	-0.160353	30
ACH-001416	UMUC9	Bladder Urothelial Carcinoma	Bladder Urothelial Carcinoma	-0.614223	30
ACH-000802	BFTC905	Bladder Urothelial Carcinoma	Bladder Urothelial Carcinoma	-0.991761	30
ACH-000486	KU1919	Bladder Urothelial Carcinoma	Bladder Urothelial Carcinoma	-0.388594	30
ACH-000545	VMCUB1	Bladder Urothelial Carcinoma	Bladder Urothelial Carcinoma	-0.51258	30
ACH-000896	647V	Bladder Urothelial Carcinoma	Bladder Urothelial Carcinoma	-0.720136	30
ACH-000473	RT112	Bladder Urothelial Carcinoma	Bladder Urothelial Carcinoma	-0.474281	30
ACH-000593	BC3C	Bladder Urothelial Carcinoma	Bladder Urothelial Carcinoma	-0.32349	30
ACH-000753	JMSU1	Bladder Urothelial Carcinoma	Bladder Urothelial Carcinoma	-0.124121	30
ACH-000142	CAL29	Bladder Urothelial Carcinoma	Bladder Urothelial Carcinoma	-0.244678	30
ACH-000741	UBLC1	Bladder Urothelial Carcinoma	Bladder Urothelial Carcinoma	-0.647182	30
ACH-000834	UMUC1	Bladder Urothelial Carcinoma	Bladder Urothelial Carcinoma	-0.475727	30
ACH-000011	253J	Bladder Urothelial Carcinoma	Bladder Urothelial Carcinoma	0.133827	30
ACH-000026	253JBV	Bladder Urothelial Carcinoma	Bladder Urothelial Carcinoma	-0.116493	30
ACH-001414	UMUC6	Bladder Urothelial Carcinoma	Bladder Urothelial Carcinoma	-1.13903	30
ACH-001415	UMUC7	Bladder Urothelial Carcinoma	Bladder Urothelial Carcinoma	-0.508265	30
ACH-001412	UMUC10	Bladder Urothelial Carcinoma	Bladder Urothelial Carcinoma	-0.67945	30
ACH-001413	UMUC11	Bladder Urothelial Carcinoma	Bladder Urothelial Carcinoma	-0.0128997	30
ACH-001407	UMUC13	Bladder Urothelial Carcinoma	Bladder Urothelial Carcinoma	-0.88104	30
ACH-000724	HT1376	Bladder Urothelial Carcinoma	Bladder Urothelial Carcinoma	-0.557525	30
ACH-000547	HT1197	Bladder Urothelial Carcinoma	Bladder Urothelial Carcinoma	-0.216346	30
ACH-000522	UMUC3	Bladder Urothelial Carcinoma	Bladder Urothelial Carcinoma	-0.319921	30
ACH-000396	J82	Bladder Urothelial Carcinoma	Bladder Urothelial Carcinoma	-0.365289	30
ACH-000242	RT4	Bladder Urothelial Carcinoma	Bladder Urothelial Carcinoma	-0.90226	30
ACH-000018	T24	Bladder Urothelial Carcinoma	Bladder Urothelial Carcinoma	-0.553478	30
ACH-000720	TCCSUP	Bladder Urothelial Carcinoma	Bladder Urothelial Carcinoma	-0.669222	30
ACH-000905	5637	Bladder Urothelial Carcinoma	Bladder Urothelial Carcinoma	-0.780046	30
ACH-000862	KMBC2	Bladder Urothelial Carcinoma	Bladder Urothelial Carcinoma	-0.665207	30
ACH-001484	CI	B-Lymphoblastic Leukemia/Lymphoma	B-Lymphoblastic Leukemia/Lymphoma	-0.637756	13
ACH-001736	HB1119	B-Lymphoblastic Leukemia/Lymphoma	B-Lymphoblastic Leukemia/Lymphoma	-1.25451	13
ACH-001520	HG3	B-Lymphoblastic Leukemia/Lymphoma	B-Lymphoblastic Leukemia/Lymphoma	-0.598302	13
ACH-001993	NALM16	B-Lymphoblastic Leukemia/Lymphoma	B-Lymphoblastic Leukemia/Lymphoma	-0.61336	13
ACH-000960	REH	B-Lymphoblastic Leukemia/Lymphoma	B-Lymphoblastic Leukemia/Lymphoma	-0.593555	13
ACH-001735	SEMK2	B-Lymphoblastic Leukemia/Lymphoma	B-Lymphoblastic Leukemia/Lymphoma	-1.02017	13
ACH-000938	NALM6	B-Lymphoblastic Leukemia/Lymphoma	B-Lymphoblastic Leukemia/Lymphoma	-0.738356	13
ACH-001669	TANOUE	B-Lymphoblastic Leukemia/Lymphoma	B-Lymphoblastic Leukemia/Lymphoma	-0.901235	13
ACH-000070	697	B-Lymphoblastic Leukemia/Lymphoma	B-Lymphoblastic Leukemia/Lymphoma	-0.506542	13
ACH-000782	SEM	B-Lymphoblastic Leukemia/Lymphoma	B-Lymphoblastic Leukemia/Lymphoma	-0.786287	13
ACH-000922	RCHACV	B-Lymphoblastic Leukemia/Lymphoma	B-Lymphoblastic Leukemia/Lymphoma	-0.484732	13
ACH-000151	JM1	B-Lymphoblastic Leukemia/Lymphoma	B-Lymphoblastic Leukemia/Lymphoma	-0.597455	13
ACH-002059	P30OHK	B-Lymphoblastic Leukemia/Lymphoma	B-Lymphoblastic Leukemia/Lymphoma	-0.958821	13
ACH-000725	HCC202	Breast Ductal Carcinoma In Situ	Breast Ductal Carcinoma In Situ	-0.21159	3
ACH-000624	HCC1806	Breast Ductal Carcinoma In Situ	Breast Ductal Carcinoma In Situ	-1.06145	3
ACH-000859	HCC1954	Breast Ductal Carcinoma In Situ	Breast Ductal Carcinoma In Situ	-0.706632	3
ACH-001820	COLO824	Breast Neoplasm, NOS	Breast Neoplasm, NOS	-0.179765	1
ACH-001650	SISO	Cervical Adenocarcinoma	Cervical Adenocarcinoma	-0.418761	3
ACH-001525	HT3	Cervical Adenocarcinoma	Cervical Adenocarcinoma	-0.595423	3
ACH-001513	HCA1	Cervical Adenocarcinoma	Endocervical Adenocarcinoma	-0.31379	3
ACH-001335	C4II	Cervical Squamous Cell Carcinoma	Cervical Squamous Cell Carcinoma	-0.391797	13
ACH-000490	SF767	Cervical Squamous Cell Carcinoma	Cervical Squamous Cell Carcinoma	-0.961789	13
ACH-001402	SW756	Cervical Squamous Cell Carcinoma	Cervical Squamous Cell Carcinoma	-0.0460125	13
ACH-001336	CASKI	Cervical Squamous Cell Carcinoma	Cervical Squamous Cell Carcinoma	-1.06791	13
ACH-001334	C4I	Cervical Squamous Cell Carcinoma	Cervical Squamous Cell Carcinoma	-0.746694	13
ACH-001333	C33A	Cervical Squamous Cell Carcinoma	Cervical Squamous Cell Carcinoma	-0.288512	13
ACH-001360	MS751	Cervical Squamous Cell Carcinoma	Cervical Squamous Cell Carcinoma	-0.285363	13
ACH-000556	SIHA	Cervical Squamous Cell Carcinoma	Cervical Squamous Cell Carcinoma	-0.234013	13
ACH-001651	SKGI	Cervical Squamous Cell Carcinoma	Cervical Squamous Cell Carcinoma	-0.484413	13
ACH-001652	SKGII	Cervical Squamous Cell Carcinoma	Cervical Squamous Cell Carcinoma	-0.407661	13
ACH-001451	BOKU	Cervical Squamous Cell Carcinoma	Cervical Squamous Cell Carcinoma	-0.0667894	13
ACH-001515	HCS2	Cervical Squamous Cell Carcinoma	Cervical Squamous Cell Carcinoma	-0.668796	13
ACH-002020	SKGIIIA	Cervical Squamous Cell Carcinoma	Cervical Squamous Cell Carcinoma	-0.534603	13
ACH-000516	CAL78	Chondrosarcoma	Dedifferentiated Chondrosarcoma	-0.0237998	1
ACH-002204	UCH2	Chordoma	Chordoma	-0.576644	1
ACH-001454	C10	Colorectal Adenocarcinoma	Colon Adenocarcinoma	-0.989069	61		-0.698948
ACH-001460	C84	Colorectal Adenocarcinoma	Colon Adenocarcinoma	-0.388568	61
ACH-001461	C99	Colorectal Adenocarcinoma	Rectal Adenocarcinoma	-0.501382	61
ACH-000963	CCK81	Colorectal Adenocarcinoma	Colon Adenocarcinoma	-0.67527	61
ACH-000798	CL40	Colorectal Adenocarcinoma	Colon Adenocarcinoma	-0.606664	61
ACH-000253	COLO201	Colorectal Adenocarcinoma	Colon Adenocarcinoma	-1.11176	61
ACH-001039	COLO205	Colorectal Adenocarcinoma	Colon Adenocarcinoma	-0.693852	61
ACH-002233	DIFI	Colorectal Adenocarcinoma	Colorectal Adenocarcinoma	-0.614988	61
ACH-001081	HCC2998	Colorectal Adenocarcinoma	Colon Adenocarcinoma	-0.618721	61
ACH-002654	JVE015	Colorectal Adenocarcinoma	Colon Adenocarcinoma	-0.89686	61
ACH-002659	JVE127	Colorectal Adenocarcinoma	Mucinous Adenocarcinoma of the Colon and Rectum	-0.677105	61
ACH-002660	JVE187	Colorectal Adenocarcinoma	Colon Adenocarcinoma	-0.516771	61
ACH-002662	JVE207	Colorectal Adenocarcinoma	Colon Adenocarcinoma	-0.929639	61
ACH-002664	JVE253	Colorectal Adenocarcinoma	Mucinous Adenocarcinoma of the Colon and Rectum	-0.814213	61
ACH-000969	KM12	Colorectal Adenocarcinoma	Colon Adenocarcinoma	-1.09075	61
ACH-002669	KP363T	Colorectal Adenocarcinoma	Colon Adenocarcinoma	-0.346189	61
ACH-000491	NCIH716	Colorectal Adenocarcinoma	Colon Adenocarcinoma	-0.716326	61
ACH-000286	SNU1033	Colorectal Adenocarcinoma	Rectal Adenocarcinoma	-0.505151	61
ACH-002535	SNU254	Colorectal Adenocarcinoma	Rectal Adenocarcinoma	-0.365537	61
ACH-000683	SNU503	Colorectal Adenocarcinoma	Rectal Adenocarcinoma	-1.4592	61
ACH-000722	SNUC1	Colorectal Adenocarcinoma	Colon Adenocarcinoma	-0.18638	61
ACH-000970	SNUC5	Colorectal Adenocarcinoma	Colon Adenocarcinoma	-0.359573	61
ACH-000820	SW403	Colorectal Adenocarcinoma	Colon Adenocarcinoma	-0.163328	61
ACH-001459	C80	Colorectal Adenocarcinoma	Rectal Adenocarcinoma	-0.709627	61
ACH-000959	SNUC4	Colorectal Adenocarcinoma	Colon Adenocarcinoma	-0.643132	61
ACH-001458	C75	Colorectal Adenocarcinoma	Colon Adenocarcinoma	-1.1622	61
ACH-001786	SNU1544	Colorectal Adenocarcinoma	Colon Adenocarcinoma	-0.0619297	61
ACH-000532	SNU61	Colorectal Adenocarcinoma	Rectal Adenocarcinoma	-1.34477	61
ACH-000991	SNU81	Colorectal Adenocarcinoma	Colon Adenocarcinoma	-0.666688	61
ACH-000986	HT115	Colorectal Adenocarcinoma	Colon Adenocarcinoma	-0.976068	61
ACH-000926	HT55	Colorectal Adenocarcinoma	Colon Adenocarcinoma	-1.20659	61
ACH-001345	GP5D	Colorectal Adenocarcinoma	Colon Adenocarcinoma	-0.957967	61
ACH-000935	MDST8	Colorectal Adenocarcinoma	Colon Adenocarcinoma	-0.445632	61
ACH-000202	COLO320	Colorectal Adenocarcinoma	Colon Adenocarcinoma	-0.432689	61
ACH-000350	COLO678	Colorectal Adenocarcinoma	Colon Adenocarcinoma	-0.75046	61
ACH-000249	CL11	Colorectal Adenocarcinoma	Colon Adenocarcinoma	-0.612441	61
ACH-001061	DLD1	Colorectal Adenocarcinoma	Colon Adenocarcinoma	-0.991303	61
ACH-000997	HCT15	Colorectal Adenocarcinoma	Colon Adenocarcinoma	-0.698948	61
ACH-000651	SW620	Colorectal Adenocarcinoma	Colon Adenocarcinoma	-0.950648	61
ACH-000950	LOVO	Colorectal Adenocarcinoma	Colon Adenocarcinoma	-1.10421	61
ACH-000958	SW48	Colorectal Adenocarcinoma	Colon Adenocarcinoma	-0.416955	61
ACH-000470	SW1463	Colorectal Adenocarcinoma	Rectal Adenocarcinoma	-0.871363	61
ACH-000421	SW837	Colorectal Adenocarcinoma	Rectal Adenocarcinoma	-0.581719	61
ACH-000971	HCT116	Colorectal Adenocarcinoma	Colon Adenocarcinoma	-0.271143	61
ACH-000381	T84	Colorectal Adenocarcinoma	Colon Adenocarcinoma	-0.705252	61
ACH-000403	NCIH747	Colorectal Adenocarcinoma	Colon Adenocarcinoma	-0.5145	61
ACH-000501	LS123	Colorectal Adenocarcinoma	Colon Adenocarcinoma	-0.253146	61
ACH-000489	SW1116	Colorectal Adenocarcinoma	Colon Adenocarcinoma	-0.825508	61
ACH-000957	LS180	Colorectal Adenocarcinoma	Colon Adenocarcinoma	-0.909395	61
ACH-000009	C2BBE1	Colorectal Adenocarcinoma	Colon Adenocarcinoma	-0.859129	61
ACH-000007	LS513	Colorectal Adenocarcinoma	Colon Adenocarcinoma	-1.08828	61
ACH-000252	LS1034	Colorectal Adenocarcinoma	Colon Adenocarcinoma	-0.92643	61
ACH-000985	LS411N	Colorectal Adenocarcinoma	Colon Adenocarcinoma	-0.856195	61
ACH-000943	RKO	Colorectal Adenocarcinoma	Colon Adenocarcinoma	-0.82517	61
ACH-000552	HT29	Colorectal Adenocarcinoma	Colon Adenocarcinoma	-0.827103	61
ACH-001399	SW626	Colorectal Adenocarcinoma	Colon Adenocarcinoma	-0.106817	61
ACH-000565	RCM1	Colorectal Adenocarcinoma	Rectal Adenocarcinoma	-0.288227	61
ACH-000296	OUMS23	Colorectal Adenocarcinoma	Colon Adenocarcinoma	-0.945161	61
ACH-000467	HCC56	Colorectal Adenocarcinoma	Colon Adenocarcinoma	-0.392088	61
ACH-002024	ECC4	Colorectal Adenocarcinoma	Rectal Adenocarcinoma	-0.268758	61
ACH-002025	TT1TKB	Colorectal Adenocarcinoma	Rectal Adenocarcinoma	-0.756043	61
ACH-001328	A431	Cutaneous Squamous Cell Carcinoma	Cutaneous Squamous Cell Carcinoma	-0.6677	5
ACH-001442	A388	Cutaneous Squamous Cell Carcinoma	Cutaneous Squamous Cell Carcinoma	-0.30569	5
ACH-001523	HSC1	Cutaneous Squamous Cell Carcinoma	Cutaneous Squamous Cell Carcinoma	-0.514352	5
ACH-001524	HSC5	Cutaneous Squamous Cell Carcinoma	Cutaneous Squamous Cell Carcinoma	-0.448507	5
ACH-001521	HKA1	Cutaneous Squamous Cell Carcinoma	Cutaneous Squamous Cell Carcinoma	-0.720824	5
ACH-002680	170MGBA	Diffuse Glioma	Glioblastoma	0.0570016	70		-0.246038
ACH-001016	BECKER	Diffuse Glioma	Astrocytoma	-0.459266	70
ACH-002228	D423MG	Diffuse Glioma	Glioblastoma	-0.301247	70
ACH-002229	D502MG	Diffuse Glioma	Glioblastoma	0.0128947	70
ACH-002230	D542MG	Diffuse Glioma	Glioblastoma	-0.391893	70
ACH-002257	KINGS1	Diffuse Glioma	Anaplastic Astrocytoma	-0.337468	70
ACH-000591	LN235	Diffuse Glioma	Astrocytoma	-0.475788	70
ACH-000128	LN319	Diffuse Glioma	Astrocytoma	-0.552735	70
ACH-000634	LN340	Diffuse Glioma	Glioblastoma	0.0937921	70
ACH-000455	LN428	Diffuse Glioma	Glioblastoma	-0.175351	70
ACH-000673	LN443	Diffuse Glioma	Glioblastoma	-0.723465	70
ACH-000676	LN464	Diffuse Glioma	Glioblastoma	-0.273337	70
ACH-000760	LNZ308	Diffuse Glioma	Glioblastoma	-0.297084	70
ACH-002269	LNZTA3WT4	Diffuse Glioma	Astrocytoma	-0.304092	70
ACH-001126	MOGGUVW	Diffuse Glioma	Anaplastic Astrocytoma	-0.0275772	70
ACH-000887	SF172	Diffuse Glioma	Glioblastoma	-0.205748	70
ACH-000655	SF268	Diffuse Glioma	Astrocytoma	-0.131106	70
ACH-000273	SF539	Diffuse Glioma	Gliosarcoma	-0.196226	70
ACH-002304	SKMG1	Diffuse Glioma	Astrocytoma	-0.0721681	70
ACH-000504	SNB75	Diffuse Glioma	Glioblastoma	-0.242861	70
ACH-000370	SNU626	Diffuse Glioma	Glioblastoma	-0.574263	70
ACH-000807	SNU738	Diffuse Glioma	Oligodendroglioma	-0.413805	70
ACH-000208	U178	Diffuse Glioma	Astrocytoma	-0.369252	70
ACH-001172	U251MGDM	Diffuse Glioma	Astrocytoma	-0.118847	70
ACH-000036	U343	Diffuse Glioma	Glioblastoma	-0.0922988	70
ACH-000368	SNU1105	Diffuse Glioma	Glioblastoma	-0.249215	70
ACH-000623	SNU201	Diffuse Glioma	Glioblastoma	-0.204183	70
ACH-001329	ANGMCSS	Diffuse Glioma	Glioblastoma	-0.0261645	70
ACH-000098	GAMG	Diffuse Glioma	Glioblastoma	0.0286623	70
ACH-000244	DKMG	Diffuse Glioma	Glioblastoma	-0.0560047	70
ACH-000323	42MGBA	Diffuse Glioma	Glioblastoma	-0.335491	70
ACH-000137	8MGBA	Diffuse Glioma	Glioblastoma	-0.3916	70
ACH-000215	LN382	Diffuse Glioma	Glioblastoma	-0.064751	70
ACH-000376	SF295	Diffuse Glioma	Glioblastoma	-0.182499	70
ACH-000329	CCFSTTG1	Diffuse Glioma	Astrocytoma	-0.265758	70
ACH-000558	A172	Diffuse Glioma	Glioblastoma	-0.0790346	70
ACH-000571	T98G	Diffuse Glioma	Glioblastoma	-0.216053	70
ACH-000863	DBTRG05MG	Diffuse Glioma	Glioblastoma	-0.136642	70
ACH-000152	M059K	Diffuse Glioma	Glioblastoma	-0.469717	70
ACH-000819	LN18	Diffuse Glioma	Glioblastoma	-0.319561	70
ACH-000595	LN229	Diffuse Glioma	Glioblastoma	-0.103632	70
ACH-000437	SW1088	Diffuse Glioma	Astrocytoma	-0.31265	70
ACH-000067	HS683	Diffuse Glioma	Oligodendroglioma	-0.182315	70
ACH-000075	U87MG	Diffuse Glioma	Glioblastoma	-0.390764	70
ACH-000389	H4	Diffuse Glioma	Astrocytoma	-0.0721349	70
ACH-000040	U118MG	Diffuse Glioma	Astrocytoma	-0.183442	70
ACH-000464	CAS1	Diffuse Glioma	Glioblastoma	-0.187592	70
ACH-000609	SF126	Diffuse Glioma	Glioblastoma	-0.173249	70
ACH-000622	KNS42	Diffuse Glioma	Glioblastoma	-0.235776	70
ACH-000445	KNS60	Diffuse Glioma	Glioblastoma	-0.00403815	70
ACH-000479	KNS81	Diffuse Glioma	Glioblastoma	-0.281306	70
ACH-001605	NO10	Diffuse Glioma	Glioblastoma	-0.455344	70
ACH-001606	NO11	Diffuse Glioma	Glioblastoma	-0.533126	70
ACH-000231	KALS1	Diffuse Glioma	Glioblastoma	-0.270253	70
ACH-000631	KS1	Diffuse Glioma	Glioblastoma	-0.326131	70
ACH-000200	NMCG1	Diffuse Glioma	Glioblastoma	-0.031797	70
ACH-000738	GB1	Diffuse Glioma	Glioblastoma	-0.321339	70
ACH-000269	AM38	Diffuse Glioma	Glioblastoma	-0.119403	70
ACH-000469	YH13	Diffuse Glioma	Glioblastoma	-0.103555	70
ACH-000570	YKG1	Diffuse Glioma	Glioblastoma	-0.202026	70
ACH-000232	U251MG	Diffuse Glioma	Astrocytoma	-0.350023	70
ACH-001608	NP2	Diffuse Glioma	Glioblastoma	-0.259688	70
ACH-001609	NP3	Diffuse Glioma	Glioblastoma	-0.274636	70
ACH-001610	NP5	Diffuse Glioma	Glioblastoma	-0.302737	70
ACH-001622	ONDA7	Diffuse Glioma	Glioblastoma	-0.0646652	70
ACH-001624	ONDA9	Diffuse Glioma	Glioblastoma	0.0702946	70
ACH-001623	ONDA8	Diffuse Glioma	Glioblastoma	-0.313445	70
ACH-001611	NP8	Diffuse Glioma	Glioblastoma	-0.547746	70
ACH-000756	GI1	Diffuse Glioma	Gliosarcoma	-0.871503	70
ACH-000592	TM31	Diffuse Glioma	Astrocytoma	-0.459873	70
ACH-000160	BT12	Embryonal Tumor	Atypical Teratoid/Rhabdoid Tumor	-0.29867	15		-0.515006
ACH-001020	BT16	Embryonal Tumor	Atypical Teratoid/Rhabdoid Tumor	-0.535895	15
ACH-001028	CHLA06ATRT	Embryonal Tumor	Atypical Teratoid/Rhabdoid Tumor	-0.25714	15
ACH-001031	CHLA266	Embryonal Tumor	Atypical Teratoid/Rhabdoid Tumor	-0.515006	15
ACH-001033	CHLA57	Embryonal Tumor	Primitive Neuroectodermal Tumor	-0.359938	15
ACH-001289	COGAR359	Embryonal Tumor	Atypical Teratoid/Rhabdoid Tumor	-0.318938	15
ACH-001053	D425	Embryonal Tumor	Medulloblastoma	-1.19037	15
ACH-001054	D458	Embryonal Tumor	Medulloblastoma	-1.30048	15
ACH-001232	UW228	Embryonal Tumor	Medulloblastoma	-0.515309	15
ACH-001711	PFSK1	Embryonal Tumor	Primitive Neuroectodermal Tumor	-0.501037	15
ACH-000055	D283MED	Embryonal Tumor	Medulloblastoma	-0.859911	15
ACH-000211	DAOY	Embryonal Tumor	Medulloblastoma	-0.493305	15
ACH-000095	D341Med	Embryonal Tumor	Medulloblastoma	-1.46293	15
ACH-000776	ONS76	Embryonal Tumor	Medulloblastoma	-0.0849087	15
ACH-001670	TASK1	Embryonal Tumor	Primitive Neuroectodermal Tumor	-0.707127	15
ACH-000864	COLO684	Endometrial Carcinoma	Endometrial Carcinoma	-0.262142	28		-0.403623
ACH-000302	SNU1077	Endometrial Carcinoma	Uterine Carcinosarcoma/Uterine Malignant Mixed Mullerian Tumor	-0.471222	28
ACH-000407	SNU685	Endometrial Carcinoma	Uterine Carcinosarcoma/Uterine Malignant Mixed Mullerian Tumor	-0.630937	28
ACH-000961	ISHIKAWAHERAKLIO02ER	Endometrial Carcinoma	Endometrial Carcinoma	-0.53413	28
ACH-000435	EFE184	Endometrial Carcinoma	Endometrial Carcinoma	-0.509483	28
ACH-000192	MFE280	Endometrial Carcinoma	Endometrial Carcinoma	-0.270566	28
ACH-000879	MFE296	Endometrial Carcinoma	Endometrial Carcinoma	-0.220837	28
ACH-000988	MFE319	Endometrial Carcinoma	Uterine Adenosquamous Carcinoma	-0.205032	28
ACH-000978	EN	Endometrial Carcinoma	Endometrial Carcinoma	-0.560711	28
ACH-000965	RL952	Endometrial Carcinoma	Uterine Adenosquamous Carcinoma	-0.416394	28
ACH-000293	KLE	Endometrial Carcinoma	Endometrial Carcinoma	-0.406284	28
ACH-000941	HEC1B	Endometrial Carcinoma	Endometrial Carcinoma	-0.464574	28
ACH-001517	HEC1	Endometrial Carcinoma	Endometrial Carcinoma	-0.19801	28
ACH-000974	SNGM	Endometrial Carcinoma	Endometrial Carcinoma	-0.0612486	28
ACH-000984	HEC6	Endometrial Carcinoma	Uterine Adenosquamous Carcinoma	-0.265665	28
ACH-000994	HEC59	Endometrial Carcinoma	Endometrial Carcinoma	-0.705619	28
ACH-000972	HEC151	Endometrial Carcinoma	Endometrial Carcinoma	-0.0666115	28
ACH-001518	HEC116	Endometrial Carcinoma	Endometrial Carcinoma	-0.18847	28
ACH-000996	HEC251	Endometrial Carcinoma	Endometrial Carcinoma	-1.13516	28
ACH-000946	HEC265	Endometrial Carcinoma	Endometrial Carcinoma	-0.439819	28
ACH-000831	HEC50B	Endometrial Carcinoma	Endometrial Carcinoma	-0.166096	28
ACH-001495	EMTOKA	Endometrial Carcinoma	Uterine Carcinosarcoma/Uterine Malignant Mixed Mullerian Tumor	-0.668846	28
ACH-002026	HHUA	Endometrial Carcinoma	Endometrial Carcinoma	-0.161258	28
ACH-002027	HOUAI	Endometrial Carcinoma	Endometrial Carcinoma	-0.847391	28
ACH-002046	HTMMT	Endometrial Carcinoma	Uterine Carcinosarcoma/Uterine Malignant Mixed Mullerian Tumor	-0.222084	28
ACH-000397	TEN	Endometrial Carcinoma	Uterine Clear Cell Carcinoma	-0.619712	28
ACH-000928	JHUEM1	Endometrial Carcinoma	Endometrial Carcinoma	-0.183465	28
ACH-000993	JHUEM7	Endometrial Carcinoma	Endometrial Carcinoma	-0.400962	28
ACH-001433	CCLFPEDS0008T	Epithelioid Sarcoma	Epithelioid Sarcoma	-0.544572	2
ACH-001702	VAESBJ	Epithelioid Sarcoma	Epithelioid Sarcoma	-0.0590217	2
ACH-002243	HCE4	Esophageal Squamous Cell Carcinoma	Esophageal Squamous Cell Carcinoma	-0.0532579	24		-0.674459
ACH-002263	KYSE220	Esophageal Squamous Cell Carcinoma	Esophageal Squamous Cell Carcinoma	-0.748456	24
ACH-000717	COLO680N	Esophageal Squamous Cell Carcinoma	Esophageal Squamous Cell Carcinoma	-0.366575	24
ACH-000823	KYSE140	Esophageal Squamous Cell Carcinoma	Esophageal Squamous Cell Carcinoma	-1.08778	24
ACH-000777	KYSE30	Esophageal Squamous Cell Carcinoma	Esophageal Squamous Cell Carcinoma	-0.591464	24
ACH-000784	KYSE70	Esophageal Squamous Cell Carcinoma	Esophageal Squamous Cell Carcinoma	-0.690021	24
ACH-000637	KYSE520	Esophageal Squamous Cell Carcinoma	Esophageal Squamous Cell Carcinoma	-0.3661	24
ACH-000824	KYSE510	Esophageal Squamous Cell Carcinoma	Esophageal Squamous Cell Carcinoma	-0.781719	24
ACH-000855	KYSE150	Esophageal Squamous Cell Carcinoma	Esophageal Squamous Cell Carcinoma	-0.521402	24
ACH-000693	KYSE180	Esophageal Squamous Cell Carcinoma	Esophageal Squamous Cell Carcinoma	-0.675916	24
ACH-000873	KYSE270	Esophageal Squamous Cell Carcinoma	Esophageal Squamous Cell Carcinoma	-0.797123	24
ACH-000809	KYSE410	Esophageal Squamous Cell Carcinoma	Esophageal Squamous Cell Carcinoma	-1.0397	24
ACH-000865	KYSE450	Esophageal Squamous Cell Carcinoma	Esophageal Squamous Cell Carcinoma	-0.825985	24
ACH-000544	OE21	Esophageal Squamous Cell Carcinoma	Esophageal Squamous Cell Carcinoma	-1.24802	24
ACH-000647	TE1	Esophageal Squamous Cell Carcinoma	Esophageal Squamous Cell Carcinoma	-1.13131	24
ACH-000561	TDOTT	Esophageal Squamous Cell Carcinoma	Esophageal Squamous Cell Carcinoma	-0.604554	24
ACH-000305	ECGI10	Esophageal Squamous Cell Carcinoma	Esophageal Squamous Cell Carcinoma	-0.959578	24
ACH-000408	TE5	Esophageal Squamous Cell Carcinoma	Esophageal Squamous Cell Carcinoma	-0.228019	24
ACH-000605	TE6	Esophageal Squamous Cell Carcinoma	Esophageal Squamous Cell Carcinoma	-0.53234	24
ACH-000694	TE9	Esophageal Squamous Cell Carcinoma	Esophageal Squamous Cell Carcinoma	-0.780605	24
ACH-000917	TE4	Esophageal Squamous Cell Carcinoma	Esophageal Squamous Cell Carcinoma	-0.5726	24
ACH-000452	TE8	Esophageal Squamous Cell Carcinoma	Esophageal Squamous Cell Carcinoma	-0.32397	24
ACH-000318	TE10	Esophageal Squamous Cell Carcinoma	Esophageal Squamous Cell Carcinoma	-0.602952	24
ACH-000488	TE11	Esophageal Squamous Cell Carcinoma	Esophageal Squamous Cell Carcinoma	-0.673003	24
ACH-002446	CCLFUPGI0005T	Esophagogastric Adenocarcinoma	Stomach Adenocarcinoma	-0.83273	44
ACH-001496	ESO26	Esophagogastric Adenocarcinoma	Adenocarcinoma of the Gastroesophageal Junction	-1.17823	44		-0.624221
ACH-001497	ESO51	Esophagogastric Adenocarcinoma	Esophageal Adenocarcinoma	-0.698787	44
ACH-000633	FU97	Esophagogastric Adenocarcinoma	Diffuse Type Stomach Adenocarcinoma	-0.716642	44
ACH-000616	HS746T	Esophagogastric Adenocarcinoma	Stomach Adenocarcinoma	0.0400733	44
ACH-002141	HSC39	Esophagogastric Adenocarcinoma	Signet Ring Cell Carcinoma of the Stomach	-1.31601	44
ACH-002706	IS076A	Esophagogastric Adenocarcinoma	Esophageal Adenocarcinoma	-0.0761769	44
ACH-002705	IS076P	Esophagogastric Adenocarcinoma	Esophageal Adenocarcinoma	-0.40289	44
ACH-000216	JHESOAD1	Esophagogastric Adenocarcinoma	Esophageal Adenocarcinoma	-0.440749	44
ACH-001544	KYAE1	Esophagogastric Adenocarcinoma	Esophageal Adenocarcinoma	-0.505721	44
ACH-002161	MKN28	Esophagogastric Adenocarcinoma	Tubular Stomach Adenocarcinoma	-0.678395	44
ACH-000247	OCUM1	Esophagogastric Adenocarcinoma	Diffuse Type Stomach Adenocarcinoma	-1.39154	44
ACH-000325	SNU620	Esophagogastric Adenocarcinoma	Stomach Adenocarcinoma	-0.729712	44
ACH-002202	TMK1	Esophagogastric Adenocarcinoma	Stomach Adenocarcinoma	-0.45958	44
ACH-000344	SNU668	Esophagogastric Adenocarcinoma	Diffuse Type Stomach Adenocarcinoma	-0.139817	44
ACH-001500	FLO1	Esophagogastric Adenocarcinoma	Esophageal Adenocarcinoma	0.0415383	44
ACH-001654	SKGT4	Esophagogastric Adenocarcinoma	Esophageal Adenocarcinoma	-0.590869	44
ACH-001653	SKGT2	Esophagogastric Adenocarcinoma	Stomach Adenocarcinoma	-1.2214	44
ACH-000466	SNU216	Esophagogastric Adenocarcinoma	Tubular Stomach Adenocarcinoma	-0.351996	44
ACH-000736	SNU601	Esophagogastric Adenocarcinoma	Signet Ring Cell Carcinoma of the Stomach	-0.686073	44
ACH-001664	SNU638	Esophagogastric Adenocarcinoma	Stomach Adenocarcinoma	-0.171725	44
ACH-000898	SNU719	Esophagogastric Adenocarcinoma	Tubular Stomach Adenocarcinoma	-0.572235	44
ACH-000847	HGC27	Esophagogastric Adenocarcinoma	Stomach Adenocarcinoma	-0.391698	44
ACH-000948	2313287	Esophagogastric Adenocarcinoma	Stomach Adenocarcinoma	-0.506762	44
ACH-001368	OACM51	Esophagogastric Adenocarcinoma	Esophageal Adenocarcinoma	-0.387978	44
ACH-000880	AGS	Esophagogastric Adenocarcinoma	Stomach Adenocarcinoma	-0.762058	44
ACH-000427	NCIN87	Esophagogastric Adenocarcinoma	Tubular Stomach Adenocarcinoma	-1.00519	44
ACH-000932	SNU1	Esophagogastric Adenocarcinoma	Stomach Adenocarcinoma	-0.657574	44
ACH-000303	SNU5	Esophagogastric Adenocarcinoma	Stomach Adenocarcinoma	-0.139543	44
ACH-000581	SNU16	Esophagogastric Adenocarcinoma	Stomach Adenocarcinoma	-0.748002	44
ACH-000911	NUGC3	Esophagogastric Adenocarcinoma	Stomach Adenocarcinoma	-0.793051	44
ACH-000793	KATOIII	Esophagogastric Adenocarcinoma	Signet Ring Cell Carcinoma of the Stomach	-0.986999	44
ACH-000356	MKN45	Esophagogastric Adenocarcinoma	Diffuse Type Stomach Adenocarcinoma	-0.473231	44
ACH-000758	MKN74	Esophagogastric Adenocarcinoma	Tubular Stomach Adenocarcinoma	-0.753753	44
ACH-000144	RERFGC1B	Esophagogastric Adenocarcinoma	Stomach Adenocarcinoma	-1.55555	44
ACH-000919	IM95	Esophagogastric Adenocarcinoma	Stomach Adenocarcinoma	-0.700413	44
ACH-000383	OE33	Esophagogastric Adenocarcinoma	Esophageal Adenocarcinoma	-0.892625	44
ACH-000047	GCIY	Esophagogastric Adenocarcinoma	Stomach Adenocarcinoma	-0.193278	44
ACH-000255	LMSU	Esophagogastric Adenocarcinoma	Stomach Adenocarcinoma	-0.111439	44
ACH-000239	HUG1N	Esophagogastric Adenocarcinoma	Tubular Stomach Adenocarcinoma	-0.686329	44
ACH-000507	KE39	Esophagogastric Adenocarcinoma	Stomach Adenocarcinoma	-0.336277	44
ACH-000764	SH10TC	Esophagogastric Adenocarcinoma	Mucinous Stomach Adenocarcinoma	-0.0864187	44
ACH-000746	GSS	Esophagogastric Adenocarcinoma	Stomach Adenocarcinoma	-0.270673	44
ACH-000485	GSU	Esophagogastric Adenocarcinoma	Stomach Adenocarcinoma	-1.673	44
ACH-001029	CHLA10	Ewing Sarcoma	Ewing Sarcoma	-0.673105	25		-0.557924
ACH-001038	COGE352	Ewing Sarcoma	Ewing Sarcoma	-0.352458	25
ACH-002105	ES4	Ewing Sarcoma	Ewing Sarcoma	-0.0434298	25
ACH-002106	ES5	Ewing Sarcoma	Ewing Sarcoma	-0.801411	25
ACH-002109	ES8	Ewing Sarcoma	Ewing Sarcoma	-1.17265	25
ACH-002110	EW1	Ewing Sarcoma	Ewing Sarcoma	-0.557924	25
ACH-002114	EW16	Ewing Sarcoma	Ewing Sarcoma	-0.312156	25
ACH-002116	EW22	Ewing Sarcoma	Ewing Sarcoma	-0.790575	25
ACH-002119	EW7	Ewing Sarcoma	Ewing Sarcoma	-0.0154447	25
ACH-000499	EW8	Ewing Sarcoma	Ewing Sarcoma	-0.506324	25
ACH-000279	EWS502	Ewing Sarcoma	Ewing Sarcoma	-0.43003	25
ACH-002160	MCIXC	Ewing Sarcoma	Ewing Sarcoma	-0.803968	25
ACH-001192	SKNEP1	Ewing Sarcoma	Ewing Sarcoma	-0.745828	25
ACH-001193	SKPNDW	Ewing Sarcoma	Ewing Sarcoma	-0.429663	25
ACH-001283	TC106	Ewing Sarcoma	Ewing Sarcoma	-0.597065	25
ACH-001430	TC138	Ewing Sarcoma	Ewing Sarcoma	-0.388969	25
ACH-001431	TC205	Ewing Sarcoma	Ewing Sarcoma	-0.254865	25
ACH-001205	TC32	Ewing Sarcoma	Ewing Sarcoma	-0.498958	25
ACH-000391	MHHES1	Ewing Sarcoma	Ewing Sarcoma	-0.689158	25
ACH-000210	CADOES1	Ewing Sarcoma	Ewing Sarcoma	-0.0281687	25
ACH-000424	TC71	Ewing Sarcoma	Ewing Sarcoma	-0.436388	25
ACH-000052	A673	Ewing Sarcoma	Ewing Sarcoma	-0.621187	25
ACH-000039	SKNMC	Ewing Sarcoma	Ewing Sarcoma	-0.651353	25
ACH-000041	RDES	Ewing Sarcoma	Ewing Sarcoma	-0.634348	25
ACH-000087	SKES1	Ewing Sarcoma	Ewing Sarcoma	-0.863235	25
ACH-002198	SCH	Extra Gonadal Germ Cell Tumor	Extra Gonadal Germ Cell Tumor	-0.702078	1
ACH-000054	HT1080	Fibrosarcoma	Fibrosarcoma	-0.162315	1
ACH-001529	JAR	Gestational Trophoblastic Disease	Choriocarcinoma	-1.17846	3
ACH-001530	JEG3	Gestational Trophoblastic Disease	Choriocarcinoma	-0.547536	3
ACH-002021	T3M3	Gestational Trophoblastic Disease	Choriocarcinoma	-0.872651	3
ACH-002019	HOKUG	Glassy Cell Carcinoma of the Cervix	Glassy Cell Carcinoma of the Cervix	-0.43727	1
ACH-002234	DOK	Head and Neck Carcinoma, Other	Head and Neck Carcinoma, Other	-0.778909	1
ACH-002212	BB30HNC	Head and Neck Squamous Cell Carcinoma	Head and Neck Squamous Cell Carcinoma	-0.0797304	71		-0.537842
ACH-001331	BICR10	Head and Neck Squamous Cell Carcinoma	Oral Cavity Squamous Cell Carcinoma	-0.111925	71
ACH-000546	HSC4	Head and Neck Squamous Cell Carcinoma	Oral Cavity Squamous Cell Carcinoma	-0.456384	71
ACH-002249	JHU011	Head and Neck Squamous Cell Carcinoma	Larynx Squamous Cell Carcinoma	-0.509548	71
ACH-002250	JHU022	Head and Neck Squamous Cell Carcinoma	Larynx Squamous Cell Carcinoma	-0.558918	71
ACH-002251	JHU029	Head and Neck Squamous Cell Carcinoma	Larynx Squamous Cell Carcinoma	-0.543511	71
ACH-002265	LB771HNC	Head and Neck Squamous Cell Carcinoma	Head and Neck Squamous Cell Carcinoma	-0.300922	71
ACH-002294	PCI15A	Head and Neck Squamous Cell Carcinoma	Hypopharynx Squamous Cell Carcinoma	-0.794705	71
ACH-002295	PCI30	Head and Neck Squamous Cell Carcinoma	Oral Cavity Squamous Cell Carcinoma	-0.444605	71
ACH-002296	PCI38	Head and Neck Squamous Cell Carcinoma	Oral Cavity Squamous Cell Carcinoma	-0.909659	71
ACH-002297	PCI4B	Head and Neck Squamous Cell Carcinoma	Larynx Squamous Cell Carcinoma	-0.19961	71
ACH-002298	PCI6A	Head and Neck Squamous Cell Carcinoma	Oral Cavity Squamous Cell Carcinoma	-0.0405671	71
ACH-000606	PECAPJ34CLONEC12	Head and Neck Squamous Cell Carcinoma	Oral Cavity Squamous Cell Carcinoma	-0.678816	71
ACH-000238	SCC4	Head and Neck Squamous Cell Carcinoma	Oral Cavity Squamous Cell Carcinoma	-1.31992	71
ACH-002305	SKN3	Head and Neck Squamous Cell Carcinoma	Oral Cavity Squamous Cell Carcinoma	-0.889623	71
ACH-001675	TR146	Head and Neck Squamous Cell Carcinoma	Oral Cavity Squamous Cell Carcinoma	-0.532498	71
ACH-001690	UPCISCC026	Head and Neck Squamous Cell Carcinoma	Oral Cavity Squamous Cell Carcinoma	-0.865903	71
ACH-001691	UPCISCC029A	Head and Neck Squamous Cell Carcinoma	Oral Cavity Squamous Cell Carcinoma	-0.218484	71
ACH-001692	UPCISCC040	Head and Neck Squamous Cell Carcinoma	Oral Cavity Squamous Cell Carcinoma	-0.427899	71
ACH-001694	UPCISCC074	Head and Neck Squamous Cell Carcinoma	Oral Cavity Squamous Cell Carcinoma	-0.700893	71
ACH-001695	UPCISCC099	Head and Neck Squamous Cell Carcinoma	Oral Cavity Squamous Cell Carcinoma	-0.512899	71
ACH-001228	UPCISCC152	Head and Neck Squamous Cell Carcinoma	Oral Cavity Squamous Cell Carcinoma	-0.948502	71
ACH-000618	SNU1041	Head and Neck Squamous Cell Carcinoma	Hypopharynx Squamous Cell Carcinoma	-0.504745	71
ACH-000682	SNU1066	Head and Neck Squamous Cell Carcinoma	Larynx Squamous Cell Carcinoma	-0.598496	71
ACH-000549	SNU1076	Head and Neck Squamous Cell Carcinoma	Larynx Squamous Cell Carcinoma	-0.319029	71
ACH-000794	BICR22	Head and Neck Squamous Cell Carcinoma	Oral Cavity Squamous Cell Carcinoma	-0.814451	71
ACH-000228	BICR31	Head and Neck Squamous Cell Carcinoma	Oral Cavity Squamous Cell Carcinoma	-0.760317	71
ACH-001332	BICR78	Head and Neck Squamous Cell Carcinoma	Oral Cavity Squamous Cell Carcinoma	-0.453304	71
ACH-000518	CAL33	Head and Neck Squamous Cell Carcinoma	Oral Cavity Squamous Cell Carcinoma	-0.285428	71
ACH-000500	SNU46	Head and Neck Squamous Cell Carcinoma	Larynx Squamous Cell Carcinoma	-0.210919	71
ACH-000415	BICR6	Head and Neck Squamous Cell Carcinoma	Hypopharynx Squamous Cell Carcinoma	-0.469282	71
ACH-000503	BICR16	Head and Neck Squamous Cell Carcinoma	Oral Cavity Squamous Cell Carcinoma	-0.643209	71
ACH-000771	BICR56	Head and Neck Squamous Cell Carcinoma	Oral Cavity Squamous Cell Carcinoma	-1.07794	71
ACH-000630	YD8	Head and Neck Squamous Cell Carcinoma	Oral Cavity Squamous Cell Carcinoma	-0.14496	71
ACH-000836	YD15	Head and Neck Squamous Cell Carcinoma	Oral Cavity Squamous Cell Carcinoma	-0.46359	71
ACH-000762	YD38	Head and Neck Squamous Cell Carcinoma	Head and Neck Squamous Cell Carcinoma	-0.265551	71
ACH-000735	PECAPJ49	Head and Neck Squamous Cell Carcinoma	Oral Cavity Squamous Cell Carcinoma	-0.706088	71
ACH-001346	H103	Head and Neck Squamous Cell Carcinoma	Oral Cavity Squamous Cell Carcinoma	-0.537842	71
ACH-001509	H357	Head and Neck Squamous Cell Carcinoma	Oral Cavity Squamous Cell Carcinoma	-0.3117	71
ACH-001510	H376	Head and Neck Squamous Cell Carcinoma	Oral Cavity Squamous Cell Carcinoma	-0.500219	71
ACH-001511	H413	Head and Neck Squamous Cell Carcinoma	Oral Cavity Squamous Cell Carcinoma	-0.487875	71
ACH-001699	UPCISCC131	Head and Neck Squamous Cell Carcinoma	Oral Cavity Squamous Cell Carcinoma	-0.486643	71
ACH-001229	UPCISCC154	Head and Neck Squamous Cell Carcinoma	Oral Cavity Squamous Cell Carcinoma	-0.679147	71
ACH-001701	UPCISCC200	Head and Neck Squamous Cell Carcinoma	Oral Cavity Squamous Cell Carcinoma	-0.763512	71
ACH-001347	H157	Head and Neck Squamous Cell Carcinoma	Oral Cavity Squamous Cell Carcinoma	-0.368241	71
ACH-000619	PECAPJ15	Head and Neck Squamous Cell Carcinoma	Oral Cavity Squamous Cell Carcinoma	-0.497018	71
ACH-000732	PECAPJ41CLONED2	Head and Neck Squamous Cell Carcinoma	Oral Cavity Squamous Cell Carcinoma	-0.648421	71
ACH-000548	BHY	Head and Neck Squamous Cell Carcinoma	Oral Cavity Squamous Cell Carcinoma	-0.709081	71
ACH-001698	UPCISCC116	Head and Neck Squamous Cell Carcinoma	Oral Cavity Squamous Cell Carcinoma	-0.361044	71
ACH-001696	UPCISCC111	Head and Neck Squamous Cell Carcinoma	Oral Cavity Squamous Cell Carcinoma	-0.242604	71
ACH-000207	DETROIT562	Head and Neck Squamous Cell Carcinoma	Oropharynx Squamous Cell Carcinoma	-0.58004	71
ACH-001385	RPMI2650	Head and Neck Squamous Cell Carcinoma	Head and Neck Squamous Cell Carcinoma	-0.268718	71
ACH-000188	SCC25	Head and Neck Squamous Cell Carcinoma	Oral Cavity Squamous Cell Carcinoma	-1.21935	71
ACH-000181	SCC9	Head and Neck Squamous Cell Carcinoma	Oral Cavity Squamous Cell Carcinoma	-0.309117	71
ACH-000832	CAL27	Head and Neck Squamous Cell Carcinoma	Oral Cavity Squamous Cell Carcinoma	-0.569398	71
ACH-000163	SW579	Head and Neck Squamous Cell Carcinoma	Head and Neck Squamous Cell Carcinoma	-0.62154	71
ACH-000740	A253	Head and Neck Squamous Cell Carcinoma	Oral Cavity Squamous Cell Carcinoma	-0.487287	71
ACH-000846	FADU	Head and Neck Squamous Cell Carcinoma	Hypopharynx Squamous Cell Carcinoma	-0.731123	71
ACH-001543	KOSC2	Head and Neck Squamous Cell Carcinoma	Oral Cavity Squamous Cell Carcinoma	-0.865649	71
ACH-001542	KON	Head and Neck Squamous Cell Carcinoma	Oral Cavity Squamous Cell Carcinoma	-0.515816	71
ACH-001626	OSC20	Head and Neck Squamous Cell Carcinoma	Oral Cavity Squamous Cell Carcinoma	-0.667551	71
ACH-001625	OSC19	Head and Neck Squamous Cell Carcinoma	Oral Cavity Squamous Cell Carcinoma	-0.573426	71
ACH-000472	HSC2	Head and Neck Squamous Cell Carcinoma	Oral Cavity Squamous Cell Carcinoma	-1.17712	71
ACH-000778	HSC3	Head and Neck Squamous Cell Carcinoma	Oral Cavity Squamous Cell Carcinoma	-0.495234	71
ACH-001641	SAT	Head and Neck Squamous Cell Carcinoma	Head and Neck Squamous Cell Carcinoma	-0.913282	71
ACH-002044	HSQ89	Head and Neck Squamous Cell Carcinoma	Sinonasal Squamous Cell Carcinoma	-0.72581	71
ACH-002030	SA3	Head and Neck Squamous Cell Carcinoma	Oral Cavity Squamous Cell Carcinoma	-1.14306	71
ACH-002042	T3M5	Head and Neck Squamous Cell Carcinoma	Head and Neck Squamous Cell Carcinoma	-0.921759	71
ACH-002029	SAS	Head and Neck Squamous Cell Carcinoma	Oral Cavity Squamous Cell Carcinoma	-0.581437	71
ACH-002043	CA922	Head and Neck Squamous Cell Carcinoma	Oral Cavity Squamous Cell Carcinoma	-0.430119	71
ACH-002045	HO1U1	Head and Neck Squamous Cell Carcinoma	Oral Cavity Squamous Cell Carcinoma	-1.03902	71
ACH-000739	HEPG2	Hepatoblastoma	Hepatoblastoma	-0.326384	2
ACH-000671	HUH6	Hepatoblastoma	Hepatoblastoma	-0.433773	2
ACH-000577	JHH2	Hepatocellular Carcinoma	Hepatocellular Carcinoma	-0.330081	21		-0.330081
ACH-000422	SNU475	Hepatocellular Carcinoma	Hepatocellular Carcinoma	-0.488759	21
ACH-002523	SNU739	Hepatocellular Carcinoma	Hepatocellular Carcinoma	-0.40638	21
ACH-000537	SNU761	Hepatocellular Carcinoma	Hepatocellular Carcinoma	-0.0457329	21
ACH-000316	SNU886	Hepatocellular Carcinoma	Hepatocellular Carcinoma	-0.0475912	21
ACH-000221	SNU398	Hepatocellular Carcinoma	Hepatocellular Carcinoma	-0.503272	21
ACH-000420	SNU449	Hepatocellular Carcinoma	Hepatocellular Carcinoma	-0.37225	21
ACH-000483	SNU182	Hepatocellular Carcinoma	Hepatocellular Carcinoma	-0.488128	21
ACH-000478	SNU387	Hepatocellular Carcinoma	Hepatocellular Carcinoma	-0.0902375	21
ACH-000493	SNU423	Hepatocellular Carcinoma	Hepatocellular Carcinoma	-0.0556559	21
ACH-001318	PLCPRF5	Hepatocellular Carcinoma	Hepatocellular Carcinoma	-0.250014	21
ACH-000361	SKHEP1	Hepatocellular Carcinoma	Hepatocellular Carcinoma	0.0307836	21
ACH-000475	HUH1	Hepatocellular Carcinoma	Hepatocellular Carcinoma	-0.790758	21
ACH-000480	HUH7	Hepatocellular Carcinoma	Hepatocellular Carcinoma	-0.611579	21
ACH-000393	HLF	Hepatocellular Carcinoma	Hepatocellular Carcinoma	-0.134937	21
ACH-000476	JHH4	Hepatocellular Carcinoma	Hepatocellular Carcinoma	-0.240837	21
ACH-000734	JHH5	Hepatocellular Carcinoma	Hepatocellular Carcinoma	-0.533209	21
ACH-000217	JHH6	Hepatocellular Carcinoma	Hepatocellular Carcinoma	-0.281024	21
ACH-000848	JHH7	Hepatocellular Carcinoma	Hepatocellular Carcinoma	-0.653903	21
ACH-000620	JHH1	Hepatocellular Carcinoma	Hepatocellular Carcinoma	-0.860612	21
ACH-000471	LI7	Hepatocellular Carcinoma	Hepatocellular Carcinoma	-0.0809964	21
ACH-001853	KMCH1	Hepatocellular Carcinoma plus Intrahepatic Cholangiocarcinoma	Hepatocellular Carcinoma plus Intrahepatic Cholangiocarcinoma	-0.695793	1
ACH-000702	L1236	Hodgkin Lymphoma	Hodgkin Lymphoma	-0.987836	3
ACH-000754	L428	Hodgkin Lymphoma	Hodgkin Lymphoma	-0.0632841	3
ACH-001685	UHO1	Hodgkin Lymphoma	Hodgkin Lymphoma	-1.22349	3
ACH-001961	GB2	Intracholecystic Papillary Neoplasm	Gallbladder Adenocarcinoma, NOS	0.0157626	6
ACH-001861	TGBC1TKB	Intracholecystic Papillary Neoplasm	Gallbladder Cancer	-0.363668	6
ACH-000141	SNU308	Intracholecystic Papillary Neoplasm	Gallbladder Adenocarcinoma, NOS	-0.554634	6
ACH-001619	OCUG1	Intracholecystic Papillary Neoplasm	Gallbladder Adenocarcinoma, NOS	-0.346508	6
ACH-001607	NOZ	Intracholecystic Papillary Neoplasm	Gallbladder Adenocarcinoma, NOS	-0.594832	6
ACH-001850	G415	Intracholecystic Papillary Neoplasm	Gallbladder Adenocarcinoma, NOS	-0.258705	6
ACH-002647	CCC5	Intraductal Papillary Neoplasm of the Bile Duct	Cholangiocarcinoma	-0.316082	29		-0.485631
ACH-001959	CCLP1	Intraductal Papillary Neoplasm of the Bile Duct	Intrahepatic Cholangiocarcinoma	-0.274369	29
ACH-001960	CCSW1	Intraductal Papillary Neoplasm of the Bile Duct	Intrahepatic Cholangiocarcinoma	-0.859455	29
ACH-001997	ECC2	Intraductal Papillary Neoplasm of the Bile Duct	Extrahepatic Cholangiocarcinoma	0.000845484	29
ACH-001852	HKGZCC	Intraductal Papillary Neoplasm of the Bile Duct	Intrahepatic Cholangiocarcinoma	-0.586582	29
ACH-001834	ICC10	Intraductal Papillary Neoplasm of the Bile Duct	Intrahepatic Cholangiocarcinoma	-0.188015	29
ACH-001835	ICC106	Intraductal Papillary Neoplasm of the Bile Duct	Intrahepatic Cholangiocarcinoma	-0.88239	29
ACH-001836	ICC108	Intraductal Papillary Neoplasm of the Bile Duct	Intrahepatic Cholangiocarcinoma	-0.153926	29
ACH-001838	ICC12	Intraductal Papillary Neoplasm of the Bile Duct	Intrahepatic Cholangiocarcinoma	-1.00624	29
ACH-001839	ICC137	Intraductal Papillary Neoplasm of the Bile Duct	Intrahepatic Cholangiocarcinoma	-0.080717	29
ACH-001841	ICC15	Intraductal Papillary Neoplasm of the Bile Duct	Intrahepatic Cholangiocarcinoma	-1.05623	29
ACH-001842	ICC2	Intraductal Papillary Neoplasm of the Bile Duct	Intrahepatic Cholangiocarcinoma	-0.216753	29
ACH-001843	ICC3	Intraductal Papillary Neoplasm of the Bile Duct	Intrahepatic Cholangiocarcinoma	-0.220686	29
ACH-001844	ICC4	Intraductal Papillary Neoplasm of the Bile Duct	Intrahepatic Cholangiocarcinoma	-0.483923	29
ACH-001848	ICC8	Intraductal Papillary Neoplasm of the Bile Duct	Intrahepatic Cholangiocarcinoma	-0.602731	29
ACH-001849	ICC9	Intraductal Papillary Neoplasm of the Bile Duct	Intrahepatic Cholangiocarcinoma	-0.54758	29
ACH-001856	RBE	Intraductal Papillary Neoplasm of the Bile Duct	Intrahepatic Cholangiocarcinoma	-0.0236665	29
ACH-001857	SG231	Intraductal Papillary Neoplasm of the Bile Duct	Intrahepatic Cholangiocarcinoma	-0.0574335	29
ACH-001858	SSP25	Intraductal Papillary Neoplasm of the Bile Duct	Intrahepatic Cholangiocarcinoma	-0.312238	29
ACH-001863	TKKK	Intraductal Papillary Neoplasm of the Bile Duct	Intrahepatic Cholangiocarcinoma	-0.777644	29
ACH-000268	SNU245	Intraductal Papillary Neoplasm of the Bile Duct	Extrahepatic Cholangiocarcinoma	-1.10035	29
ACH-000461	SNU1196	Intraductal Papillary Neoplasm of the Bile Duct	Extrahepatic Cholangiocarcinoma	-0.324133	29
ACH-001673	TFK1	Intraductal Papillary Neoplasm of the Bile Duct	Extrahepatic Cholangiocarcinoma	-0.523345	29
ACH-001494	EGI1	Intraductal Papillary Neoplasm of the Bile Duct	Extrahepatic Cholangiocarcinoma	-0.668502	29
ACH-000976	HUCCT1	Intraductal Papillary Neoplasm of the Bile Duct	Intrahepatic Cholangiocarcinoma	-0.485631	29
ACH-001538	KKU213	Intraductal Papillary Neoplasm of the Bile Duct	Intrahepatic Cholangiocarcinoma	-0.363782	29
ACH-001536	KKU100	Intraductal Papillary Neoplasm of the Bile Duct	Extrahepatic Cholangiocarcinoma	-0.532103	29
ACH-001864	YSCCC	Intraductal Papillary Neoplasm of the Bile Duct	Intrahepatic Cholangiocarcinoma	-0.622726	29
ACH-000209	SNU1079	Intraductal Papillary Neoplasm of the Bile Duct	Intrahepatic Cholangiocarcinoma	-0.511245	29
ACH-002401	21MT2	Invasive Breast Carcinoma	Breast Invasive Ductal Carcinoma	-0.110626	47		-0.367219
ACH-002399	21NT	Invasive Breast Carcinoma	Breast Invasive Ductal Carcinoma	-0.215871	47
ACH-001065	EVSAT	Invasive Breast Carcinoma	Breast Invasive Lobular Carcinoma	-0.65416	47
ACH-000668	HCC70	Invasive Breast Carcinoma	Breast Invasive Ductal Carcinoma	-0.66236	47
ACH-000148	HS578T	Invasive Breast Carcinoma	Breast Invasive Carcinoma, NOS	-0.218818	47
ACH-000028	KPL1	Invasive Breast Carcinoma	Invasive Breast Carcinoma	-0.27194	47
ACH-000876	MDAMB415	Invasive Breast Carcinoma	Invasive Breast Carcinoma	-0.296366	47
ACH-001819	MFM223	Invasive Breast Carcinoma	Breast Invasive Ductal Carcinoma	-0.367219	47
ACH-002179	OCUBM	Invasive Breast Carcinoma	Invasive Breast Carcinoma	-0.791959	47
ACH-001662	SNU2372	Invasive Breast Carcinoma	Breast Invasive Cancer, NOS	-0.228825	47
ACH-001388	SUM102PT	Invasive Breast Carcinoma	Breast Invasive Ductal Carcinoma	-0.416833	47
ACH-001389	SUM1315MO2	Invasive Breast Carcinoma	Breast Invasive Ductal Carcinoma	0.0211346	47
ACH-001390	SUM149PT	Invasive Breast Carcinoma	Breast Invasive Ductal Carcinoma	0.0931226	47
ACH-001391	SUM159PT	Invasive Breast Carcinoma	Invasive Breast Carcinoma	-0.415758	47
ACH-001392	SUM185PE	Invasive Breast Carcinoma	Invasive Breast Carcinoma	-0.59575	47
ACH-001393	SUM190PT	Invasive Breast Carcinoma	Invasive Breast Carcinoma	-0.930676	47
ACH-001394	SUM229PE	Invasive Breast Carcinoma	Invasive Breast Carcinoma	-0.753302	47
ACH-001396	SUM52PE	Invasive Breast Carcinoma	Invasive Breast Carcinoma	-0.569791	47
ACH-001419	VP229	Invasive Breast Carcinoma	Breast Invasive Ductal Carcinoma	-0.808218	47
ACH-000856	CAL51	Invasive Breast Carcinoma	Invasive Breast Carcinoma	-0.36463	47
ACH-000330	EFM19	Invasive Breast Carcinoma	Breast Invasive Ductal Carcinoma	-1.28212	47
ACH-000212	CAL120	Invasive Breast Carcinoma	Invasive Breast Carcinoma	-0.244585	47
ACH-000711	JIMT1	Invasive Breast Carcinoma	Breast Invasive Ductal Carcinoma	-0.420777	47
ACH-000352	HCC1428	Invasive Breast Carcinoma	Invasive Breast Carcinoma	-0.0561151	47
ACH-000097	ZR751	Invasive Breast Carcinoma	Breast Invasive Ductal Carcinoma	-0.260368	47
ACH-000554	UACC893	Invasive Breast Carcinoma	Breast Invasive Lobular Carcinoma	-1.095	47
ACH-000276	HCC38	Invasive Breast Carcinoma	Breast Invasive Ductal Carcinoma	-0.168159	47
ACH-000374	HCC1143	Invasive Breast Carcinoma	Breast Invasive Ductal Carcinoma	-0.565901	47
ACH-000111	HCC1187	Invasive Breast Carcinoma	Breast Invasive Ductal Carcinoma	-0.378998	47
ACH-000699	HCC1395	Invasive Breast Carcinoma	Breast Invasive Ductal Carcinoma	-0.204952	47
ACH-000277	HCC1419	Invasive Breast Carcinoma	Breast Invasive Ductal Carcinoma	-0.253342	47
ACH-000223	HCC1937	Invasive Breast Carcinoma	Breast Invasive Ductal Carcinoma	-0.78688	47
ACH-000248	AU565	Invasive Breast Carcinoma	Invasive Breast Carcinoma	-0.988708	47
ACH-001683	UACC3133	Invasive Breast Carcinoma	Breast Invasive Lobular Carcinoma	-0.681761	47
ACH-000288	BT549	Invasive Breast Carcinoma	Breast Invasive Carcinoma, NOS	0.0107754	47
ACH-000258	DU4475	Invasive Breast Carcinoma	Invasive Breast Carcinoma	-0.0112579	47
ACH-000573	MDAMB436	Invasive Breast Carcinoma	Breast Invasive Carcinoma, NOS	-0.194587	47
ACH-000910	MDAMB453	Invasive Breast Carcinoma	Invasive Breast Carcinoma	-1.13148	47
ACH-000849	MDAMB468	Invasive Breast Carcinoma	Invasive Breast Carcinoma	-0.455566	47
ACH-000147	T47D	Invasive Breast Carcinoma	Breast Invasive Ductal Carcinoma	-0.281566	47
ACH-000783	CAMA1	Invasive Breast Carcinoma	Breast Invasive Lobular Carcinoma	-0.0975236	47
ACH-000019	MCF7	Invasive Breast Carcinoma	Invasive Breast Carcinoma	-0.203527	47
ACH-000621	MDAMB157	Invasive Breast Carcinoma	Breast Invasive Ductal Carcinoma	-0.294751	47
ACH-000768	MDAMB231	Invasive Breast Carcinoma	Invasive Breast Carcinoma	-0.153186	47
ACH-000934	MDAMB361	Invasive Breast Carcinoma	Invasive Breast Carcinoma	-0.6898	47
ACH-000017	SKBR3	Invasive Breast Carcinoma	Invasive Breast Carcinoma	-0.483597	47
ACH-000721	HMC18	Invasive Breast Carcinoma	Breast Invasive Ductal Carcinoma	-0.497631	47
ACH-002785	NCCLMS1C1	Leiomyosarcoma	Leiomyosarcoma	-0.104091	3
ACH-000145	SKLMS1	Leiomyosarcoma	Leiomyosarcoma	-0.199786	3
ACH-000505	RKN	Leiomyosarcoma	Leiomyosarcoma	-0.386287	3
ACH-001795	94T778	Liposarcoma	Well-Differentiated Liposarcoma	-0.225776	8
ACH-001796	95T1000	Liposarcoma	Well-Differentiated Liposarcoma	-0.244053	8
ACH-001799	LPS141	Liposarcoma	Dedifferentiated Liposarcoma	-0.064852	8
ACH-001793	LPS27	Liposarcoma	Liposarcoma	-0.295363	8
ACH-001804	LPS510	Liposarcoma	Dedifferentiated Liposarcoma	-0.287561	8
ACH-001791	LPS6	Liposarcoma	Liposarcoma	-0.186803	8
ACH-001802	LPS853	Liposarcoma	Dedifferentiated Liposarcoma	0.0507182	8
ACH-001794	93T449	Liposarcoma	Well-Differentiated Liposarcoma	0.0575088	8
ACH-000187	CORL311	Lung Neuroendocrine Tumor	Small Cell Lung Cancer	-0.781219	27		-0.561009
ACH-000695	CORL47	Lung Neuroendocrine Tumor	Small Cell Lung Cancer	-0.427994	27
ACH-000290	NCIH209	Lung Neuroendocrine Tumor	Small Cell Lung Cancer	-0.427054	27
ACH-000871	NCIH510	Lung Neuroendocrine Tumor	Small Cell Lung Cancer	-0.724442	27
ACH-000767	NCIH526	Lung Neuroendocrine Tumor	Small Cell Lung Cancer	-0.790956	27
ACH-001386	SCLC22H	Lung Neuroendocrine Tumor	Small Cell Lung Cancer	-1.13232	27
ACH-000749	DMS273	Lung Neuroendocrine Tumor	Small Cell Lung Cancer	-0.465878	27
ACH-000257	CORL279	Lung Neuroendocrine Tumor	Small Cell Lung Cancer	-0.913361	27
ACH-000515	HCC33	Lung Neuroendocrine Tumor	Small Cell Lung Cancer	-0.541343	27
ACH-000698	DMS53	Lung Neuroendocrine Tumor	Small Cell Lung Cancer	-0.325454	27
ACH-000890	SW1271	Lung Neuroendocrine Tumor	Small Cell Lung Cancer	-0.172118	27
ACH-000790	SHP77	Lung Neuroendocrine Tumor	Small Cell Lung Cancer	-0.144305	27
ACH-000775	NCIH727	Lung Neuroendocrine Tumor	Lung Carcinoid	-0.425307	27
ACH-000639	NCIH211	Lung Neuroendocrine Tumor	Small Cell Lung Cancer	-0.905965	27
ACH-000292	NCIH841	Lung Neuroendocrine Tumor	Small Cell Lung Cancer	-0.648848	27
ACH-000866	NCIH1048	Lung Neuroendocrine Tumor	Small Cell Lung Cancer	-0.664495	27
ACH-000514	NCIH1092	Lung Neuroendocrine Tumor	Small Cell Lung Cancer	-0.297962	27
ACH-000431	NCIH1694	Lung Neuroendocrine Tumor	Small Cell Lung Cancer	-0.818988	27
ACH-000559	NCIH1836	Lung Neuroendocrine Tumor	Small Cell Lung Cancer	-1.01817	27
ACH-000525	NCIH2171	Lung Neuroendocrine Tumor	Small Cell Lung Cancer	-0.599738	27
ACH-000912	NCIH2286	Lung Neuroendocrine Tumor	Small Cell Lung Cancer	-0.402673	27
ACH-000355	NCIH82	Lung Neuroendocrine Tumor	Small Cell Lung Cancer	-0.705059	27
ACH-000800	NCIH446	Lung Neuroendocrine Tumor	Small Cell Lung Cancer	-0.561009	27
ACH-001549	LU135	Lung Neuroendocrine Tumor	Small Cell Lung Cancer	-0.332359	27
ACH-002051	LU134A	Lung Neuroendocrine Tumor	Small Cell Lung Cancer	-0.189436	27
ACH-002052	LU139	Lung Neuroendocrine Tumor	Small Cell Lung Cancer	-1.18554	27
ACH-002077	LU165	Lung Neuroendocrine Tumor	Small Cell Lung Cancer	-0.186284	27
ACH-000402	BL70	Mature B-Cell Neoplasms	Burkitt Lymphoma	-0.466054	56		-0.476881
ACH-000829	HUNS1	Mature B-Cell Neoplasms	Plasma Cell Myeloma	-0.707273	56
ACH-000512	INA6	Mature B-Cell Neoplasms	Plasma Cell Myeloma	-0.226288	56
ACH-000106	JVM2	Mature B-Cell Neoplasms	Mantle Cell Lymphoma	-0.475021	56
ACH-000889	KMM1	Mature B-Cell Neoplasms	Plasma Cell Myeloma	-0.325131	56
ACH-000588	KMS26	Mature B-Cell Neoplasms	Plasma Cell Myeloma	-0.381682	56
ACH-002485	MAVER1	Mature B-Cell Neoplasms	Mantle Cell Lymphoma	-0.720237	56
ACH-000405	MEC1	Mature B-Cell Neoplasms	Chronic Lymphocytic Leukemia/Small Lymphocytic Lymphoma	-0.841488	56
ACH-000763	MM1S	Mature B-Cell Neoplasms	Plasma Cell Myeloma	-0.618964	56
ACH-000436	OCIMY7	Mature B-Cell Neoplasms	Plasma Cell Myeloma	-0.560052	56
ACH-000024	OPM2	Mature B-Cell Neoplasms	Plasma Cell Myeloma	-0.226496	56
ACH-001634	PGA1	Mature B-Cell Neoplasms	Chronic Lymphocytic Leukemia/Small Lymphocytic Lymphoma	-0.718846	56
ACH-000654	RAJI	Mature B-Cell Neoplasms	Burkitt Lymphoma	0.0589295	56
ACH-001639	ROS50	Mature B-Cell Neoplasms	Diffuse Large B-Cell Lymphoma, NOS	-1.05275	56
ACH-000817	RPMI8226	Mature B-Cell Neoplasms	Plasma Cell Myeloma	-0.300447	56
ACH-000660	SUDHL5	Mature B-Cell Neoplasms	Diffuse Large B-Cell Lymphoma, NOS	0.112764	56
ACH-002677	U2946	Mature B-Cell Neoplasms	Diffuse Large B-Cell Lymphoma, NOS	-0.982146	56
ACH-002678	WILL1	Mature B-Cell Neoplasms	Diffuse Large B-Cell Lymphoma, NOS	-1.04188	56
ACH-001709	WSUNHL	Mature B-Cell Neoplasms	Diffuse Large B-Cell Lymphoma, NOS	-0.764693	56
ACH-002500	Z138	Mature B-Cell Neoplasms	Mantle Cell Lymphoma	-0.773665	56
ACH-001533	KARPAS1718	Mature B-Cell Neoplasms	Splenic Marginal Zone Lymphoma	-0.724249	56
ACH-000346	JVM3	Mature B-Cell Neoplasms	B-Cell Prolymphocytic Leukemia	-0.360703	56
ACH-000315	KARPAS422	Mature B-Cell Neoplasms	Diffuse Large B-Cell Lymphoma, NOS	-0.0970299	56
ACH-000363	SKMM2	Mature B-Cell Neoplasms	Plasma Cell Myeloma	-0.209388	56
ACH-000183	L363	Mature B-Cell Neoplasms	Plasma Cell Myeloma	-0.824447	56
ACH-000124	OCILY19	Mature B-Cell Neoplasms	Diffuse Large B-Cell Lymphoma, NOS	-0.97208	56
ACH-000838	AMO1	Mature B-Cell Neoplasms	Plasma Cell Myeloma	-0.223095	56
ACH-000653	JJN3	Mature B-Cell Neoplasms	Plasma Cell Myeloma	-0.740767	56
ACH-000656	SUDHL8	Mature B-Cell Neoplasms	Diffuse Large B-Cell Lymphoma, NOS	-0.446729	56
ACH-000398	RI1	Mature B-Cell Neoplasms	Activated B-cell Type	-0.391155	56
ACH-001450	BLUE1	Mature B-Cell Neoplasms	Burkitt Lymphoma	0.242715	56
ACH-001616	OCILY18	Mature B-Cell Neoplasms	Diffuse Large B-Cell Lymphoma, NOS	-0.728912	56
ACH-001707	WAOSEL	Mature B-Cell Neoplasms	Chronic Lymphocytic Leukemia/Small Lymphocytic Lymphoma	-0.581247	56
ACH-001677	U2904	Mature B-Cell Neoplasms	Diffuse Large B-Cell Lymphoma, NOS	-0.438593	56
ACH-000821	EJM	Mature B-Cell Neoplasms	Plasma Cell Myeloma	-0.210743	56
ACH-000567	ST486	Mature B-Cell Neoplasms	Burkitt Lymphoma	-0.538673	56
ACH-002214	BC1	Mature B-Cell Neoplasms	Primary Effusion Lymphoma	-0.38183	56
ACH-002478	BC2	Mature B-Cell Neoplasms	Primary Effusion Lymphoma	-0.874249	56
ACH-000914	HT	Mature B-Cell Neoplasms	Diffuse Large B-Cell Lymphoma, NOS	0.0578366	56
ACH-000371	RL	Mature B-Cell Neoplasms	Diffuse Large B-Cell Lymphoma, NOS	-0.0721689	56
ACH-002215	BC3	Mature B-Cell Neoplasms	Primary Effusion Lymphoma	-0.864644	56
ACH-000334	DB	Mature B-Cell Neoplasms	Diffuse Large B-Cell Lymphoma, NOS	-0.362286	56
ACH-001498	FARAGE	Mature B-Cell Neoplasms	Germinal Center B-Cell Type	-0.323841	56
ACH-000365	SUDHL4	Mature B-Cell Neoplasms	Diffuse Large B-Cell Lymphoma, NOS	-0.0295783	56
ACH-000271	SUDHL10	Mature B-Cell Neoplasms	Diffuse Large B-Cell Lymphoma, NOS	-0.486131	56
ACH-000204	LP1	Mature B-Cell Neoplasms	Plasma Cell Myeloma	-0.380629	56
ACH-000944	NAMALWA	Mature B-Cell Neoplasms	Burkitt Lymphoma	-0.798828	56
ACH-000697	A3KAW	Mature B-Cell Neoplasms	Diffuse Large B-Cell Lymphoma, NOS	-0.38191	56
ACH-000714	KMS11	Mature B-Cell Neoplasms	Plasma Cell Myeloma	-0.660128	56
ACH-000576	KMS27	Mature B-Cell Neoplasms	Plasma Cell Myeloma	-0.646568	56
ACH-000541	KMS34	Mature B-Cell Neoplasms	Plasma Cell Myeloma	-0.495514	56
ACH-000426	KMS20	Mature B-Cell Neoplasms	Plasma Cell Myeloma	-0.478742	56
ACH-001539	KML1	Mature B-Cell Neoplasms	Germinal Center B-Cell Type	-0.013326	56
ACH-000167	KE97	Mature B-Cell Neoplasms	Plasma Cell Myeloma	-0.608098	56
ACH-002062	SLVL	Mature B-Cell Neoplasms	Splenic Marginal Zone Lymphoma	-0.586578	56
ACH-002055	TL1	Mature B-Cell Neoplasms	Burkitt Lymphoma	-0.141403	56
ACH-001737	CTV1DM	Mature T and NK Neoplasms	Adult T-Cell Leukemia/Lymphoma	-0.450119	10
ACH-000053	KARPAS299	Mature T and NK Neoplasms	Anaplastic Large-Cell Lymphoma ALK Positive	-0.586532	10
ACH-000773	KIJK	Mature T and NK Neoplasms	Anaplastic Large-Cell Lymphoma ALK Positive	-0.881822	10
ACH-001111	L82	Mature T and NK Neoplasms	Anaplastic Large-Cell Lymphoma ALK Positive	-0.40812	10
ACH-001119	MAC2A	Mature T and NK Neoplasms	Anaplastic Large-Cell Lymphoma ALK Negative	-0.338249	10
ACH-000226	SUPM2	Mature T and NK Neoplasms	Anaplastic Large-Cell Lymphoma ALK Positive	-0.774314	10
ACH-000101	KE37	Mature T and NK Neoplasms	Adult T-Cell Leukemia/Lymphoma	-0.627176	10
ACH-000233	DEL	Mature T and NK Neoplasms	Anaplastic Large-Cell Lymphoma ALK Positive	-0.770685	10
ACH-000338	SR786	Mature T and NK Neoplasms	Anaplastic Large-Cell Lymphoma ALK Positive	-0.196786	10
ACH-000664	SUDHL1	Mature T and NK Neoplasms	Anaplastic Large-Cell Lymphoma ALK Positive	-0.815786	10
ACH-002001	A375SKINCJ1	Melanoma	Melanoma	-0.350808	66		-0.224282
ACH-002002	A375SKINCJ2	Melanoma	Melanoma	-0.313635	66
ACH-002003	A375SKINCJ3	Melanoma	Melanoma	-0.262082	66
ACH-001041	CHL1DM	Melanoma	Melanoma	-0.225176	66
ACH-000801	HS936T	Melanoma	Melanoma	-0.19824	66
ACH-002458	HT144SKINFV1	Melanoma	Melanoma	-0.130361	66
ACH-002460	HT144SKINFV2	Melanoma	Melanoma	-0.317565	66
ACH-002143	ISTMEL1	Melanoma	Melanoma	-0.2572	66
ACH-000404	K029AX	Melanoma	Cutaneous Melanoma	-0.613087	66
ACH-002510	M040416	Melanoma	Acral Melanoma	-0.201878	66
ACH-002511	M140325	Melanoma	Melanoma	-0.315566	66
ACH-002928	MM100511	Melanoma	Acral Melanoma	-0.0997979	66
ACH-002512	MM160113	Melanoma	Acral Melanoma	0.251137	66
ACH-001982	NZM3	Melanoma	Melanoma	-0.0530163	66
ACH-001986	NZM42	Melanoma	Melanoma	0.0331457	66
ACH-001990	NZM7	Melanoma	Melanoma	-0.55493	66
ACH-002461	RVH421SKINFV1	Melanoma	Melanoma	-0.131513	66
ACH-002005	SKMEL19	Melanoma	Cutaneous Melanoma	-0.421271	66
ACH-002004	UACC62SKINCJ1	Melanoma	Melanoma	0.0674096	66
ACH-000304	WM115	Melanoma	Melanoma	-0.0674721	66
ACH-002508	WM3211	Melanoma	Acral Melanoma	-0.2425	66
ACH-000899	WM88	Melanoma	Melanoma	-0.316435	66
ACH-000765	WM983B	Melanoma	Melanoma	-0.157514	66
ACH-002847	YUHOIN	Melanoma	Melanoma	-0.00814155	66
ACH-001239	WM2664	Melanoma	Melanoma	-0.302515	66
ACH-000968	COLO792	Melanoma	Melanoma	-0.0765889	66
ACH-000614	RVH421	Melanoma	Melanoma	-0.0217088	66
ACH-000810	SKMEL30	Melanoma	Cutaneous Melanoma	-0.34628	66
ACH-000882	IGR1	Melanoma	Melanoma	-0.47963	66
ACH-000550	IGR39	Melanoma	Melanoma	-0.224432	66
ACH-000915	IPC298	Melanoma	Cutaneous Melanoma	0.13396	66
ACH-000805	COLO679	Melanoma	Cutaneous Melanoma	-0.378684	66
ACH-000450	MELHO	Melanoma	Melanoma	0.00418219	66
ACH-000881	MELJUSO	Melanoma	Cutaneous Melanoma	-0.0888722	66
ACH-000425	UACC62	Melanoma	Melanoma	-0.1997	66
ACH-001563	MM127	Melanoma	Melanoma	-0.104946	66
ACH-001970	MM253	Melanoma	Melanoma	-0.207847	66
ACH-001566	MM370	Melanoma	Melanoma	-0.134517	66
ACH-001568	MM386	Melanoma	Melanoma	-0.13939	66
ACH-001567	MM383	Melanoma	Melanoma	-0.05354	66
ACH-001570	MM426	Melanoma	Melanoma	-0.292707	66
ACH-001972	MM473	Melanoma	Melanoma	-0.370367	66
ACH-001973	MM485	Melanoma	Melanoma	-0.514334	66
ACH-001975	MM576	Melanoma	Melanoma	-0.484232	66
ACH-000788	A2058	Melanoma	Melanoma	-0.394765	66
ACH-000580	C32	Melanoma	Melanoma	-0.0536318	66
ACH-000219	A375	Melanoma	Melanoma	-0.300207	66
ACH-000401	COLO800	Melanoma	Cutaneous Melanoma	-0.388319	66
ACH-000274	HS852T	Melanoma	Melanoma	0.0579636	66
ACH-000441	SH4	Melanoma	Melanoma	-0.297688	66
ACH-000661	WM1799	Melanoma	Melanoma	-0.0528016	66
ACH-000827	WM793	Melanoma	Melanoma	-0.463299	66
ACH-000579	UACC257	Melanoma	Melanoma	-0.251606	66
ACH-000632	HS944T	Melanoma	Cutaneous Melanoma	-0.0837255	66
ACH-000884	MDAMB435S	Melanoma	Melanoma	-0.496584	66
ACH-000799	HS695T	Melanoma	Melanoma	-0.270695	66
ACH-000014	HS294T	Melanoma	Melanoma	-0.451098	66
ACH-000322	HT144	Melanoma	Melanoma	-0.158253	66
ACH-000477	MALME3M	Melanoma	Melanoma	0.0636899	66
ACH-000348	RPMI7951	Melanoma	Melanoma	-0.0278078	66
ACH-001190	SKMEL2	Melanoma	Melanoma	-0.224132	66
ACH-000822	SKMEL24	Melanoma	Melanoma	-0.165454	66
ACH-001522	HMY1	Melanoma	Melanoma	-0.266393	66
ACH-001645	SEKI	Melanoma	Melanoma	-0.544306	66
ACH-002084	MMAC	Melanoma	Melanoma	0.184871	66
ACH-000458	CJM	Melanoma	Melanoma	-0.487882	66
ACH-000025	CH157MN	Meningothelial Tumor	Meningioma	-0.31865	3
ACH-001067	F5	Meningothelial Tumor	Meningioma	0.0471513	3
ACH-002070	HKBMM	Meningothelial Tumor	Meningioma	-0.239195	3
ACH-001550	MCC13	Merkel Cell Carcinoma	Merkel Cell Carcinoma	-0.653062	3
ACH-001551	MCC142	Merkel Cell Carcinoma	Merkel Cell Carcinoma	-0.847462	3
ACH-001552	MCC26	Merkel Cell Carcinoma	Merkel Cell Carcinoma	-0.95752	3
ACH-001341	DOTC24510	Mixed Cervical Carcinoma	Mixed Cervical Carcinoma	-1.15897	1
ACH-002040	HMVII	Mucosal Melanoma of the Vulva/Vagina	Mucosal Melanoma of the Vulva/Vagina	-0.390303	1
ACH-000487	F36P	Myelodysplastic Syndromes	Myelodysplastic Syndromes	-0.915852	1
ACH-000920	CMLT1	Myeloproliferative Neoplasms	Chronic Myeloid Leukemia, BCR-ABL1+	-0.756124	10
ACH-000295	EM2	Myeloproliferative Neoplasms	Chronic Myeloid Leukemia, BCR-ABL1+	-0.570566	10
ACH-000198	EOL1	Myeloproliferative Neoplasms	Chronic Eosinophilic Leukemia, NOS	-0.594286	10
ACH-000983	KCL22	Myeloproliferative Neoplasms	Chronic Myeloid Leukemia, BCR-ABL1+	-0.846196	10
ACH-000326	JURLMK1	Myeloproliferative Neoplasms	Chronic Myeloid Leukemia, BCR-ABL1+	-0.73642	10
ACH-000604	KYO1	Myeloproliferative Neoplasms	Chronic Myeloid Leukemia, BCR-ABL1+	-0.52987	10
ACH-000551	K562	Myeloproliferative Neoplasms	Chronic Myeloid Leukemia, BCR-ABL1+	-0.690237	10
ACH-000074	KU812	Myeloproliferative Neoplasms	Chronic Myeloid Leukemia, BCR-ABL1+	-0.798432	10
ACH-000076	NCO2	Myeloproliferative Neoplasms	Chronic Myeloid Leukemia, BCR-ABL1+	-0.973377	10
ACH-002061	P2URK562	Myeloproliferative Neoplasms	Chronic Myeloid Leukemia, BCR-ABL1+	-0.842168	10
ACH-002710	MPNST724	Nerve Sheath Tumor	Malignant Peripheral Nerve Sheath Tumor	-0.1071	5
ACH-002799	NCCMPNST1C1	Nerve Sheath Tumor	Malignant Peripheral Nerve Sheath Tumor	-0.546938	5
ACH-002800	NCCMPNST2C1	Nerve Sheath Tumor	Malignant Peripheral Nerve Sheath Tumor	-0.0361749	5
ACH-002693	S462	Nerve Sheath Tumor	Malignant Peripheral Nerve Sheath Tumor	-0.685137	5
ACH-002066	HSSCH2	Nerve Sheath Tumor	Malignant Peripheral Nerve Sheath Tumor	-0.303471	5
ACH-001481	CHLA90	Neuroblastoma	Neuroblastoma	-0.821092	37
ACH-001338	CHP134	Neuroblastoma	Neuroblastoma	-0.678569	37		-0.61557
ACH-000310	IMR32	Neuroblastoma	Neuroblastoma	-0.702682	37
ACH-002261	KPNYS	Neuroblastoma	Neuroblastoma	-0.731166	37
ACH-001354	LAN2	Neuroblastoma	Neuroblastoma	-0.351764	37
ACH-002278	NB10	Neuroblastoma	Neuroblastoma	-0.908165	37
ACH-002280	NB13	Neuroblastoma	Neuroblastoma	-0.256057	37
ACH-001303	NB1643	Neuroblastoma	Neuroblastoma	-0.509398	37
ACH-002282	NB17	Neuroblastoma	Neuroblastoma	-0.416227	37
ACH-002283	NB5	Neuroblastoma	Neuroblastoma	-0.733067	37
ACH-002284	NB6	Neuroblastoma	Neuroblastoma	-0.969626	37
ACH-002285	NB7	Neuroblastoma	Neuroblastoma	-1.08683	37
ACH-001366	NGP	Neuroblastoma	Neuroblastoma	-0.605169	37
ACH-000203	NH6	Neuroblastoma	Neuroblastoma	-0.454143	37
ACH-001367	NMB	Neuroblastoma	Neuroblastoma	-0.212418	37
ACH-002922	SKNMM	Neuroblastoma	Neuroblastoma	-0.62483	37
ACH-000078	MHHNB11	Neuroblastoma	Neuroblastoma	-0.601685	37
ACH-000099	SIMA	Neuroblastoma	Neuroblastoma	-0.946778	37
ACH-000259	KELLY	Neuroblastoma	Neuroblastoma	-0.61557	37
ACH-001344	GIMEN	Neuroblastoma	Neuroblastoma	-0.757737	37
ACH-001548	LS	Neuroblastoma	Neuroblastoma	-0.487865	37
ACH-000260	SKNAS	Neuroblastoma	Neuroblastoma	-1.36611	37
ACH-000341	SKNFI	Neuroblastoma	Neuroblastoma	-0.441671	37
ACH-000366	SKNDZ	Neuroblastoma	Neuroblastoma	-0.706307	37
ACH-001188	SHSY5Y	Neuroblastoma	Neuroblastoma	-0.596152	37
ACH-000312	SKNBE2	Neuroblastoma	Neuroblastoma	-0.611941	37
ACH-000120	CHP212	Neuroblastoma	Neuroblastoma	-0.976665	37
ACH-000149	SKNSH	Neuroblastoma	Neuroblastoma	-0.589693	37
ACH-000804	NB1	Neuroblastoma	Neuroblastoma	-0.129291	37
ACH-000227	KPNYN	Neuroblastoma	Neuroblastoma	-0.787549	37
ACH-001674	TGW	Neuroblastoma	Neuroblastoma	-0.940537	37
ACH-001603	NH12	Neuroblastoma	Neuroblastoma	-1.27997	37
ACH-002083	NB69	Neuroblastoma	Neuroblastoma	-0.486941	37
ACH-002080	TN2	Neuroblastoma	Neuroblastoma	-0.567082	37
ACH-001300	CHLA15	Neuroblastoma	Neuroblastoma	-0.217116	37
ACH-001301	COGN278	Neuroblastoma	Neuroblastoma	-0.741123	37
ACH-001302	COGN305	Neuroblastoma	Neuroblastoma	-0.549756	37
ACH-002210	ARH77	Non-Cancerous	Immortalized Blood	-0.733931	10
ACH-001310	HA1E	Non-Cancerous	Immortalized Embyonic Kidney Cells	-0.440691	10
ACH-002247	IM9	Non-Cancerous	Immortalized Blood	-0.660177	10
ACH-002465	RPE1SS119	Non-Cancerous	Immortalized Epithelial Cells, Retinal	-0.157109	10
ACH-002462	RPE1SS48	Non-Cancerous	Immortalized Epithelial Cells, Retinal	-0.213944	10
ACH-002467	RPE1SS51	Non-Cancerous	Immortalized Epithelial Cells, Retinal	-0.017109	10
ACH-002464	RPE1SS6	Non-Cancerous	Immortalized Epithelial Cells, Retinal	-0.187367	10
ACH-002463	RPE1SS77	Non-Cancerous	Immortalized Epithelial Cells, Retinal	-0.0647229	10
ACH-001453	BPH1	Non-Cancerous	Hyperplasia, Prostate	-0.719983	10
ACH-000133	HS729	Non-Cancerous	Fibroblast	-0.252705	10
ACH-001197	SMZ1	Non-Hodgkin Lymphoma	Mature T and NK Neoplasms	-0.922786	4
ACH-000583	MC116	Non-Hodgkin Lymphoma	Mature B-Cell Neoplasms	-0.0272824	4
ACH-000077	MJ	Non-Hodgkin Lymphoma	Mature T and NK Neoplasms	-0.506611	4
ACH-001642	SCC3	Non-Hodgkin Lymphoma	Mature B-Cell Neoplasms	-0.468183	4
ACH-001502	GCT27	Non-Seminomatous Germ Cell Tumor	Teratoma	-0.41679	4
ACH-001668	SUSA	Non-Seminomatous Germ Cell Tumor	Teratoma	-0.69936	4
ACH-002291	NTERA2CLD1	Non-Seminomatous Germ Cell Tumor	Embryonal Carcinoma	-0.445439	4
ACH-001578	NCCIT	Non-Seminomatous Germ Cell Tumor	Embryonal Carcinoma	-0.507814	4
ACH-000757	A427	Non-Small Cell Lung Cancer	Lung Adenocarcinoma	-0.54148	98		-0.452338
ACH-003012	A549CRAFKD	Non-Small Cell Lung Cancer	Lung Adenocarcinoma	-0.694973	98
ACH-000706	EKVX	Non-Small Cell Lung Cancer	Lung Adenocarcinoma	-0.509897	98
ACH-000585	EPLC272H	Non-Small Cell Lung Cancer	Lung Squamous Cell Carcinoma	-1.16863	98
ACH-002650	ETCC016	Non-Small Cell Lung Cancer	Lung Adenocarcinoma	-0.955181	98
ACH-000143	HCC2429	Non-Small Cell Lung Cancer	Non-Small Cell Lung Cancer	-0.809249	98
ACH-000975	HCC2450	Non-Small Cell Lung Cancer	Lung Squamous Cell Carcinoma	-0.105501	98
ACH-000840	HCC366	Non-Small Cell Lung Cancer	Lung Adenosquamous Carcinoma	-0.742438	98
ACH-000339	HCC461	Non-Small Cell Lung Cancer	Lung Adenocarcinoma	-0.0730971	98
ACH-000872	HCC515	Non-Small Cell Lung Cancer	Lung Adenocarcinoma	-0.133341	98
ACH-000029	HCC827GR5	Non-Small Cell Lung Cancer	Lung Adenocarcinoma	-0.392532	98
ACH-000861	HOP62	Non-Small Cell Lung Cancer	Lung Adenocarcinoma	-0.089211	98
ACH-002156	LC1SQ	Non-Small Cell Lung Cancer	Lung Squamous Cell Carcinoma	-0.676498	98
ACH-000596	LCLC97TM1	Non-Small Cell Lung Cancer	Large Cell Lung Carcinoma	-0.505114	98
ACH-000438	LU65	Non-Small Cell Lung Cancer	Giant Cell Carcinoma of the Lung	-0.438162	98
ACH-000851	MORCPR	Non-Small Cell Lung Cancer	Lung Adenocarcinoma	-0.414435	98
ACH-000921	NCIH157DM	Non-Small Cell Lung Cancer	Lung Squamous Cell Carcinoma	-0.00994692	98
ACH-001137	NCIH1993	Non-Small Cell Lung Cancer	Lung Adenocarcinoma	-0.474495	98
ACH-000700	NCIH2882	Non-Small Cell Lung Cancer	Lung Squamous Cell Carcinoma	-0.139279	98
ACH-000251	NCIH2887	Non-Small Cell Lung Cancer	Non-Small Cell Lung Cancer	-0.16028	98
ACH-000337	NCIH3122	Non-Small Cell Lung Cancer	Lung Adenocarcinoma	-0.777638	98
ACH-000442	RERFLCSQ1	Non-Small Cell Lung Cancer	Lung Squamous Cell Carcinoma	-0.845825	98
ACH-002526	SNU1327	Non-Small Cell Lung Cancer	Lung Adenocarcinoma	-0.692649	98
ACH-002522	SNU2292	Non-Small Cell Lung Cancer	Lung Adenocarcinoma	-0.831183	98
ACH-002531	SNU2535	Non-Small Cell Lung Cancer	Lung Adenocarcinoma	-0.736719	98
ACH-001233	VMRCLCD	Non-Small Cell Lung Cancer	Lung Adenocarcinoma	-1.63663	98
ACH-000454	HCC95	Non-Small Cell Lung Cancer	Lung Squamous Cell Carcinoma	-0.709856	98
ACH-000901	HCC1359	Non-Small Cell Lung Cancer	Giant Cell Carcinoma of the Lung	-0.188506	98
ACH-000390	LUDLU1	Non-Small Cell Lung Cancer	Lung Squamous Cell Carcinoma	-1.10805	98
ACH-000161	CORL105	Non-Small Cell Lung Cancer	Lung Adenocarcinoma	-0.174222	98
ACH-000662	CORL23	Non-Small Cell Lung Cancer	Large Cell Lung Carcinoma	-0.888061	98
ACH-000837	NCIH322	Non-Small Cell Lung Cancer	Lung Adenocarcinoma	-0.49215	98
ACH-000867	CHAGOK1	Non-Small Cell Lung Cancer	Non-Small Cell Lung Cancer	-0.714601	98
ACH-000787	LXF289	Non-Small Cell Lung Cancer	Lung Adenocarcinoma	-0.16225	98
ACH-000627	LCLC103H	Non-Small Cell Lung Cancer	Large Cell Lung Carcinoma	-0.234287	98
ACH-000176	LOUNH91	Non-Small Cell Lung Cancer	Lung Squamous Cell Carcinoma	-0.246055	98
ACH-000826	CAL12T	Non-Small Cell Lung Cancer	Non-Small Cell Lung Cancer	-0.680255	98
ACH-000878	HCC15	Non-Small Cell Lung Cancer	Lung Squamous Cell Carcinoma	-0.220902	98
ACH-000667	HCC44	Non-Small Cell Lung Cancer	Lung Adenocarcinoma	-0.334932	98
ACH-000562	HCC78	Non-Small Cell Lung Cancer	Lung Adenocarcinoma	-1.00241	98
ACH-000681	A549	Non-Small Cell Lung Cancer	Lung Adenocarcinoma	-0.507915	98
ACH-000785	NCIH2126	Non-Small Cell Lung Cancer	Lung Adenocarcinoma	-0.804063	98
ACH-000414	NCIH1944	Non-Small Cell Lung Cancer	Lung Adenocarcinoma	0.072371	98
ACH-001075	NCIH292	Non-Small Cell Lung Cancer	Mucoepidermoid Carcinoma of the Lung	-0.646054	98
ACH-000677	SW1573	Non-Small Cell Lung Cancer	Lung Adenocarcinoma	-0.125464	98
ACH-000012	HCC827	Non-Small Cell Lung Cancer	Lung Adenocarcinoma	-0.38646	98
ACH-000900	NCIH23	Non-Small Cell Lung Cancer	Lung Adenocarcinoma	-0.121807	98
ACH-000510	NCIH1299	Non-Small Cell Lung Cancer	Large Cell Lung Carcinoma	-0.0291596	98
ACH-000860	NCIH358	Non-Small Cell Lung Cancer	Lung Adenocarcinoma	-0.642802	98
ACH-000343	NCIH522	Non-Small Cell Lung Cancer	Lung Adenocarcinoma	-0.839227	98
ACH-000980	NCIH1155	Non-Small Cell Lung Cancer	Large Cell Lung Carcinoma	-0.0142951	98
ACH-000378	NCIH647	Non-Small Cell Lung Cancer	Lung Adenosquamous Carcinoma	-0.189856	98
ACH-000945	NCIH650	Non-Small Cell Lung Cancer	Lung Adenocarcinoma	-0.933285	98
ACH-000416	NCIH838	Non-Small Cell Lung Cancer	Lung Adenocarcinoma	-0.279879	98
ACH-000666	NCIH1355	Non-Small Cell Lung Cancer	Lung Adenocarcinoma	-0.267374	98
ACH-000845	NCIH1373	Non-Small Cell Lung Cancer	Lung Adenocarcinoma	-0.296227	98
ACH-000589	NCIH1437	Non-Small Cell Lung Cancer	Lung Adenocarcinoma	-0.466514	98
ACH-000869	NCIH1568	Non-Small Cell Lung Cancer	Lung Adenocarcinoma	-0.648239	98
ACH-000015	NCIH1581	Non-Small Cell Lung Cancer	Large Cell Lung Carcinoma	-0.765339	98
ACH-000916	NCIH1573	Non-Small Cell Lung Cancer	Lung Adenocarcinoma	-0.248064	98
ACH-000766	NCIH1648	Non-Small Cell Lung Cancer	Lung Adenocarcinoma	-0.327703	98
ACH-000448	NCIH1666	Non-Small Cell Lung Cancer	Lung Adenocarcinoma	-0.792485	98
ACH-000021	NCIH1693	Non-Small Cell Lung Cancer	Lung Adenocarcinoma	-0.355724	98
ACH-000747	NCIH1703	Non-Small Cell Lung Cancer	Lung Squamous Cell Carcinoma	-0.102863	98
ACH-000496	NCIH1792	Non-Small Cell Lung Cancer	Lung Adenocarcinoma	-0.607383	98
ACH-000888	NCIH1793	Non-Small Cell Lung Cancer	Lung Adenocarcinoma	-0.278993	98
ACH-000894	NCIH1869	Non-Small Cell Lung Cancer	Lung Squamous Cell Carcinoma	-0.0572261	98
ACH-000434	NCIH1915	Non-Small Cell Lung Cancer	Large Cell Lung Carcinoma	-0.151885	98
ACH-000587	NCIH1975	Non-Small Cell Lung Cancer	Lung Adenocarcinoma	-0.264567	98
ACH-000886	NCIH2009	Non-Small Cell Lung Cancer	Lung Adenocarcinoma	-0.483313	98
ACH-000781	NCIH2023	Non-Small Cell Lung Cancer	Lung Adenocarcinoma	-0.347788	98
ACH-000521	NCIH2030	Non-Small Cell Lung Cancer	Lung Adenocarcinoma	0.0943127	98
ACH-000841	NCIH2087	Non-Small Cell Lung Cancer	Lung Adenocarcinoma	-0.183417	98
ACH-000929	NCIH2110	Non-Small Cell Lung Cancer	Non-Small Cell Lung Cancer	-0.950283	98
ACH-000481	NCIH2170	Non-Small Cell Lung Cancer	Lung Squamous Cell Carcinoma	-1.27283	98
ACH-000924	NCIH2172	Non-Small Cell Lung Cancer	Non-Small Cell Lung Cancer	-0.569106	98
ACH-000718	NCIH2291	Non-Small Cell Lung Cancer	Lung Adenocarcinoma	-0.334239	98
ACH-000311	NCIH2122	Non-Small Cell Lung Cancer	Lung Adenocarcinoma	-0.200976	98
ACH-000858	KNS62	Non-Small Cell Lung Cancer	Lung Squamous Cell Carcinoma	-1.12031	98
ACH-000638	NCIH441	Non-Small Cell Lung Cancer	Lung Adenocarcinoma	-0.616868	98
ACH-000463	NCIH460	Non-Small Cell Lung Cancer	Large Cell Lung Carcinoma	-0.511565	98
ACH-000395	NCIH520	Non-Small Cell Lung Cancer	Lung Squamous Cell Carcinoma	-0.52437	98
ACH-000853	NCIH661	Non-Small Cell Lung Cancer	Large Cell Lung Carcinoma	-0.150586	98
ACH-000511	CALU1	Non-Small Cell Lung Cancer	Lung Squamous Cell Carcinoma	0.0145789	98
ACH-000264	CALU6	Non-Small Cell Lung Cancer	Lung Adenocarcinoma	-0.304133	98
ACH-000665	SKMES1	Non-Small Cell Lung Cancer	Lung Squamous Cell Carcinoma	-0.0593632	98
ACH-000444	LU99	Non-Small Cell Lung Cancer	Giant Cell Carcinoma of the Lung	-0.375903	98
ACH-000528	ABC1	Non-Small Cell Lung Cancer	Lung Adenocarcinoma	-0.693395	98
ACH-000791	RERFLCAD1	Non-Small Cell Lung Cancer	Lung Adenocarcinoma	-0.0392619	98
ACH-000774	RERFLCAD2	Non-Small Cell Lung Cancer	Lung Adenocarcinoma	-0.478401	98
ACH-000843	HARA	Non-Small Cell Lung Cancer	Lung Squamous Cell Carcinoma	-0.701546	98
ACH-000035	NCIH1650	Non-Small Cell Lung Cancer	Non-Small Cell Lung Cancer	-0.49983	98
ACH-000261	RERFLCAI	Non-Small Cell Lung Cancer	Lung Squamous Cell Carcinoma	-0.042916	98
ACH-000672	IALM	Non-Small Cell Lung Cancer	Large Cell Lung Carcinoma	-0.709128	98
ACH-002035	LCAM1	Non-Small Cell Lung Cancer	Poorly Differentiated Non-Small Cell Lung Cancer	-0.210574	98
ACH-000563	EBC1	Non-Small Cell Lung Cancer	Lung Squamous Cell Carcinoma	-0.386042	98
ACH-000769	LK2	Non-Small Cell Lung Cancer	Lung Squamous Cell Carcinoma	-1.1552	98
ACH-000030	PC14	Non-Small Cell Lung Cancer	Lung Adenocarcinoma	-0.481038	98
ACH-001554	MEL202	Ocular Melanoma	Uveal Melanoma	-0.448316	8
ACH-002014	MEL270	Ocular Melanoma	Uveal Melanoma	0.31279	8
ACH-002015	MEL285	Ocular Melanoma	Uveal Melanoma	-0.311932	8
ACH-002016	MEL290	Ocular Melanoma	Uveal Melanoma	-0.143201	8
ACH-002018	OMM25	Ocular Melanoma	Uveal Melanoma	-0.113991	8
ACH-002926	UPMD1	Ocular Melanoma	Uveal Melanoma	-0.358962	8
ACH-002925	UPMM3	Ocular Melanoma	Uveal Melanoma	0.0327345	8
ACH-002687	WM3772F	Ocular Melanoma	Uveal Melanoma	-0.226541	8
ACH-002069	HSOS1	Osteosarcoma	Osteosarcoma	-0.601464	13
ACH-002471	OS052	Osteosarcoma	Osteosarcoma	-0.363128	13
ACH-001814	OS252	Osteosarcoma	Osteosarcoma	-0.254836	13
ACH-002834	OS384	Osteosarcoma	Osteosarcoma	-0.376311	13
ACH-001715	CAL72	Osteosarcoma	Osteosarcoma	0.132952	13
ACH-000359	MG63	Osteosarcoma	Osteosarcoma	-0.149831	13
ACH-000082	G292CLONEA141B1	Osteosarcoma	Osteosarcoma	-0.128216	13
ACH-000748	SJSA1	Osteosarcoma	Osteosarcoma	-0.0865895	13
ACH-001001	143B	Osteosarcoma	Osteosarcoma	-1.01998	13
ACH-000410	SAOS2	Osteosarcoma	Osteosarcoma	-0.320154	13
ACH-000364	U2OS	Osteosarcoma	Osteosarcoma	-0.21549	13
ACH-001526	HUO9	Osteosarcoma	Osteosarcoma	-0.353249	13
ACH-002067	NOS1	Osteosarcoma	Osteosarcoma	-0.315446	13
ACH-000520	59M	Ovarian Epithelial Tumor	High-Grade Serous Ovarian Cancer	-0.189372	59		-0.3941
ACH-001278	BIN67	Ovarian Epithelial Tumor	Small Cell Carcinoma of the Ovary	-0.434418	59
ACH-001340	COV413A	Ovarian Epithelial Tumor	Serous Ovarian Cancer	-0.432032	59
ACH-001048	COV504	Ovarian Epithelial Tumor	Serous Ovarian Cancer	-0.116006	59
ACH-001063	DOV13	Ovarian Epithelial Tumor	Serous Ovarian Cancer	-0.238179	59
ACH-002140	HEY	Ovarian Epithelial Tumor	High-Grade Serous Ovarian Cancer	-0.6577	59
ACH-000542	HEYA8	Ovarian Epithelial Tumor	High-Grade Serous Ovarian Cancer	-0.543711	59
ACH-000966	IGROV1	Ovarian Epithelial Tumor	Endometrioid Ovarian Cancer	-0.119637	59
ACH-002486	MESOV	Ovarian Epithelial Tumor	Serous Ovarian Cancer	-0.0877621	59
ACH-000116	OAW28	Ovarian Epithelial Tumor	High-Grade Serous Ovarian Cancer	-0.653462	59
ACH-000962	OC314	Ovarian Epithelial Tumor	Serous Ovarian Cancer	-0.09178	59
ACH-001145	OC316	Ovarian Epithelial Tumor	Serous Ovarian Cancer	-0.158304	59
ACH-001719	OCIC4P	Ovarian Epithelial Tumor	Clear Cell Ovarian Cancer	-0.418627	59
ACH-001370	OCIP5X	Ovarian Epithelial Tumor	Serous Ovarian Cancer	-0.748549	59
ACH-002181	OVCA420	Ovarian Epithelial Tumor	Serous Ovarian Cancer	-0.613671	59
ACH-001151	OVCAR5	Ovarian Epithelial Tumor	High-Grade Serous Ovarian Cancer	-0.168924	59
ACH-000646	OVMANA	Ovarian Epithelial Tumor	Clear Cell Ovarian Cancer	-0.818159	59
ACH-002183	OVMIU	Ovarian Epithelial Tumor	High-Grade Serous Ovarian Cancer	-0.242105	59
ACH-001630	PEO1	Ovarian Epithelial Tumor	Serous Ovarian Cancer	-0.267482	59
ACH-001632	PEO4	Ovarian Epithelial Tumor	Serous Ovarian Cancer	-0.183987	59
ACH-001279	SCCOHT1	Ovarian Epithelial Tumor	Small Cell Carcinoma of the Ovary	-0.264532	59
ACH-002524	SNU251	Ovarian Epithelial Tumor	Endometrioid Ovarian Cancer	-0.0605614	59
ACH-000460	SNU8	Ovarian Epithelial Tumor	Serous Ovarian Cancer	-0.903365	59
ACH-001403	TO14	Ovarian Epithelial Tumor	Serous Ovarian Cancer	-0.451245	59
ACH-001991	NZOV9	Ovarian Epithelial Tumor	Endometrioid Ovarian Cancer	0.0603915	59
ACH-001628	PEA1	Ovarian Epithelial Tumor	High-Grade Serous Ovarian Cancer	-0.3941	59
ACH-000256	COV318	Ovarian Epithelial Tumor	High-Grade Serous Ovarian Cancer	-0.712674	59
ACH-000608	COV644	Ovarian Epithelial Tumor	Mucinous Ovarian Cancer	-0.360262	59
ACH-000123	COV434	Ovarian Epithelial Tumor	Small Cell Carcinoma of the Ovary	-0.741096	59
ACH-000278	COV362	Ovarian Epithelial Tumor	High-Grade Serous Ovarian Cancer	0.0761676	59
ACH-000280	SNU840	Ovarian Epithelial Tumor	Brenner Tumor, Malignant	-0.466269	59
ACH-000704	OAW42	Ovarian Epithelial Tumor	Serous Ovarian Cancer	-0.0510866	59
ACH-000657	A2780	Ovarian Epithelial Tumor	Endometrioid Ovarian Cancer	-0.604953	59
ACH-000688	OV7	Ovarian Epithelial Tumor	Mixed Ovarian Carcinoma	-0.380158	59
ACH-000936	EFO27	Ovarian Epithelial Tumor	Mucinous Ovarian Cancer	-0.295179	59
ACH-000308	EFO21	Ovarian Epithelial Tumor	Serous Ovarian Cancer	-1.32433	59
ACH-000013	ONCODG1	Ovarian Epithelial Tumor	High-Grade Serous Ovarian Cancer	-0.845625	59
ACH-000885	TOV21G	Ovarian Epithelial Tumor	Clear Cell Ovarian Cancer	-0.170799	59
ACH-000048	TOV112D	Ovarian Epithelial Tumor	Endometrioid Ovarian Cancer	-1.06247	59
ACH-000291	OV90	Ovarian Epithelial Tumor	Serous Ovarian Cancer	-0.82222	59
ACH-000906	ES2	Ovarian Epithelial Tumor	Clear Cell Ovarian Cancer	-0.349535	59
ACH-001418	UWB1289	Ovarian Epithelial Tumor	Serous Ovarian Cancer	-0.555084	59
ACH-000696	OVCAR8	Ovarian Epithelial Tumor	High-Grade Serous Ovarian Cancer	-0.173649	59
ACH-000001	NIHOVCAR3	Ovarian Epithelial Tumor	High-Grade Serous Ovarian Cancer	-0.861403	59
ACH-000713	CAOV3	Ovarian Epithelial Tumor	High-Grade Serous Ovarian Cancer	0.0557218	59
ACH-000103	CAOV4	Ovarian Epithelial Tumor	High-Grade Serous Ovarian Cancer	-0.508939	59
ACH-000811	SKOV3	Ovarian Epithelial Tumor	Serous Ovarian Cancer	-0.125862	59
ACH-000719	RMGI	Ovarian Epithelial Tumor	Clear Cell Ovarian Cancer	-0.732598	59
ACH-000701	RMUGS	Ovarian Epithelial Tumor	Mucinous Ovarian Cancer	-0.790312	59
ACH-000524	KURAMOCHI	Ovarian Epithelial Tumor	High-Grade Serous Ovarian Cancer	-0.36893	59
ACH-000430	TYKNU	Ovarian Epithelial Tumor	High-Grade Serous Ovarian Cancer	-0.491896	59
ACH-000796	MCAS	Ovarian Epithelial Tumor	Mucinous Ovarian Cancer	-0.975546	59
ACH-000527	OVISE	Ovarian Epithelial Tumor	Clear Cell Ovarian Cancer	-0.698549	59
ACH-000663	OVTOKO	Ovarian Epithelial Tumor	Clear Cell Ovarian Cancer	-0.386722	59
ACH-000324	JHOC5	Ovarian Epithelial Tumor	Clear Cell Ovarian Cancer	-0.16409	59
ACH-000132	JHOS2	Ovarian Epithelial Tumor	High-Grade Serous Ovarian Cancer	-0.514897	59
ACH-000237	JHOM1	Ovarian Epithelial Tumor	Mucinous Ovarian Cancer	-0.374902	59
ACH-000584	JHOS4	Ovarian Epithelial Tumor	High-Grade Serous Ovarian Cancer	-0.761076	59
ACH-000947	OVK18	Ovarian Epithelial Tumor	Endometrioid Ovarian Cancer	-0.323419	59
ACH-001374	PA1	Ovarian Germ Cell Tumor	Mixed Germ Cell Tumor	-0.525555	1
ACH-001999	9505BIK	Pancreatic Adenocarcinoma	Pancreatic Adenocarcinoma	-0.55612	45		-0.546449
ACH-001098	KCIMOH1	Pancreatic Adenocarcinoma	Pancreatic Adenocarcinoma	-0.654268	45
ACH-001107	KP1N	Pancreatic Adenocarcinoma	Pancreatic Adenocarcinoma	-0.21475	45
ACH-002672	MAPACHS77	Pancreatic Adenocarcinoma	Pancreatic Adenocarcinoma	-0.785762	45
ACH-001380	PACADD165	Pancreatic Adenocarcinoma	Pancreatic Adenocarcinoma	-0.471974	45
ACH-001382	PACADD188	Pancreatic Adenocarcinoma	Pancreatic Adenocarcinoma	-0.042982	45
ACH-002186	PL4	Pancreatic Adenocarcinoma	Pancreatic Adenocarcinoma	-0.860371	45
ACH-000266	SNU213	Pancreatic Adenocarcinoma	Pancreatic Adenocarcinoma	-0.721016	45
ACH-000517	SNU410	Pancreatic Adenocarcinoma	Pancreatic Adenocarcinoma	-0.180776	45
ACH-000320	PSN1	Pancreatic Adenocarcinoma	Pancreatic Adenocarcinoma	-1.03791	45
ACH-000213	HUPT4	Pancreatic Adenocarcinoma	Pancreatic Adenocarcinoma	-1.06899	45
ACH-000023	PATU8988T	Pancreatic Adenocarcinoma	Pancreatic Adenocarcinoma	-0.523262	45
ACH-000599	PATU8902	Pancreatic Adenocarcinoma	Pancreatic Adenocarcinoma	0.00135034	45
ACH-000022	PATU8988S	Pancreatic Adenocarcinoma	Pancreatic Adenocarcinoma	-0.943142	45
ACH-000243	DANG	Pancreatic Adenocarcinoma	Pancreatic Adenocarcinoma	-0.958042	45
ACH-000118	HUPT3	Pancreatic Adenocarcinoma	Pancreatic Adenocarcinoma	-0.145128	45
ACH-000332	YAPC	Pancreatic Adenocarcinoma	Pancreatic Adenocarcinoma	-0.937665	45
ACH-001375	PACADD119	Pancreatic Adenocarcinoma	Pancreatic Adenocarcinoma	-1.15516	45
ACH-001377	PACADD137	Pancreatic Adenocarcinoma	Pancreatic Adenocarcinoma	-0.109953	45
ACH-001353	JOPACA1	Pancreatic Adenocarcinoma	Pancreatic Adenocarcinoma	-0.570834	45
ACH-001379	PACADD161	Pancreatic Adenocarcinoma	Pancreatic Adenocarcinoma	-0.620665	45
ACH-000601	MIAPACA2	Pancreatic Adenocarcinoma	Pancreatic Adenocarcinoma	-0.441012	45
ACH-000164	PANC1	Pancreatic Adenocarcinoma	Pancreatic Adenocarcinoma	-0.0801237	45
ACH-000222	ASPC1	Pancreatic Adenocarcinoma	Pancreatic Adenocarcinoma	-0.487964	45
ACH-000535	BXPC3	Pancreatic Adenocarcinoma	Pancreatic Adenocarcinoma	-0.536018	45
ACH-000114	SU8686	Pancreatic Adenocarcinoma	Pancreatic Adenocarcinoma	-0.323362	45
ACH-000138	CFPAC1	Pancreatic Adenocarcinoma	Pancreatic Adenocarcinoma	-0.140194	45
ACH-000094	HPAFII	Pancreatic Adenocarcinoma	Pancreatic Adenocarcinoma	-0.708102	45
ACH-000155	SW1990	Pancreatic Adenocarcinoma	Pancreatic Adenocarcinoma	-0.285733	45
ACH-000060	PANC1005	Pancreatic Adenocarcinoma	Pancreatic Adenocarcinoma	-0.0004988	45
ACH-000139	PANC0327	Pancreatic Adenocarcinoma	Pancreatic Adenocarcinoma	-0.225453	45
ACH-000417	PANC0813	Pancreatic Adenocarcinoma	Pancreatic Adenocarcinoma	-0.722046	45
ACH-000042	PANC0203	Pancreatic Adenocarcinoma	Pancreatic Adenocarcinoma	-0.586112	45
ACH-000235	PANC0403	Pancreatic Adenocarcinoma	Pancreatic Adenocarcinoma	-0.408666	45
ACH-000093	PANC0504	Pancreatic Adenocarcinoma	Pancreatic Adenocarcinoma	-0.70684	45
ACH-000178	HS766T	Pancreatic Adenocarcinoma	Pancreatic Adenocarcinoma	-0.577357	45
ACH-000354	CAPAN1	Pancreatic Adenocarcinoma	Pancreatic Adenocarcinoma	-0.659601	45
ACH-000281	KP2	Pancreatic Adenocarcinoma	Pancreatic Adenocarcinoma	-0.527701	45
ACH-000652	SUIT2	Pancreatic Adenocarcinoma	Pancreatic Adenocarcinoma	-0.189649	45
ACH-000265	KP4	Pancreatic Adenocarcinoma	Pancreatic Adenocarcinoma	-0.304381	45
ACH-000085	T3M4	Pancreatic Adenocarcinoma	Pancreatic Adenocarcinoma	-0.688704	45
ACH-000307	PK1	Pancreatic Adenocarcinoma	Pancreatic Adenocarcinoma	-0.690786	45
ACH-000468	PK45H	Pancreatic Adenocarcinoma	Pancreatic Adenocarcinoma	-0.138925	45
ACH-002039	PK8	Pancreatic Adenocarcinoma	Pancreatic Adenocarcinoma	-0.575519	45
ACH-000502	TCCPAN2	Pancreatic Adenocarcinoma	Pancreatic Adenocarcinoma	-0.546449	45
ACH-001555	MERO14	Pleural Mesothelioma	Pleural Mesothelioma, Epithelioid Type	-0.0409723	21		-0.223758
ACH-001556	MERO25	Pleural Mesothelioma	Pleural Mesothelioma, Biphasic Type	-0.410224	21
ACH-001557	MERO41	Pleural Mesothelioma	Pleural Mesothelioma, Epithelioid Type	-0.119941	21
ACH-001558	MERO48A	Pleural Mesothelioma	Pleural Mesothelioma, Biphasic Type	-0.0125867	21
ACH-001559	MERO82	Pleural Mesothelioma	Pleural Mesothelioma, Epithelioid Type	-0.223758	21
ACH-001560	MERO83	Pleural Mesothelioma	Pleural Mesothelioma, Biphasic Type	-0.0873083	21
ACH-001562	MERO95	Pleural Mesothelioma	Pleural Mesothelioma, Epithelioid Type	-0.151107	21
ACH-000645	JL1	Pleural Mesothelioma	Pleural Mesothelioma, Epithelioid Type	-0.658779	21
ACH-001547	LO68	Pleural Mesothelioma	Pleural Mesothelioma, Epithelioid Type	-0.148232	21
ACH-001977	NO36	Pleural Mesothelioma	Pleural Mesothelioma, Epithelioid Type	-0.277886	21
ACH-001992	ONE58	Pleural Mesothelioma	Pleural Mesothelioma, Epithelioid Type	-0.30005	21
ACH-000335	MSTO211H	Pleural Mesothelioma	Pleural Mesothelioma, Biphasic Type	-0.968357	21
ACH-000648	NCIH28	Pleural Mesothelioma	Pleural Mesothelioma, Epithelioid Type	-0.182114	21
ACH-000367	NCIH226	Pleural Mesothelioma	Pleural Mesothelioma, Epithelioid Type	-0.223575	21
ACH-000153	NCIH2052	Pleural Mesothelioma	Pleural Mesothelioma, Sarcomatoid Type	-0.261619	21
ACH-000092	NCIH2452	Pleural Mesothelioma	Pleural Mesothelioma, Biphasic Type	-0.342369	21
ACH-000319	MPP89	Pleural Mesothelioma	Pleural Mesothelioma, Epithelioid Type	-0.187125	21
ACH-000331	ISTMES2	Pleural Mesothelioma	Pleural Mesothelioma, Epithelioid Type	-0.549417	21
ACH-000569	ISTMES1	Pleural Mesothelioma	Pleural Mesothelioma, Epithelioid Type	-0.487093	21
ACH-002033	HMMME	Pleural Mesothelioma	Pleural Mesothelioma, Epithelioid Type	-0.390232	21
ACH-000086	ACCMESO1	Pleural Mesothelioma	Pleural Mesothelioma, Epithelioid Type	-0.122779	21
ACH-000456	BCPAP	Poorly Differentiated Thyroid Cancer	Poorly Differentiated Thyroid Cancer	-1.03676	1
ACH-001627	P4E6	Prostate Adenocarcinoma	Prostate Adenocarcinoma	-1.06527	9
ACH-001648	SHMAC4	Prostate Adenocarcinoma	Prostate Adenocarcinoma	-0.981398	9
ACH-001649	SHMAC5	Prostate Adenocarcinoma	Prostate Adenocarcinoma	-1.16794	9
ACH-000090	PC3	Prostate Adenocarcinoma	Prostate Adenocarcinoma	-0.264073	9
ACH-000977	LNCAPCLONEFGC	Prostate Adenocarcinoma	Prostate Adenocarcinoma	-0.634346	9
ACH-000956	22RV1	Prostate Adenocarcinoma	Prostate Adenocarcinoma	-0.445295	9
ACH-001422	WPE1NA22	Prostate Adenocarcinoma	Prostate Adenocarcinoma	-0.811178	9
ACH-000115	VCAP	Prostate Adenocarcinoma	Prostate Adenocarcinoma	-1.04191	9
ACH-000979	DU145	Prostate Adenocarcinoma	Prostate Adenocarcinoma	-0.122828	9
ACH-001163	CCLFPEDS0001T	Renal Cell Carcinoma	Renal Medullary Carcinoma	-0.635705	29
ACH-000709	KMRC2	Renal Cell Carcinoma	Renal Clear Cell Carcinoma	-0.199049	29		-0.172842
ACH-002150	LB1047RCC	Renal Cell Carcinoma	Renal Cell Carcinoma	-0.496118	29
ACH-002189	RCCFG2	Renal Cell Carcinoma	Renal Clear Cell Carcinoma	-0.238428	29
ACH-001194	SKRC31	Renal Cell Carcinoma	Renal Cell Carcinoma	-0.159629	29
ACH-000385	SKRC52	Renal Cell Carcinoma	Renal Cell Carcinoma	-0.0504792	29
ACH-000246	SLR23	Renal Cell Carcinoma	Renal Clear Cell Carcinoma	-0.10149	29
ACH-000272	SLR24	Renal Cell Carcinoma	Renal Clear Cell Carcinoma	-0.0773821	29
ACH-000907	SNU349	Renal Cell Carcinoma	Renal Clear Cell Carcinoma	0.0978869	29
ACH-002533	SNU482	Renal Cell Carcinoma	Renal Cell Carcinoma	-0.225397	29
ACH-000262	UOK101	Renal Cell Carcinoma	Renal Clear Cell Carcinoma	-0.22217	29
ACH-001687	UMRC3	Renal Cell Carcinoma	Renal Clear Cell Carcinoma	-0.112074	29
ACH-001688	UMRC7	Renal Cell Carcinoma	Renal Cell Carcinoma	-0.150458	29
ACH-000792	BFTC909	Renal Cell Carcinoma	Renal Cell Carcinoma	-0.273628	29
ACH-000375	G402	Renal Cell Carcinoma	Renal Cell Carcinoma	-0.592017	29
ACH-000649	786O	Renal Cell Carcinoma	Renal Clear Cell Carcinoma	-0.12079	29
ACH-000411	769P	Renal Cell Carcinoma	Renal Clear Cell Carcinoma	-0.0906123	29
ACH-001398	SW156	Renal Cell Carcinoma	Renal Cell Carcinoma	-0.121539	29
ACH-000433	CAKI1	Renal Cell Carcinoma	Renal Clear Cell Carcinoma	-0.421447	29
ACH-000234	CAKI2	Renal Cell Carcinoma	Papillary Renal Cell Carcinoma	-0.323766	29
ACH-000684	KMRC1	Renal Cell Carcinoma	Renal Clear Cell Carcinoma	-0.162266	29
ACH-000313	KMRC3	Renal Cell Carcinoma	Renal Clear Cell Carcinoma	-0.189912	29
ACH-000250	KMRC20	Renal Cell Carcinoma	Renal Clear Cell Carcinoma	-0.00876922	29
ACH-000159	OSRC2	Renal Cell Carcinoma	Renal Clear Cell Carcinoma	-0.379827	29
ACH-000189	RCC10RGB	Renal Cell Carcinoma	Renal Cell Carcinoma	-0.345044	29
ACH-000495	TUHR4TKB	Renal Cell Carcinoma	Renal Cell Carcinoma	0.222479	29
ACH-000459	TUHR10TKB	Renal Cell Carcinoma	Renal Clear Cell Carcinoma	-0.172842	29
ACH-000317	TUHR14TKB	Renal Cell Carcinoma	Renal Cell Carcinoma	-0.361071	29
ACH-000484	VMRCRCW	Renal Cell Carcinoma	Renal Cell Carcinoma	-0.159721	29
ACH-001295	Y79	Retinoblastoma	Retinoblastoma	-0.819436	2
ACH-001421	WERIRB1	Retinoblastoma	Retinoblastoma	-0.20725	2
ACH-001099	KD	Rhabdoid Cancer	Extrarenal Rhabdoid Cancer	-0.287921	9
ACH-001128	MON	Rhabdoid Cancer	Extrarenal Rhabdoid Cancer	-1.07986	9
ACH-000533	NCIH2004RT	Rhabdoid Cancer	Rhabdoid Cancer	0.0579028	9
ACH-000172	TM87	Rhabdoid Cancer	Extrarenal Rhabdoid Cancer	-0.486771	9
ACH-001211	TTC549	Rhabdoid Cancer	Extrarenal Rhabdoid Cancer	-0.679299	9
ACH-001212	TTC642	Rhabdoid Cancer	Extrarenal Rhabdoid Cancer	-0.803484	9
ACH-000597	TTC709	Rhabdoid Cancer	Extrarenal Rhabdoid Cancer	-0.594701	9
ACH-000096	G401	Rhabdoid Cancer	Rhabdoid Cancer	-0.0787057	9
ACH-001532	JMURTK2	Rhabdoid Cancer	Rhabdoid Cancer	-0.378205	9
ACH-001050	CW9019	Rhabdomyosarcoma	Alveolar Rhabdomyosarcoma	-0.125954	13
ACH-001096	JR	Rhabdomyosarcoma	Alveolar Rhabdomyosarcoma	-0.540717	13
ACH-001740	RH28	Rhabdomyosarcoma	Alveolar Rhabdomyosarcoma	-0.764316	13
ACH-001765	RH4	Rhabdomyosarcoma	Alveolar Rhabdomyosarcoma	-0.525548	13
ACH-001745	RHJT	Rhabdomyosarcoma	Alveolar Rhabdomyosarcoma	-0.889431	13
ACH-001184	SCMCRM2	Rhabdomyosarcoma	Alveolar Rhabdomyosarcoma	-0.349203	13
ACH-001196	SMSCTR	Rhabdomyosarcoma	Embryonal Rhabdomyosarcoma	-0.460643	13
ACH-001750	TTC442	Rhabdomyosarcoma	Embryonal Rhabdomyosarcoma	-0.676388	13
ACH-000833	RH30	Rhabdomyosarcoma	Alveolar Rhabdomyosarcoma	-0.364932	13
ACH-000100	RH41	Rhabdomyosarcoma	Alveolar Rhabdomyosarcoma	-0.344336	13
ACH-000169	RD	Rhabdomyosarcoma	Embryonal Rhabdomyosarcoma	-0.636504	13
ACH-000607	KYM1	Rhabdomyosarcoma	Embryonal Rhabdomyosarcoma	-0.55362	13
ACH-002048	RMSYM	Rhabdomyosarcoma	Embryonal Rhabdomyosarcoma	-0.755783	13
ACH-002239	H3118	Salivary Carcinoma	Mucoepidermoid Carcinoma	-0.332386	2
ACH-002711	UMHACC2A	Salivary Carcinoma	Adenoid Cystic Carcinoma	-0.441185	2
ACH-000037	S117	Sarcoma, NOS	Sarcoma, NOS	-0.170367	1
ACH-001400	SW954	Squamous Cell Carcinoma of the Vulva/Vagina	Squamous Cell Carcinoma of the Vulva/Vagina	-0.29609	1
ACH-001270	127399	Synovial Sarcoma	Synovial Sarcoma	-0.504445	6
ACH-001322	CME1	Synovial Sarcoma	Synovial Sarcoma	-0.569953	6
ACH-001280	SCS214	Synovial Sarcoma	Synovial Sarcoma	-0.092861	6
ACH-001274	SW982	Synovial Sarcoma	Synovial Sarcoma	-0.266611	6
ACH-001275	SYO1	Synovial Sarcoma	Synovial Sarcoma	-0.364933	6
ACH-001277	YAMATO	Synovial Sarcoma	Synovial Sarcoma	-1.02119	6
ACH-001134	MYLA	T-Lymphoblastic Leukemia/Lymphoma	T-Lymphoblastic Leukemia/Lymphoma	-0.515027	5
ACH-000995	JURKAT	T-Lymphoblastic Leukemia/Lymphoma	T-Lymphoblastic Leukemia/Lymphoma	-0.537923	5
ACH-000937	PF382	T-Lymphoblastic Leukemia/Lymphoma	T-Lymphoblastic Leukemia/Lymphoma	-0.429832	5
ACH-000206	C8166	T-Lymphoblastic Leukemia/Lymphoma	T-Lymphoblastic Leukemia/Lymphoma	-0.705316	5
ACH-000953	SUPT1	T-Lymphoblastic Leukemia/Lymphoma	T-Lymphoblastic Leukemia/Lymphoma	-0.43343	5
ACH-001164	CCLFPEDS0003T	Undifferentiated Pleomorphic Sarcoma/Malignant Fibrous Histiocytoma/High-Grade Spindle Cell Sarcoma	Undifferentiated Pleomorphic Sarcoma/Malignant Fibrous Histiocytoma/High-Grade Spindle Cell Sarcoma	-0.293673	2
ACH-000835	GCT	Undifferentiated Pleomorphic Sarcoma/Malignant Fibrous Histiocytoma/High-Grade Spindle Cell Sarcoma	Undifferentiated Pleomorphic Sarcoma/Malignant Fibrous Histiocytoma/High-Grade Spindle Cell Sarcoma	-0.445998	2
ACH-000973	639V	Urethral Cancer	Urethral Urothelial Carcinoma	-0.243843	2
ACH-001408	UMUC14	Urethral Cancer	Urethral Urothelial Carcinoma	-0.749096	2
ACH-000913	ESS1	Uterine Sarcoma/Mesenchymal	Endometrial Stromal Sarcoma	-0.552076	3
ACH-000939	SKUT1	Uterine Sarcoma/Mesenchymal	Uterine Leiomyosarcoma	-0.61645	3
ACH-001655	SKN	Uterine Sarcoma/Mesenchymal	Uterine Leiomyosarcoma	-0.0928282	3
ACH-000903	FTC133	Well-Differentiated Thyroid Cancer	Follicular Thyroid Cancer	-0.215879	3
ACH-000716	TT2609C02	Well-Differentiated Thyroid Cancer	Follicular Thyroid Cancer	-0.352657	3
ACH-001528	IHH4	Well-Differentiated Thyroid Cancer	Papillary Thyroid Cancer	-0.0775353	3

## Sheet: Dependency median ranked
lineage_2	Median
Acute Myeloid Leukemia	-0.730926
Colorectal Adenocarcinoma	-0.698948
Esophageal Squamous Cell Carcinoma	-0.674459
Esophagogastric Adenocarcinoma	-0.624221
Neuroblastoma	-0.61557
Lung Neuroendocrine Tumor	-0.561009
Ewing Sarcoma	-0.557924
Pancreatic Adenocarcinoma	-0.546449
Head and Neck Squamous Cell Carcinoma	-0.537842
Bladder Urothelial Carcinoma	-0.533029
Embryonal Tumor	-0.515006
Intraductal Papillary Neoplasm of the Bile Duct	-0.485631
Mature B-Cell Neoplasms	-0.476881
Non-Small Cell Lung Cancer	-0.452338
Endometrial Carcinoma	-0.403623
Ovarian Epithelial Tumor	-0.3941
Invasive Breast Carcinoma	-0.367219
Hepatocellular Carcinoma	-0.330081
Diffuse Glioma	-0.246038
Melanoma	-0.224282
Pleural Mesothelioma	-0.223758
Renal Cell Carcinoma	-0.172842

## Sheet: Expression MYBL2
depmap_id	cell_line_display_name	lineage_1	lineage_2	MYBL2
ACH-000641	CMK	Myeloid	Acute Myeloid Leukemia	5.69822
ACH-001036	CMK115	Myeloid	Acute Myeloid Leukemia	5.52011
ACH-000299	HNT34	Myeloid	Acute Myeloid Leukemia	4.7447
ACH-000498	KO52	Myeloid	Acute Myeloid Leukemia	5.53076
ACH-000602	M07E	Myeloid	Acute Myeloid Leukemia	6.25323
ACH-000439	ME1	Myeloid	Acute Myeloid Leukemia	6.16289
ACH-001577	MUTZ8	Myeloid	Acute Myeloid Leukemia	4.7845
ACH-000045	MV411	Myeloid	Acute Myeloid Leukemia	6.21645
ACH-001613	OCIAML4	Myeloid	Acute Myeloid Leukemia	3.76553
ACH-001618	OCIM2	Myeloid	Acute Myeloid Leukemia	6.05463
ACH-000770	P31FUJ	Myeloid	Acute Myeloid Leukemia	6.48784
ACH-000034	PLB985	Myeloid	Acute Myeloid Leukemia	5.31034
ACH-000195	SET2	Myeloid	Acute Myeloid Leukemia	6.25115
ACH-001647	SHI1	Myeloid	Acute Myeloid Leukemia	5.06867
ACH-000112	SIGM5	Myeloid	Acute Myeloid Leukemia	6.78372
ACH-001656	SKNO1	Myeloid	Acute Myeloid Leukemia	6.63096
ACH-000004	HEL	Myeloid	Acute Myeloid Leukemia	5.82171
ACH-000006	MONOMAC6	Myeloid	Acute Myeloid Leukemia	6.7324
ACH-000294	NB4	Myeloid	Acute Myeloid Leukemia	7.49321
ACH-000113	OCIAML2	Myeloid	Acute Myeloid Leukemia	5.76235
ACH-000065	OCIAML5	Myeloid	Acute Myeloid Leukemia	5.42492
ACH-001129	MONOMAC1	Myeloid	Acute Myeloid Leukemia	6.21994
ACH-000190	HDMYZ	Myeloid	Acute Myeloid Leukemia	4.98413
ACH-000751	OCIM1	Myeloid	Acute Myeloid Leukemia	5.62322
ACH-000218	PL21	Myeloid	Acute Myeloid Leukemia	6.79155
ACH-000362	MOLM13	Myeloid	Acute Myeloid Leukemia	5.92861
ACH-000369	MOLM16	Myeloid	Acute Myeloid Leukemia	6.59036
ACH-000336	OCIAML3	Myeloid	Acute Myeloid Leukemia	5.78005
ACH-001574	MOLM14	Myeloid	Acute Myeloid Leukemia	4.72955
ACH-000084	MUTZ3	Myeloid	Acute Myeloid Leukemia	4.81198
ACH-000002	HL60	Myeloid	Acute Myeloid Leukemia	6.03958
ACH-000386	KG1	Myeloid	Acute Myeloid Leukemia	6.5656
ACH-000406	U937	Myeloid	Acute Myeloid Leukemia	6.66818
ACH-000387	TF1	Myeloid	Acute Myeloid Leukemia	6.44493
ACH-000081	GDM1	Myeloid	Acute Myeloid Leukemia	5.72629
ACH-000263	KASUMI1	Myeloid	Acute Myeloid Leukemia	6.11749
ACH-000080	BDCM	Myeloid	Acute Myeloid Leukemia	6.77755
ACH-000166	KASUMI6	Myeloid	Acute Myeloid Leukemia	5.59395
ACH-000557	AML193	Myeloid	Acute Myeloid Leukemia	6.22284
ACH-000005	HEL9217	Myeloid	Acute Myeloid Leukemia	6.12949
ACH-000168	NOMO1	Myeloid	Acute Myeloid Leukemia	6.29737
ACH-000373	SKM1	Myeloid	Acute Myeloid Leukemia	7.4818
ACH-000146	THP1	Myeloid	Acute Myeloid Leukemia	7.06329
ACH-000685	L33	Pancreas	Adenosquamous Carcinoma of the Pancreas	6.08576
ACH-000108	KP3	Pancreas	Adenosquamous Carcinoma of the Pancreas	5.37573
ACH-001401	SW13	Adrenal Gland	Adrenocortical Carcinoma	4.59036
ACH-001598	NCIH295R	Adrenal Gland	Adrenocortical Carcinoma	4.56742
ACH-003125	ASPSKY	Soft Tissue	Alveolar Soft Part Sarcoma	1.01436
ACH-001862	TGBC52TKB	Ampulla of Vater	Ampullary Carcinoma	3.83086
ACH-000377	SNU478	Ampulla of Vater	Ampullary Carcinoma	6.73998
ACH-000182	SNU869	Ampulla of Vater	Ampullary Carcinoma	5.06609
ACH-002023	TGBC18TKB	Ampulla of Vater	Ampullary Carcinoma	4.86096
ACH-001306	8305C	Thyroid	Anaplastic Thyroid Cancer	4.73118
ACH-000191	BHT101	Thyroid	Anaplastic Thyroid Cancer	3.42626
ACH-000174	CAL62	Thyroid	Anaplastic Thyroid Cancer	5.57894
ACH-001350	HTCC3	Thyroid	Anaplastic Thyroid Cancer	3.39917
ACH-001356	MB1	Thyroid	Anaplastic Thyroid Cancer	6.41836
ACH-001307	8505C	Thyroid	Anaplastic Thyroid Cancer	6.23381
ACH-001443	ASH3	Thyroid	Anaplastic Thyroid Cancer	4.23573
ACH-002041	HOTHC	Thyroid	Anaplastic Thyroid Cancer	3.7666
ACH-001411	UMUC5	Bladder/Urinary Tract	Bladder Squamous Cell Carcinoma	5.67073
ACH-000839	SCABER	Bladder/Urinary Tract	Bladder Squamous Cell Carcinoma	6.09908
ACH-001183	RT11284	Bladder/Urinary Tract	Bladder Urothelial Carcinoma	6.37208
ACH-000127	SLR20	Bladder/Urinary Tract	Bladder Urothelial Carcinoma	5.13914
ACH-001409	UMUC16	Bladder/Urinary Tract	Bladder Urothelial Carcinoma	5.91886
ACH-001410	UMUC4	Bladder/Urinary Tract	Bladder Urothelial Carcinoma	6.2867
ACH-001416	UMUC9	Bladder/Urinary Tract	Bladder Urothelial Carcinoma	5.85723
ACH-000802	BFTC905	Bladder/Urinary Tract	Bladder Urothelial Carcinoma	4.84398
ACH-000486	KU1919	Bladder/Urinary Tract	Bladder Urothelial Carcinoma	6.0607
ACH-000545	VMCUB1	Bladder/Urinary Tract	Bladder Urothelial Carcinoma	3.6792
ACH-000896	647V	Bladder/Urinary Tract	Bladder Urothelial Carcinoma	6.16932
ACH-000473	RT112	Bladder/Urinary Tract	Bladder Urothelial Carcinoma	7.06598
ACH-000566	SW1710	Bladder/Urinary Tract	Bladder Urothelial Carcinoma	5.49185
ACH-000593	BC3C	Bladder/Urinary Tract	Bladder Urothelial Carcinoma	7.17891
ACH-000753	JMSU1	Bladder/Urinary Tract	Bladder Urothelial Carcinoma	7.91331
ACH-000142	CAL29	Bladder/Urinary Tract	Bladder Urothelial Carcinoma	7.90701
ACH-000741	UBLC1	Bladder/Urinary Tract	Bladder Urothelial Carcinoma	4.2211
ACH-000834	UMUC1	Bladder/Urinary Tract	Bladder Urothelial Carcinoma	5.62117
ACH-000011	253J	Bladder/Urinary Tract	Bladder Urothelial Carcinoma	4.66676
ACH-000026	253JBV	Bladder/Urinary Tract	Bladder Urothelial Carcinoma	5.58856
ACH-001414	UMUC6	Bladder/Urinary Tract	Bladder Urothelial Carcinoma	2.76129
ACH-001415	UMUC7	Bladder/Urinary Tract	Bladder Urothelial Carcinoma	5.92291
ACH-001412	UMUC10	Bladder/Urinary Tract	Bladder Urothelial Carcinoma	6.97223
ACH-001413	UMUC11	Bladder/Urinary Tract	Bladder Urothelial Carcinoma	4.14405
ACH-001407	UMUC13	Bladder/Urinary Tract	Bladder Urothelial Carcinoma	5.58526
ACH-000724	HT1376	Bladder/Urinary Tract	Bladder Urothelial Carcinoma	6.85312
ACH-000547	HT1197	Bladder/Urinary Tract	Bladder Urothelial Carcinoma	7.38206
ACH-000522	UMUC3	Bladder/Urinary Tract	Bladder Urothelial Carcinoma	5.14241
ACH-000384	SW780	Bladder/Urinary Tract	Bladder Urothelial Carcinoma	5.82349
ACH-000396	J82	Bladder/Urinary Tract	Bladder Urothelial Carcinoma	7.20252
ACH-000242	RT4	Bladder/Urinary Tract	Bladder Urothelial Carcinoma	5.21723
ACH-000018	T24	Bladder/Urinary Tract	Bladder Urothelial Carcinoma	6.5815
ACH-000720	TCCSUP	Bladder/Urinary Tract	Bladder Urothelial Carcinoma	6.59006
ACH-000905	5637	Bladder/Urinary Tract	Bladder Urothelial Carcinoma	7.26763
ACH-000862	KMBC2	Bladder/Urinary Tract	Bladder Urothelial Carcinoma	6.19259
ACH-001484	CI	Lymphoid	B-Lymphoblastic Leukemia/Lymphoma	5.52857
ACH-001485	CII	Lymphoid	B-Lymphoblastic Leukemia/Lymphoma	5.29829
ACH-000038	EHEB	Lymphoid	B-Lymphoblastic Leukemia/Lymphoma	5.56102
ACH-001736	HB1119	Lymphoid	B-Lymphoblastic Leukemia/Lymphoma	5.74416
ACH-001520	HG3	Lymphoid	B-Lymphoblastic Leukemia/Lymphoma	5.95815
ACH-000020	MHHCALL2	Lymphoid	B-Lymphoblastic Leukemia/Lymphoma	7.3856
ACH-001993	NALM16	Lymphoid	B-Lymphoblastic Leukemia/Lymphoma	6.8495
ACH-000130	NALM19	Lymphoid	B-Lymphoblastic Leukemia/Lymphoma	7.68517
ACH-000960	REH	Lymphoid	B-Lymphoblastic Leukemia/Lymphoma	7.11082
ACH-000874	RS411	Lymphoid	B-Lymphoblastic Leukemia/Lymphoma	6.19751
ACH-001735	SEMK2	Lymphoid	B-Lymphoblastic Leukemia/Lymphoma	5.64933
ACH-001680	U698M	Lymphoid	B-Lymphoblastic Leukemia/Lymphoma	7.44452
ACH-000938	NALM6	Lymphoid	B-Lymphoblastic Leukemia/Lymphoma	7.75027
ACH-001669	TANOUE	Lymphoid	B-Lymphoblastic Leukemia/Lymphoma	7.14262
ACH-000070	697	Lymphoid	B-Lymphoblastic Leukemia/Lymphoma	7.39068
ACH-000492	MUTZ5	Lymphoid	B-Lymphoblastic Leukemia/Lymphoma	7.29554
ACH-000728	KASUMI2	Lymphoid	B-Lymphoblastic Leukemia/Lymphoma	7.37234
ACH-000782	SEM	Lymphoid	B-Lymphoblastic Leukemia/Lymphoma	7.45286
ACH-000922	RCHACV	Lymphoid	B-Lymphoblastic Leukemia/Lymphoma	7.76162
ACH-001106	KOPN8	Lymphoid	B-Lymphoblastic Leukemia/Lymphoma	7.7226
ACH-000156	MHHCALL4	Lymphoid	B-Lymphoblastic Leukemia/Lymphoma	7.10329
ACH-000032	MHHCALL3	Lymphoid	B-Lymphoblastic Leukemia/Lymphoma	7.46858
ACH-000151	JM1	Lymphoid	B-Lymphoblastic Leukemia/Lymphoma	8.55032
ACH-000059	SUPB15	Lymphoid	B-Lymphoblastic Leukemia/Lymphoma	7.50645
ACH-002059	P30OHK	Lymphoid	B-Lymphoblastic Leukemia/Lymphoma	6.92374
ACH-000725	HCC202	Breast	Breast Ductal Carcinoma In Situ	5.80168
ACH-000755	HCC2218	Breast	Breast Ductal Carcinoma In Situ	5.08321
ACH-000349	HCC1500	Breast	Breast Ductal Carcinoma In Situ	6.64342
ACH-000624	HCC1806	Breast	Breast Ductal Carcinoma In Situ	4.73823
ACH-000859	HCC1954	Breast	Breast Ductal Carcinoma In Situ	7.2866
ACH-001820	COLO824	Breast	Breast Neoplasm, NOS	6.38076
ACH-001086	HELA	Cervix	Cervical Adenocarcinoma	6.3505
ACH-001650	SISO	Cervix	Cervical Adenocarcinoma	5.65019
ACH-001525	HT3	Cervix	Cervical Adenocarcinoma	5.21023
ACH-001513	HCA1	Cervix	Cervical Adenocarcinoma	3.87873
ACH-001516	HCSC1	Cervix	Cervical Adenocarcinoma	6.76089
ACH-001335	C4II	Cervix	Cervical Squamous Cell Carcinoma	6.77926
ACH-000490	SF767	Cervix	Cervical Squamous Cell Carcinoma	4.88411
ACH-001402	SW756	Cervix	Cervical Squamous Cell Carcinoma	6.78686
ACH-001336	CASKI	Cervix	Cervical Squamous Cell Carcinoma	5.47411
ACH-001334	C4I	Cervix	Cervical Squamous Cell Carcinoma	4.4121
ACH-001333	C33A	Cervix	Cervical Squamous Cell Carcinoma	5.59425
ACH-001360	MS751	Cervix	Cervical Squamous Cell Carcinoma	5.21179
ACH-000556	SIHA	Cervix	Cervical Squamous Cell Carcinoma	6.5051
ACH-001651	SKGI	Cervix	Cervical Squamous Cell Carcinoma	5.4138
ACH-001652	SKGII	Cervix	Cervical Squamous Cell Carcinoma	4.95977
ACH-001451	BOKU	Cervix	Cervical Squamous Cell Carcinoma	5.89579
ACH-001515	HCS2	Cervix	Cervical Squamous Cell Carcinoma	5.86987
ACH-002020	SKGIIIA	Cervix	Cervical Squamous Cell Carcinoma	5.79597
ACH-001519	HEMCSS	Bone	Chondrosarcoma	3.53232
ACH-002781	NCCDCS1C1	Bone	Chondrosarcoma	4.95233
ACH-000516	CAL78	Bone	Chondrosarcoma	5.16229
ACH-000418	SW1353	Bone	Chondrosarcoma	4.55336
ACH-001454	C10	Bowel	Colorectal Adenocarcinoma	4.96901
ACH-001456	C125PM	Bowel	Colorectal Adenocarcinoma	5.25058
ACH-001460	C84	Bowel	Colorectal Adenocarcinoma	5.70764
ACH-001461	C99	Bowel	Colorectal Adenocarcinoma	5.23649
ACH-000963	CCK81	Bowel	Colorectal Adenocarcinoma	5.64645
ACH-000342	CL14	Bowel	Colorectal Adenocarcinoma	5.46858
ACH-000798	CL40	Bowel	Colorectal Adenocarcinoma	4.64962
ACH-000253	COLO201	Bowel	Colorectal Adenocarcinoma	5.51475
ACH-002654	JVE015	Bowel	Colorectal Adenocarcinoma	7.24897
ACH-002659	JVE127	Bowel	Colorectal Adenocarcinoma	3.71149
ACH-002660	JVE187	Bowel	Colorectal Adenocarcinoma	3.83895
ACH-002662	JVE207	Bowel	Colorectal Adenocarcinoma	4.34199
ACH-002664	JVE253	Bowel	Colorectal Adenocarcinoma	7.31976
ACH-000969	KM12	Bowel	Colorectal Adenocarcinoma	5.5735
ACH-002669	KP363T	Bowel	Colorectal Adenocarcinoma	5.91815
ACH-000491	NCIH716	Bowel	Colorectal Adenocarcinoma	7.53582
ACH-000710	NCIH854	Bowel	Colorectal Adenocarcinoma	5.06738
ACH-000286	SNU1033	Bowel	Colorectal Adenocarcinoma	5.67271
ACH-000999	SNU1040	Bowel	Colorectal Adenocarcinoma	6.51728
ACH-000412	SNU1197	Bowel	Colorectal Adenocarcinoma	4.77663
ACH-002543	SNU1406	Bowel	Colorectal Adenocarcinoma	5.54813
ACH-002539	SNU1460	Bowel	Colorectal Adenocarcinoma	5.50653
ACH-000989	SNU175	Bowel	Colorectal Adenocarcinoma	5.65592
ACH-002535	SNU254	Bowel	Colorectal Adenocarcinoma	4.8953
ACH-000708	SNU283	Bowel	Colorectal Adenocarcinoma	7.33887
ACH-000683	SNU503	Bowel	Colorectal Adenocarcinoma	5.4165
ACH-000722	SNUC1	Bowel	Colorectal Adenocarcinoma	7.14558
ACH-000970	SNUC5	Bowel	Colorectal Adenocarcinoma	5.21839
ACH-000236	SW1417	Bowel	Colorectal Adenocarcinoma	6.74846
ACH-000820	SW403	Bowel	Colorectal Adenocarcinoma	6.29554
ACH-001459	C80	Bowel	Colorectal Adenocarcinoma	5.22458
ACH-000959	SNUC4	Bowel	Colorectal Adenocarcinoma	6.0009
ACH-001458	C75	Bowel	Colorectal Adenocarcinoma	4.79442
ACH-001786	SNU1544	Bowel	Colorectal Adenocarcinoma	4.28244
ACH-000955	SNU407	Bowel	Colorectal Adenocarcinoma	6.22014
ACH-000532	SNU61	Bowel	Colorectal Adenocarcinoma	5.87823
ACH-000991	SNU81	Bowel	Colorectal Adenocarcinoma	4.77873
ACH-000986	HT115	Bowel	Colorectal Adenocarcinoma	5.01703
ACH-000926	HT55	Bowel	Colorectal Adenocarcinoma	6.22574
ACH-000089	NCIH684	Bowel	Colorectal Adenocarcinoma	7.43137
ACH-000982	GP2D	Bowel	Colorectal Adenocarcinoma	6.73417
ACH-001345	GP5D	Bowel	Colorectal Adenocarcinoma	5.61765
ACH-000935	MDST8	Bowel	Colorectal Adenocarcinoma	5.80323
ACH-000202	COLO320	Bowel	Colorectal Adenocarcinoma	6.07788
ACH-000350	COLO678	Bowel	Colorectal Adenocarcinoma	6.94486
ACH-000249	CL11	Bowel	Colorectal Adenocarcinoma	6.01592
ACH-000895	CL34	Bowel	Colorectal Adenocarcinoma	5.02636
ACH-000360	NCIH508	Bowel	Colorectal Adenocarcinoma	3.47249
ACH-001061	DLD1	Bowel	Colorectal Adenocarcinoma	5.0993
ACH-000997	HCT15	Bowel	Colorectal Adenocarcinoma	6.36422
ACH-000651	SW620	Bowel	Colorectal Adenocarcinoma	6.36527
ACH-000842	SW480	Bowel	Colorectal Adenocarcinoma	5.28577
ACH-000950	LOVO	Bowel	Colorectal Adenocarcinoma	6.15259
ACH-000958	SW48	Bowel	Colorectal Adenocarcinoma	3.56071
ACH-000470	SW1463	Bowel	Colorectal Adenocarcinoma	6.41532
ACH-000421	SW837	Bowel	Colorectal Adenocarcinoma	7.25965
ACH-000680	SW948	Bowel	Colorectal Adenocarcinoma	5.87086
ACH-000971	HCT116	Bowel	Colorectal Adenocarcinoma	6.37016
ACH-000381	T84	Bowel	Colorectal Adenocarcinoma	6.4116
ACH-000967	SNUC2A	Bowel	Colorectal Adenocarcinoma	5.79207
ACH-000403	NCIH747	Bowel	Colorectal Adenocarcinoma	7.10863
ACH-000501	LS123	Bowel	Colorectal Adenocarcinoma	6.70252
ACH-000489	SW1116	Bowel	Colorectal Adenocarcinoma	5.00315
ACH-000957	LS180	Bowel	Colorectal Adenocarcinoma	5.68145
ACH-000009	C2BBE1	Bowel	Colorectal Adenocarcinoma	8.34536
ACH-000007	LS513	Bowel	Colorectal Adenocarcinoma	4.59813
ACH-000252	LS1034	Bowel	Colorectal Adenocarcinoma	5.60348
ACH-000985	LS411N	Bowel	Colorectal Adenocarcinoma	5.64703
ACH-000943	RKO	Bowel	Colorectal Adenocarcinoma	4.46597
ACH-000003	CACO2	Bowel	Colorectal Adenocarcinoma	7.46418
ACH-000552	HT29	Bowel	Colorectal Adenocarcinoma	6.34199
ACH-000400	SKCO1	Bowel	Colorectal Adenocarcinoma	5.44294
ACH-001399	SW626	Bowel	Colorectal Adenocarcinoma	4.84248
ACH-000565	RCM1	Bowel	Colorectal Adenocarcinoma	4.94907
ACH-000296	OUMS23	Bowel	Colorectal Adenocarcinoma	6.30706
ACH-000467	HCC56	Bowel	Colorectal Adenocarcinoma	5.84021
ACH-000998	CW2	Bowel	Colorectal Adenocarcinoma	6.06695
ACH-002024	ECC4	Bowel	Colorectal Adenocarcinoma	3.92695
ACH-002025	TT1TKB	Bowel	Colorectal Adenocarcinoma	5.69321
ACH-001328	A431	Skin	Cutaneous Squamous Cell Carcinoma	5.58556
ACH-001442	A388	Skin	Cutaneous Squamous Cell Carcinoma	4.14241
ACH-001523	HSC1	Skin	Cutaneous Squamous Cell Carcinoma	3.42761
ACH-001524	HSC5	Skin	Cutaneous Squamous Cell Carcinoma	1.81967
ACH-001521	HKA1	Skin	Cutaneous Squamous Cell Carcinoma	6.43779
ACH-002680	170MGBA	CNS/Brain	Diffuse Glioma	2.97636
ACH-000283	A1207	CNS/Brain	Diffuse Glioma	2.02503
ACH-001016	BECKER	CNS/Brain	Diffuse Glioma	4.0036
ACH-000102	GMS10	CNS/Brain	Diffuse Glioma	6.55321
ACH-000126	KG1C	CNS/Brain	Diffuse Glioma	3.51475
ACH-000328	LN215	CNS/Brain	Diffuse Glioma	5.70957
ACH-000591	LN235	CNS/Brain	Diffuse Glioma	4.75756
ACH-000128	LN319	CNS/Brain	Diffuse Glioma	6.04023
ACH-000634	LN340	CNS/Brain	Diffuse Glioma	5.82706
ACH-000455	LN428	CNS/Brain	Diffuse Glioma	5.0505
ACH-000673	LN443	CNS/Brain	Diffuse Glioma	6.4224
ACH-000676	LN464	CNS/Brain	Diffuse Glioma	5.75995
ACH-000760	LNZ308	CNS/Brain	Diffuse Glioma	7.6605
ACH-000887	SF172	CNS/Brain	Diffuse Glioma	6.78398
ACH-000655	SF268	CNS/Brain	Diffuse Glioma	7.43237
ACH-000273	SF539	CNS/Brain	Diffuse Glioma	6.08002
ACH-000504	SNB75	CNS/Brain	Diffuse Glioma	6.75087
ACH-000370	SNU626	CNS/Brain	Diffuse Glioma	5.20006
ACH-000807	SNU738	CNS/Brain	Diffuse Glioma	8.49633
ACH-002806	TB096	CNS/Brain	Diffuse Glioma	3.2032
ACH-000208	U178	CNS/Brain	Diffuse Glioma	5.33557
ACH-001172	U251MGDM	CNS/Brain	Diffuse Glioma	5.13052
ACH-000036	U343	CNS/Brain	Diffuse Glioma	4.43229
ACH-000368	SNU1105	CNS/Brain	Diffuse Glioma	5.55182
ACH-000623	SNU201	CNS/Brain	Diffuse Glioma	5.30816
ACH-000289	SNU466	CNS/Brain	Diffuse Glioma	5.18388
ACH-000543	SNU489	CNS/Brain	Diffuse Glioma	4.11437
ACH-001329	ANGMCSS	CNS/Brain	Diffuse Glioma	5.0798
ACH-000098	GAMG	CNS/Brain	Diffuse Glioma	5.7498
ACH-000244	DKMG	CNS/Brain	Diffuse Glioma	4.61176
ACH-000027	GOS3	CNS/Brain	Diffuse Glioma	4.53854
ACH-000323	42MGBA	CNS/Brain	Diffuse Glioma	7.06318
ACH-000137	8MGBA	CNS/Brain	Diffuse Glioma	6.06738
ACH-000215	LN382	CNS/Brain	Diffuse Glioma	4.72465
ACH-000376	SF295	CNS/Brain	Diffuse Glioma	5.10852
ACH-000329	CCFSTTG1	CNS/Brain	Diffuse Glioma	6.77637
ACH-000558	A172	CNS/Brain	Diffuse Glioma	6.71685
ACH-000571	T98G	CNS/Brain	Diffuse Glioma	5.88313
ACH-000863	DBTRG05MG	CNS/Brain	Diffuse Glioma	6.08576
ACH-000152	M059K	CNS/Brain	Diffuse Glioma	6.59634
ACH-000819	LN18	CNS/Brain	Diffuse Glioma	5.98071
ACH-000595	LN229	CNS/Brain	Diffuse Glioma	7.30223
ACH-000437	SW1088	CNS/Brain	Diffuse Glioma	6.10832
ACH-000883	SW1783	CNS/Brain	Diffuse Glioma	4.96578
ACH-000067	HS683	CNS/Brain	Diffuse Glioma	5.48929
ACH-000075	U87MG	CNS/Brain	Diffuse Glioma	5.15056
ACH-000389	H4	CNS/Brain	Diffuse Glioma	5.81941
ACH-000040	U118MG	CNS/Brain	Diffuse Glioma	3.9241
ACH-000464	CAS1	CNS/Brain	Diffuse Glioma	3.71918
ACH-000609	SF126	CNS/Brain	Diffuse Glioma	6.41312
ACH-000622	KNS42	CNS/Brain	Diffuse Glioma	5.10685
ACH-000445	KNS60	CNS/Brain	Diffuse Glioma	6.4522
ACH-000479	KNS81	CNS/Brain	Diffuse Glioma	5.46401
ACH-001605	NO10	CNS/Brain	Diffuse Glioma	5.85225
ACH-000231	KALS1	CNS/Brain	Diffuse Glioma	6.29774
ACH-000631	KS1	CNS/Brain	Diffuse Glioma	5.80581
ACH-000200	NMCG1	CNS/Brain	Diffuse Glioma	5.08534
ACH-000738	GB1	CNS/Brain	Diffuse Glioma	7.12691
ACH-000269	AM38	CNS/Brain	Diffuse Glioma	4.39163
ACH-000469	YH13	CNS/Brain	Diffuse Glioma	4.47184
ACH-000570	YKG1	CNS/Brain	Diffuse Glioma	4.9528
ACH-000232	U251MG	CNS/Brain	Diffuse Glioma	4.23266
ACH-001608	NP2	CNS/Brain	Diffuse Glioma	5.94158
ACH-001609	NP3	CNS/Brain	Diffuse Glioma	4.26903
ACH-001610	NP5	CNS/Brain	Diffuse Glioma	5.86617
ACH-001622	ONDA7	CNS/Brain	Diffuse Glioma	4.47508
ACH-001624	ONDA9	CNS/Brain	Diffuse Glioma	6.26716
ACH-001623	ONDA8	CNS/Brain	Diffuse Glioma	5.17592
ACH-001611	NP8	CNS/Brain	Diffuse Glioma	3.80323
ACH-000756	GI1	CNS/Brain	Diffuse Glioma	6.01992
ACH-000592	TM31	CNS/Brain	Diffuse Glioma	5.85997
ACH-000160	BT12	CNS/Brain	Embryonal Tumor	4.99095
ACH-001020	BT16	CNS/Brain	Embryonal Tumor	5.8268
ACH-001028	CHLA06ATRT	CNS/Brain	Embryonal Tumor	2.49825
ACH-001031	CHLA266	CNS/Brain	Embryonal Tumor	5.66391
ACH-001033	CHLA57	CNS/Brain	Embryonal Tumor	4.97682
ACH-001289	COGAR359	CNS/Brain	Embryonal Tumor	5.20438
ACH-001053	D425	CNS/Brain	Embryonal Tumor	3.45812
ACH-001054	D458	CNS/Brain	Embryonal Tumor	5.02104
ACH-001201	SUMB002	CNS/Brain	Embryonal Tumor	3.87184
ACH-001232	UW228	CNS/Brain	Embryonal Tumor	5.07296
ACH-001711	PFSK1	CNS/Brain	Embryonal Tumor	5.27165
ACH-000055	D283MED	CNS/Brain	Embryonal Tumor	6.41735
ACH-000211	DAOY	CNS/Brain	Embryonal Tumor	5.854
ACH-000095	D341Med	CNS/Brain	Embryonal Tumor	5.7926
ACH-000776	ONS76	CNS/Brain	Embryonal Tumor	5.5552
ACH-001670	TASK1	CNS/Brain	Embryonal Tumor	6.26191
ACH-000864	COLO684	Uterus	Endometrial Carcinoma	7.02768
ACH-000302	SNU1077	Uterus	Endometrial Carcinoma	4.57046
ACH-000407	SNU685	Uterus	Endometrial Carcinoma	5.43696
ACH-000961	ISHIKAWAHERAKLIO02ER	Uterus	Endometrial Carcinoma	6.19731
ACH-000435	EFE184	Uterus	Endometrial Carcinoma	5.18269
ACH-000192	MFE280	Uterus	Endometrial Carcinoma	6.94439
ACH-000879	MFE296	Uterus	Endometrial Carcinoma	6.68818
ACH-000988	MFE319	Uterus	Endometrial Carcinoma	6.192
ACH-000978	EN	Uterus	Endometrial Carcinoma	6.55044
ACH-000965	RL952	Uterus	Endometrial Carcinoma	6.25039
ACH-000293	KLE	Uterus	Endometrial Carcinoma	7.53434
ACH-000940	AN3CA	Uterus	Endometrial Carcinoma	6.66249
ACH-000954	HEC1A	Uterus	Endometrial Carcinoma	6.96993
ACH-000941	HEC1B	Uterus	Endometrial Carcinoma	6.1536
ACH-001517	HEC1	Uterus	Endometrial Carcinoma	6.02901
ACH-000974	SNGM	Uterus	Endometrial Carcinoma	4.91073
ACH-000984	HEC6	Uterus	Endometrial Carcinoma	7.37929
ACH-000994	HEC59	Uterus	Endometrial Carcinoma	7.52082
ACH-000972	HEC151	Uterus	Endometrial Carcinoma	6.22901
ACH-000990	HEC108	Uterus	Endometrial Carcinoma	5.09297
ACH-001518	HEC116	Uterus	Endometrial Carcinoma	4.28318
ACH-000996	HEC251	Uterus	Endometrial Carcinoma	5.82833
ACH-000946	HEC265	Uterus	Endometrial Carcinoma	6.78319
ACH-000831	HEC50B	Uterus	Endometrial Carcinoma	6.28633
ACH-001495	EMTOKA	Uterus	Endometrial Carcinoma	6.33396
ACH-002026	HHUA	Uterus	Endometrial Carcinoma	5.16752
ACH-002027	HOUAI	Uterus	Endometrial Carcinoma	2.85
ACH-002046	HTMMT	Uterus	Endometrial Carcinoma	7.13904
ACH-000397	TEN	Uterus	Endometrial Carcinoma	6.65735
ACH-000928	JHUEM1	Uterus	Endometrial Carcinoma	5.13545
ACH-000909	JHUEM2	Uterus	Endometrial Carcinoma	6.86518
ACH-000173	JHUEM3	Uterus	Endometrial Carcinoma	5.53045
ACH-000993	JHUEM7	Uterus	Endometrial Carcinoma	6.00428
ACH-001702	VAESBJ	Soft Tissue	Epithelioid Sarcoma	4.86096
ACH-000717	COLO680N	Esophagus/Stomach	Esophageal Squamous Cell Carcinoma	4.39163
ACH-000823	KYSE140	Esophagus/Stomach	Esophageal Squamous Cell Carcinoma	6.1532
ACH-000777	KYSE30	Esophagus/Stomach	Esophageal Squamous Cell Carcinoma	3.03562
ACH-000784	KYSE70	Esophagus/Stomach	Esophageal Squamous Cell Carcinoma	4.59753
ACH-000637	KYSE520	Esophagus/Stomach	Esophageal Squamous Cell Carcinoma	6.97407
ACH-000824	KYSE510	Esophagus/Stomach	Esophageal Squamous Cell Carcinoma	6.43729
ACH-000855	KYSE150	Esophagus/Stomach	Esophageal Squamous Cell Carcinoma	4.85798
ACH-000693	KYSE180	Esophagus/Stomach	Esophageal Squamous Cell Carcinoma	6.46254
ACH-000873	KYSE270	Esophagus/Stomach	Esophageal Squamous Cell Carcinoma	6.10664
ACH-000809	KYSE410	Esophagus/Stomach	Esophageal Squamous Cell Carcinoma	7.58579
ACH-000865	KYSE450	Esophagus/Stomach	Esophageal Squamous Cell Carcinoma	6.50462
ACH-000679	OE19	Esophagus/Stomach	Esophageal Squamous Cell Carcinoma	6.06199
ACH-000544	OE21	Esophagus/Stomach	Esophageal Squamous Cell Carcinoma	5.70266
ACH-000647	TE1	Esophagus/Stomach	Esophageal Squamous Cell Carcinoma	6.51507
ACH-000561	TDOTT	Esophagus/Stomach	Esophageal Squamous Cell Carcinoma	4.26604
ACH-000305	ECGI10	Esophagus/Stomach	Esophageal Squamous Cell Carcinoma	3.91743
ACH-000408	TE5	Esophagus/Stomach	Esophageal Squamous Cell Carcinoma	5.80219
ACH-000605	TE6	Esophagus/Stomach	Esophageal Squamous Cell Carcinoma	6.05094
ACH-000353	TE15	Esophagus/Stomach	Esophageal Squamous Cell Carcinoma	6.10161
ACH-000694	TE9	Esophagus/Stomach	Esophageal Squamous Cell Carcinoma	5.97842
ACH-000917	TE4	Esophagus/Stomach	Esophageal Squamous Cell Carcinoma	5.80916
ACH-000452	TE8	Esophagus/Stomach	Esophageal Squamous Cell Carcinoma	7.54125
ACH-000318	TE10	Esophagus/Stomach	Esophageal Squamous Cell Carcinoma	7.54844
ACH-000488	TE11	Esophagus/Stomach	Esophageal Squamous Cell Carcinoma	6.97051
ACH-000726	TE14	Esophagus/Stomach	Esophageal Squamous Cell Carcinoma	5.70791
ACH-002446	CCLFUPGI0005T	Esophagus/Stomach	Esophagogastric Adenocarcinoma	6.98812
ACH-001496	ESO26	Esophagus/Stomach	Esophagogastric Adenocarcinoma	4.96209
ACH-001497	ESO51	Esophagus/Stomach	Esophagogastric Adenocarcinoma	3.93734
ACH-000633	FU97	Esophagus/Stomach	Esophagogastric Adenocarcinoma	7.69766
ACH-000616	HS746T	Esophagus/Stomach	Esophagogastric Adenocarcinoma	1.4957
ACH-002706	IS076A	Esophagus/Stomach	Esophagogastric Adenocarcinoma	6.43379
ACH-002705	IS076P	Esophagus/Stomach	Esophagogastric Adenocarcinoma	5.67948
ACH-000216	JHESOAD1	Esophagus/Stomach	Esophagogastric Adenocarcinoma	5.1811
ACH-000761	NUGC2	Esophagus/Stomach	Esophagogastric Adenocarcinoma	8.18502
ACH-000247	OCUM1	Esophagus/Stomach	Esophagogastric Adenocarcinoma	5.16269
ACH-000908	SNU520	Esophagus/Stomach	Esophagogastric Adenocarcinoma	5.06048
ACH-000325	SNU620	Esophagus/Stomach	Esophagogastric Adenocarcinoma	4.32337
ACH-000344	SNU668	Esophagus/Stomach	Esophagogastric Adenocarcinoma	6.20438
ACH-001500	FLO1	Esophagus/Stomach	Esophagogastric Adenocarcinoma	6.24489
ACH-001654	SKGT4	Esophagus/Stomach	Esophagogastric Adenocarcinoma	6.03254
ACH-001653	SKGT2	Esophagus/Stomach	Esophagogastric Adenocarcinoma	4.26228
ACH-000466	SNU216	Esophagus/Stomach	Esophagogastric Adenocarcinoma	6.3512
ACH-000736	SNU601	Esophagus/Stomach	Esophagogastric Adenocarcinoma	7.11405
ACH-001664	SNU638	Esophagus/Stomach	Esophagogastric Adenocarcinoma	4.57107
ACH-000898	SNU719	Esophagus/Stomach	Esophagogastric Adenocarcinoma	5.27389
ACH-000847	HGC27	Esophagus/Stomach	Esophagogastric Adenocarcinoma	6.43095
ACH-000948	2313287	Esophagus/Stomach	Esophagogastric Adenocarcinoma	5.86716
ACH-001368	OACM51	Esophagus/Stomach	Esophagogastric Adenocarcinoma	5.66846
ACH-000880	AGS	Esophagus/Stomach	Esophagogastric Adenocarcinoma	7.99582
ACH-000427	NCIN87	Esophagus/Stomach	Esophagogastric Adenocarcinoma	5.66704
ACH-000932	SNU1	Esophagus/Stomach	Esophagogastric Adenocarcinoma	6.59425
ACH-000303	SNU5	Esophagus/Stomach	Esophagogastric Adenocarcinoma	6.47037
ACH-000581	SNU16	Esophagus/Stomach	Esophagogastric Adenocarcinoma	6.68426
ACH-000911	NUGC3	Esophagus/Stomach	Esophagogastric Adenocarcinoma	5.98322
ACH-000793	KATOIII	Esophagus/Stomach	Esophagogastric Adenocarcinoma	5.82197
ACH-000351	MKN1	Esophagus/Stomach	Esophagogastric Adenocarcinoma	7.78522
ACH-000356	MKN45	Esophagus/Stomach	Esophagogastric Adenocarcinoma	7.63416
ACH-000758	MKN74	Esophagus/Stomach	Esophagogastric Adenocarcinoma	4.15137
ACH-000144	RERFGC1B	Esophagus/Stomach	Esophagogastric Adenocarcinoma	9.02054
ACH-000919	IM95	Esophagus/Stomach	Esophagogastric Adenocarcinoma	6.15603
ACH-000383	OE33	Esophagus/Stomach	Esophagogastric Adenocarcinoma	6.1645
ACH-000560	ECC10	Esophagus/Stomach	Esophagogastric Adenocarcinoma	6.26941
ACH-000678	MKN7	Esophagus/Stomach	Esophagogastric Adenocarcinoma	6.42911
ACH-000225	ECC12	Esophagus/Stomach	Esophagogastric Adenocarcinoma	7.56018
ACH-000255	LMSU	Esophagus/Stomach	Esophagogastric Adenocarcinoma	6.48977
ACH-000949	TGBC11TKB	Esophagus/Stomach	Esophagogastric Adenocarcinoma	3.97545
ACH-000239	HUG1N	Esophagus/Stomach	Esophagogastric Adenocarcinoma	7.04821
ACH-000507	KE39	Esophagus/Stomach	Esophagogastric Adenocarcinoma	5.85947
ACH-000674	NUGC4	Esophagus/Stomach	Esophagogastric Adenocarcinoma	3.6792
ACH-000764	SH10TC	Esophagus/Stomach	Esophagogastric Adenocarcinoma	6.83175
ACH-000110	NCCSTCK140	Esophagus/Stomach	Esophagogastric Adenocarcinoma	5.07895
ACH-000746	GSS	Esophagus/Stomach	Esophagogastric Adenocarcinoma	6.1637
ACH-000485	GSU	Esophagus/Stomach	Esophagogastric Adenocarcinoma	4.68313
ACH-001022	CBAGPN	Bone	Ewing Sarcoma	6.4116
ACH-001029	CHLA10	Bone	Ewing Sarcoma	5.86171
ACH-001030	CHLA218	Bone	Ewing Sarcoma	6.17413
ACH-001032	CHLA32	Bone	Ewing Sarcoma	5.00405
ACH-001034	CHLA9	Bone	Ewing Sarcoma	6.84172
ACH-001035	CHLA99	Bone	Ewing Sarcoma	6.36194
ACH-001038	COGE352	Bone	Ewing Sarcoma	7.39498
ACH-000499	EW8	Bone	Ewing Sarcoma	7.10988
ACH-000279	EWS502	Bone	Ewing Sarcoma	7.03727
ACH-002780	NCCES1C1	Bone	Ewing Sarcoma	5.10601
ACH-001192	SKNEP1	Bone	Ewing Sarcoma	6.75087
ACH-001193	SKPNDW	Bone	Ewing Sarcoma	6.60229
ACH-001283	TC106	Bone	Ewing Sarcoma	6.62425
ACH-001430	TC138	Bone	Ewing Sarcoma	6.71905
ACH-001431	TC205	Bone	Ewing Sarcoma	5.65048
ACH-000391	MHHES1	Bone	Ewing Sarcoma	5.85773
ACH-000210	CADOES1	Bone	Ewing Sarcoma	4.94298
ACH-000424	TC71	Bone	Ewing Sarcoma	6.90364
ACH-000052	A673	Bone	Ewing Sarcoma	6.808
ACH-000039	SKNMC	Bone	Ewing Sarcoma	7.49233
ACH-000041	RDES	Bone	Ewing Sarcoma	7.16993
ACH-000087	SKES1	Bone	Ewing Sarcoma	7.30287
ACH-002050	HTST	Other	Extra Gonadal Germ Cell Tumor	3.07211
ACH-000054	HT1080	Soft Tissue	Fibrosarcoma	5.40905
ACH-001529	JAR	Uterus	Gestational Trophoblastic Disease	5.5738
ACH-001530	JEG3	Uterus	Gestational Trophoblastic Disease	6.25795
ACH-002021	T3M3	Uterus	Gestational Trophoblastic Disease	6.31922
ACH-003191	NRHGCT2	Bone	Giant Cell Tumor of Bone	2.50589
ACH-002019	HOKUG	Cervix	Glassy Cell Carcinoma of the Cervix	5.39472
ACH-001508	H314	Head and Neck	Head and Neck Squamous Cell Carcinoma	4.9982
ACH-000546	HSC4	Head and Neck	Head and Neck Squamous Cell Carcinoma	5.75489
ACH-000606	PECAPJ34CLONEC12	Head and Neck	Head and Neck Squamous Cell Carcinoma	5.93546
ACH-000254	SCC15	Head and Neck	Head and Neck Squamous Cell Carcinoma	4.43696
ACH-000238	SCC4	Head and Neck	Head and Neck Squamous Cell Carcinoma	5.33128
ACH-001690	UPCISCC026	Head and Neck	Head and Neck Squamous Cell Carcinoma	4.16511
ACH-001691	UPCISCC029A	Head and Neck	Head and Neck Squamous Cell Carcinoma	4.7148
ACH-001692	UPCISCC040	Head and Neck	Head and Neck Squamous Cell Carcinoma	4.33628
ACH-001694	UPCISCC074	Head and Neck	Head and Neck Squamous Cell Carcinoma	2.4489
ACH-001695	UPCISCC099	Head and Neck	Head and Neck Squamous Cell Carcinoma	5.09297
ACH-001228	UPCISCC152	Head and Neck	Head and Neck Squamous Cell Carcinoma	6.01703
ACH-000618	SNU1041	Head and Neck	Head and Neck Squamous Cell Carcinoma	6.28651
ACH-000682	SNU1066	Head and Neck	Head and Neck Squamous Cell Carcinoma	4.59932
ACH-000549	SNU1076	Head and Neck	Head and Neck Squamous Cell Carcinoma	4.57471
ACH-000715	SNU1214	Head and Neck	Head and Neck Squamous Cell Carcinoma	5.58135
ACH-000794	BICR22	Head and Neck	Head and Neck Squamous Cell Carcinoma	2.74631
ACH-000228	BICR31	Head and Neck	Head and Neck Squamous Cell Carcinoma	5.55857
ACH-001332	BICR78	Head and Neck	Head and Neck Squamous Cell Carcinoma	5.08619
ACH-000518	CAL33	Head and Neck	Head and Neck Squamous Cell Carcinoma	4.43696
ACH-000500	SNU46	Head and Neck	Head and Neck Squamous Cell Carcinoma	7.17702
ACH-000415	BICR6	Head and Neck	Head and Neck Squamous Cell Carcinoma	4.76553
ACH-000503	BICR16	Head and Neck	Head and Neck Squamous Cell Carcinoma	5.81352
ACH-000771	BICR56	Head and Neck	Head and Neck Squamous Cell Carcinoma	1.34483
ACH-000630	YD8	Head and Neck	Head and Neck Squamous Cell Carcinoma	5.63662
ACH-000723	YD10B	Head and Neck	Head and Neck Squamous Cell Carcinoma	4.8802
ACH-000836	YD15	Head and Neck	Head and Neck Squamous Cell Carcinoma	5.56285
ACH-000762	YD38	Head and Neck	Head and Neck Squamous Cell Carcinoma	5.32733
ACH-000735	PECAPJ49	Head and Neck	Head and Neck Squamous Cell Carcinoma	6.72601
ACH-001346	H103	Head and Neck	Head and Neck Squamous Cell Carcinoma	4.1235
ACH-001509	H357	Head and Neck	Head and Neck Squamous Cell Carcinoma	2.5008
ACH-001510	H376	Head and Neck	Head and Neck Squamous Cell Carcinoma	4.30159
ACH-001511	H413	Head and Neck	Head and Neck Squamous Cell Carcinoma	4.73985
ACH-001699	UPCISCC131	Head and Neck	Head and Neck Squamous Cell Carcinoma	5.96625
ACH-001229	UPCISCC154	Head and Neck	Head and Neck Squamous Cell Carcinoma	4.68874
ACH-001701	UPCISCC200	Head and Neck	Head and Neck Squamous Cell Carcinoma	1.97453
ACH-001347	H157	Head and Neck	Head and Neck Squamous Cell Carcinoma	3.06005
ACH-000692	SNU899	Head and Neck	Head and Neck Squamous Cell Carcinoma	5.32769
ACH-000619	PECAPJ15	Head and Neck	Head and Neck Squamous Cell Carcinoma	6.41414
ACH-000732	PECAPJ41CLONED2	Head and Neck	Head and Neck Squamous Cell Carcinoma	3.8885
ACH-000548	BHY	Head and Neck	Head and Neck Squamous Cell Carcinoma	4.73715
ACH-001698	UPCISCC116	Head and Neck	Head and Neck Squamous Cell Carcinoma	3.80632
ACH-001696	UPCISCC111	Head and Neck	Head and Neck Squamous Cell Carcinoma	0.887525
ACH-001693	UPCISCC072	Head and Neck	Head and Neck Squamous Cell Carcinoma	5.31651
ACH-000207	DETROIT562	Head and Neck	Head and Neck Squamous Cell Carcinoma	6.51112
ACH-001385	RPMI2650	Head and Neck	Head and Neck Squamous Cell Carcinoma	3.27352
ACH-000188	SCC25	Head and Neck	Head and Neck Squamous Cell Carcinoma	5.23381
ACH-000181	SCC9	Head and Neck	Head and Neck Squamous Cell Carcinoma	4.6792
ACH-000832	CAL27	Head and Neck	Head and Neck Squamous Cell Carcinoma	5.07895
ACH-003099	UCSFOT1109	Head and Neck	Head and Neck Squamous Cell Carcinoma	2.87184
ACH-000163	SW579	Head and Neck	Head and Neck Squamous Cell Carcinoma	6.2386
ACH-000740	A253	Head and Neck	Head and Neck Squamous Cell Carcinoma	6.49217
ACH-000846	FADU	Head and Neck	Head and Neck Squamous Cell Carcinoma	6.26941
ACH-001543	KOSC2	Head and Neck	Head and Neck Squamous Cell Carcinoma	4.3505
ACH-001542	KON	Head and Neck	Head and Neck Squamous Cell Carcinoma	5.5043
ACH-001626	OSC20	Head and Neck	Head and Neck Squamous Cell Carcinoma	5.32301
ACH-001625	OSC19	Head and Neck	Head and Neck Squamous Cell Carcinoma	5.20516
ACH-000472	HSC2	Head and Neck	Head and Neck Squamous Cell Carcinoma	4.02237
ACH-000778	HSC3	Head and Neck	Head and Neck Squamous Cell Carcinoma	6.20222
ACH-001641	SAT	Head and Neck	Head and Neck Squamous Cell Carcinoma	5.73335
ACH-002044	HSQ89	Head and Neck	Head and Neck Squamous Cell Carcinoma	6.93334
ACH-002042	T3M5	Head and Neck	Head and Neck Squamous Cell Carcinoma	3.19692
ACH-002029	SAS	Head and Neck	Head and Neck Squamous Cell Carcinoma	5.69488
ACH-002043	CA922	Head and Neck	Head and Neck Squamous Cell Carcinoma	2.47768
ACH-002045	HO1U1	Head and Neck	Head and Neck Squamous Cell Carcinoma	7.03089
ACH-000739	HEPG2	Liver	Hepatoblastoma	6.04396
ACH-000671	HUH6	Liver	Hepatoblastoma	7.20085
ACH-000577	JHH2	Liver	Hepatocellular Carcinoma	6.39968
ACH-000422	SNU475	Liver	Hepatocellular Carcinoma	7.14292
ACH-002523	SNU739	Liver	Hepatocellular Carcinoma	7.55082
ACH-000537	SNU761	Liver	Hepatocellular Carcinoma	5.1643
ACH-000686	SNU878	Liver	Hepatocellular Carcinoma	6.28503
ACH-000316	SNU886	Liver	Hepatocellular Carcinoma	6.63894
ACH-000221	SNU398	Liver	Hepatocellular Carcinoma	6.95849
ACH-000420	SNU449	Liver	Hepatocellular Carcinoma	6.79286
ACH-000483	SNU182	Liver	Hepatocellular Carcinoma	6.43463
ACH-000478	SNU387	Liver	Hepatocellular Carcinoma	6.95594
ACH-000493	SNU423	Liver	Hepatocellular Carcinoma	6.50287
ACH-001318	PLCPRF5	Liver	Hepatocellular Carcinoma	6.64918
ACH-000625	HEP3B217	Liver	Hepatocellular Carcinoma	7.39849
ACH-000361	SKHEP1	Liver	Hepatocellular Carcinoma	5.08534
ACH-000475	HUH1	Liver	Hepatocellular Carcinoma	6.82031
ACH-000480	HUH7	Liver	Hepatocellular Carcinoma	6.84775
ACH-000393	HLF	Liver	Hepatocellular Carcinoma	6.50096
ACH-000476	JHH4	Liver	Hepatocellular Carcinoma	5.07468
ACH-000734	JHH5	Liver	Hepatocellular Carcinoma	6.56392
ACH-000217	JHH6	Liver	Hepatocellular Carcinoma	5.69988
ACH-000848	JHH7	Liver	Hepatocellular Carcinoma	7.10297
ACH-000620	JHH1	Liver	Hepatocellular Carcinoma	5.58886
ACH-000471	LI7	Liver	Hepatocellular Carcinoma	6.42928
ACH-001853	KMCH1	Liver	Hepatocellular Carcinoma plus Intrahepatic Cholangiocarcinoma	4.53978
ACH-000267	HDLM2	Lymphoid	Hodgkin Lymphoma	5.58165
ACH-000702	L1236	Lymphoid	Hodgkin Lymphoma	6.83895
ACH-000754	L428	Lymphoid	Hodgkin Lymphoma	6.54071
ACH-000806	L540	Lymphoid	Hodgkin Lymphoma	6.54071
ACH-001685	UHO1	Lymphoid	Hodgkin Lymphoma	5.97292
ACH-000815	KMH2	Lymphoid	Hodgkin Lymphoma	5.95024
ACH-000069	HS611T	Lymphoid	Hodgkin Lymphoma	7.79623
ACH-001961	GB2	Biliary Tract	Intracholecystic Papillary Neoplasm	5.02237
ACH-001861	TGBC1TKB	Biliary Tract	Intracholecystic Papillary Neoplasm	4.61294
ACH-000141	SNU308	Biliary Tract	Intracholecystic Papillary Neoplasm	6.53496
ACH-001619	OCUG1	Biliary Tract	Intracholecystic Papillary Neoplasm	3.55336
ACH-001607	NOZ	Biliary Tract	Intracholecystic Papillary Neoplasm	3.78346
ACH-001850	G415	Biliary Tract	Intracholecystic Papillary Neoplasm	5.9357
ACH-002647	CCC5	Biliary Tract	Intraductal Papillary Neoplasm of the Bile Duct	5.7021
ACH-001959	CCLP1	Biliary Tract	Intraductal Papillary Neoplasm of the Bile Duct	5.69822
ACH-001960	CCSW1	Biliary Tract	Intraductal Papillary Neoplasm of the Bile Duct	5.38785
ACH-001997	ECC2	Biliary Tract	Intraductal Papillary Neoplasm of the Bile Duct	4.49761
ACH-001852	HKGZCC	Biliary Tract	Intraductal Papillary Neoplasm of the Bile Duct	5.08066
ACH-001834	ICC10	Biliary Tract	Intraductal Papillary Neoplasm of the Bile Duct	4.58736
ACH-001835	ICC106	Biliary Tract	Intraductal Papillary Neoplasm of the Bile Duct	2.91073
ACH-001836	ICC108	Biliary Tract	Intraductal Papillary Neoplasm of the Bile Duct	4.53543
ACH-001838	ICC12	Biliary Tract	Intraductal Papillary Neoplasm of the Bile Duct	2.16027
ACH-001839	ICC137	Biliary Tract	Intraductal Papillary Neoplasm of the Bile Duct	6.08895
ACH-001841	ICC15	Biliary Tract	Intraductal Papillary Neoplasm of the Bile Duct	5.29719
ACH-001842	ICC2	Biliary Tract	Intraductal Papillary Neoplasm of the Bile Duct	4.70598
ACH-001843	ICC3	Biliary Tract	Intraductal Papillary Neoplasm of the Bile Duct	2.75702
ACH-001844	ICC4	Biliary Tract	Intraductal Papillary Neoplasm of the Bile Duct	5.5472
ACH-001845	ICC5	Biliary Tract	Intraductal Papillary Neoplasm of the Bile Duct	4.92029
ACH-001846	ICC6	Biliary Tract	Intraductal Papillary Neoplasm of the Bile Duct	4.90352
ACH-001847	ICC7	Biliary Tract	Intraductal Papillary Neoplasm of the Bile Duct	3.83996
ACH-001848	ICC8	Biliary Tract	Intraductal Papillary Neoplasm of the Bile Duct	5.47865
ACH-001849	ICC9	Biliary Tract	Intraductal Papillary Neoplasm of the Bile Duct	2.90881
ACH-001855	OZ	Biliary Tract	Intraductal Papillary Neoplasm of the Bile Duct	4.09339
ACH-001856	RBE	Biliary Tract	Intraductal Papillary Neoplasm of the Bile Duct	5.66903
ACH-001857	SG231	Biliary Tract	Intraductal Papillary Neoplasm of the Bile Duct	4.60466
ACH-001858	SSP25	Biliary Tract	Intraductal Papillary Neoplasm of the Bile Duct	4.774
ACH-001863	TKKK	Biliary Tract	Intraductal Papillary Neoplasm of the Bile Duct	5.78738
ACH-000268	SNU245	Biliary Tract	Intraductal Papillary Neoplasm of the Bile Duct	5.8515
ACH-000461	SNU1196	Biliary Tract	Intraductal Papillary Neoplasm of the Bile Duct	6.71603
ACH-001673	TFK1	Biliary Tract	Intraductal Papillary Neoplasm of the Bile Duct	5.45582
ACH-001494	EGI1	Biliary Tract	Intraductal Papillary Neoplasm of the Bile Duct	1.774
ACH-000976	HUCCT1	Biliary Tract	Intraductal Papillary Neoplasm of the Bile Duct	3.9855
ACH-000808	HUH28	Biliary Tract	Intraductal Papillary Neoplasm of the Bile Duct	4.79597
ACH-001537	KKU055	Biliary Tract	Intraductal Papillary Neoplasm of the Bile Duct	6.19673
ACH-001538	KKU213	Biliary Tract	Intraductal Papillary Neoplasm of the Bile Duct	4.40463
ACH-001536	KKU100	Biliary Tract	Intraductal Papillary Neoplasm of the Bile Duct	1.90689
ACH-001864	YSCCC	Biliary Tract	Intraductal Papillary Neoplasm of the Bile Duct	3.73552
ACH-000209	SNU1079	Biliary Tract	Intraductal Papillary Neoplasm of the Bile Duct	5.44526
ACH-002921	BCK4	Breast	Invasive Breast Carcinoma	5.70293
ACH-000818	BT483	Breast	Invasive Breast Carcinoma	6.49041
ACH-000857	CAL851	Breast	Invasive Breast Carcinoma	5.55827
ACH-000668	HCC70	Breast	Invasive Breast Carcinoma	7.83561
ACH-000148	HS578T	Breast	Invasive Breast Carcinoma	5.90593
ACH-000028	KPL1	Breast	Invasive Breast Carcinoma	6.58886
ACH-000044	MDAMB134VI	Breast	Invasive Breast Carcinoma	4.90111
ACH-000876	MDAMB415	Breast	Invasive Breast Carcinoma	5.91719
ACH-001819	MFM223	Breast	Invasive Breast Carcinoma	7.88698
ACH-001662	SNU2372	Breast	Invasive Breast Carcinoma	3.80323
ACH-001388	SUM102PT	Breast	Invasive Breast Carcinoma	0.0426443
ACH-001389	SUM1315MO2	Breast	Invasive Breast Carcinoma	4.23726
ACH-001390	SUM149PT	Breast	Invasive Breast Carcinoma	4.52419
ACH-001391	SUM159PT	Breast	Invasive Breast Carcinoma	4.81044
ACH-001392	SUM185PE	Breast	Invasive Breast Carcinoma	2.6017
ACH-001393	SUM190PT	Breast	Invasive Breast Carcinoma	2.52356
ACH-001394	SUM229PE	Breast	Invasive Breast Carcinoma	4.86146
ACH-001395	SUM44PE	Breast	Invasive Breast Carcinoma	2.62761
ACH-001396	SUM52PE	Breast	Invasive Breast Carcinoma	5.20163
ACH-001419	VP229	Breast	Invasive Breast Carcinoma	6.63996
ACH-001705	VP267	Breast	Invasive Breast Carcinoma	4.8485
ACH-000828	ZR7530	Breast	Invasive Breast Carcinoma	5.16631
ACH-000117	EFM192A	Breast	Invasive Breast Carcinoma	5.69125
ACH-000856	CAL51	Breast	Invasive Breast Carcinoma	6.92481
ACH-000330	EFM19	Breast	Invasive Breast Carcinoma	6.08555
ACH-000212	CAL120	Breast	Invasive Breast Carcinoma	6.47735
ACH-000902	CAL148	Breast	Invasive Breast Carcinoma	7.86777
ACH-000711	JIMT1	Breast	Invasive Breast Carcinoma	7.15451
ACH-000643	HDQP1	Breast	Invasive Breast Carcinoma	5.25965
ACH-000352	HCC1428	Breast	Invasive Breast Carcinoma	7.88179
ACH-000097	ZR751	Breast	Invasive Breast Carcinoma	7.1102
ACH-000568	UACC812	Breast	Invasive Breast Carcinoma	5.14119
ACH-000554	UACC893	Breast	Invasive Breast Carcinoma	5.46891
ACH-000276	HCC38	Breast	Invasive Breast Carcinoma	8.20447
ACH-000374	HCC1143	Breast	Invasive Breast Carcinoma	7.05246
ACH-000111	HCC1187	Breast	Invasive Breast Carcinoma	7.09402
ACH-000699	HCC1395	Breast	Invasive Breast Carcinoma	6.97487
ACH-000277	HCC1419	Breast	Invasive Breast Carcinoma	6.37243
ACH-000930	HCC1569	Breast	Invasive Breast Carcinoma	5.83491
ACH-000196	HCC1599	Breast	Invasive Breast Carcinoma	6.72233
ACH-000223	HCC1937	Breast	Invasive Breast Carcinoma	7.28021
ACH-000691	HCC2157	Breast	Invasive Breast Carcinoma	7.05702
ACH-000248	AU565	Breast	Invasive Breast Carcinoma	6.73254
ACH-001683	UACC3133	Breast	Invasive Breast Carcinoma	5.8711
ACH-000288	BT549	Breast	Invasive Breast Carcinoma	7.76261
ACH-000258	DU4475	Breast	Invasive Breast Carcinoma	4.96901
ACH-000573	MDAMB436	Breast	Invasive Breast Carcinoma	5.76871
ACH-000910	MDAMB453	Breast	Invasive Breast Carcinoma	7.72042
ACH-000849	MDAMB468	Breast	Invasive Breast Carcinoma	6.68496
ACH-000147	T47D	Breast	Invasive Breast Carcinoma	6.6097
ACH-000536	BT20	Breast	Invasive Breast Carcinoma	7.99492
ACH-000927	BT474	Breast	Invasive Breast Carcinoma	5.43363
ACH-000783	CAMA1	Breast	Invasive Breast Carcinoma	6.92588
ACH-000019	MCF7	Breast	Invasive Breast Carcinoma	6.09424
ACH-000621	MDAMB157	Breast	Invasive Breast Carcinoma	7.09466
ACH-000759	MDAMB175VII	Breast	Invasive Breast Carcinoma	5.68173
ACH-000768	MDAMB231	Breast	Invasive Breast Carcinoma	5.56499
ACH-000934	MDAMB361	Breast	Invasive Breast Carcinoma	5.98891
ACH-000017	SKBR3	Breast	Invasive Breast Carcinoma	7.19849
ACH-000721	HMC18	Breast	Invasive Breast Carcinoma	6.507
ACH-002785	NCCLMS1C1	Soft Tissue	Leiomyosarcoma	4.69153
ACH-003181	NRHLMS1	Soft Tissue	Leiomyosarcoma	2.54102
ACH-003184	NRHLMS2	Soft Tissue	Leiomyosarcoma	2.74631
ACH-000145	SKLMS1	Soft Tissue	Leiomyosarcoma	3.80323
ACH-000505	RKN	Soft Tissue	Leiomyosarcoma	7.24793
ACH-001795	94T778	Soft Tissue	Liposarcoma	6.14364
ACH-001796	95T1000	Soft Tissue	Liposarcoma	6.96751
ACH-001807	LPS067	Soft Tissue	Liposarcoma	2.94111
ACH-001799	LPS141	Soft Tissue	Liposarcoma	6.06717
ACH-001793	LPS27	Soft Tissue	Liposarcoma	4.74792
ACH-001804	LPS510	Soft Tissue	Liposarcoma	3.62877
ACH-001791	LPS6	Soft Tissue	Liposarcoma	3.22497
ACH-001802	LPS853	Soft Tissue	Liposarcoma	5.38922
ACH-001794	93T449	Soft Tissue	Liposarcoma	4.78555
ACH-001540	KMLS1	Soft Tissue	Liposarcoma	1.18269
ACH-000382	CORL24	Lung	Lung Neuroendocrine Tumor	7.6295
ACH-000187	CORL311	Lung	Lung Neuroendocrine Tumor	7.11728
ACH-000695	CORL47	Lung	Lung Neuroendocrine Tumor	7.05528
ACH-000743	CORL95	Lung	Lung Neuroendocrine Tumor	6.38007
ACH-000594	DMS153	Lung	Lung Neuroendocrine Tumor	7.4839
ACH-000844	DMS454	Lung	Lung Neuroendocrine Tumor	6.39729
ACH-000523	NCIH1184	Lung	Lung Neuroendocrine Tumor	7.0735
ACH-000830	NCIH1436	Lung	Lung Neuroendocrine Tumor	7.17273
ACH-003119	NCIH1450	Lung	Lung Neuroendocrine Tumor	7.39515
ACH-003120	NCIH1607	Lung	Lung Neuroendocrine Tumor	6.34465
ACH-002170	NCIH1688	Lung	Lung Neuroendocrine Tumor	0.443607
ACH-000298	NCIH2029	Lung	Lung Neuroendocrine Tumor	6.31052
ACH-000290	NCIH209	Lung	Lung Neuroendocrine Tumor	7.29186
ACH-000610	NCIH2227	Lung	Lung Neuroendocrine Tumor	6.90689
ACH-003121	NCIH2679	Lung	Lung Neuroendocrine Tumor	5.27202
ACH-000871	NCIH510	Lung	Lung Neuroendocrine Tumor	6.36335
ACH-000767	NCIH526	Lung	Lung Neuroendocrine Tumor	7.24117
ACH-001386	SCLC22H	Lung	Lung Neuroendocrine Tumor	6.12681
ACH-000803	COLO668	Lung	Lung Neuroendocrine Tumor	5.53076
ACH-000508	CORL88	Lung	Lung Neuroendocrine Tumor	6.94778
ACH-000749	DMS273	Lung	Lung Neuroendocrine Tumor	5.85375
ACH-000257	CORL279	Lung	Lung Neuroendocrine Tumor	7.36702
ACH-000659	SCLC21H	Lung	Lung Neuroendocrine Tumor	5.6499
ACH-000515	HCC33	Lung	Lung Neuroendocrine Tumor	7.77307
ACH-000703	DMS79	Lung	Lung Neuroendocrine Tumor	7.13258
ACH-000698	DMS53	Lung	Lung Neuroendocrine Tumor	6.41667
ACH-000530	DMS114	Lung	Lung Neuroendocrine Tumor	6.44774
ACH-000890	SW1271	Lung	Lung Neuroendocrine Tumor	6.21645
ACH-000790	SHP77	Lung	Lung Neuroendocrine Tumor	5.87381
ACH-000775	NCIH727	Lung	Lung Neuroendocrine Tumor	7.23821
ACH-000297	NCIH889	Lung	Lung Neuroendocrine Tumor	5.27984
ACH-000752	NCIH196	Lung	Lung Neuroendocrine Tumor	7.23611
ACH-000639	NCIH211	Lung	Lung Neuroendocrine Tumor	7.50613
ACH-000816	NCIH524	Lung	Lung Neuroendocrine Tumor	7.18725
ACH-000292	NCIH841	Lung	Lung Neuroendocrine Tumor	5.95373
ACH-000866	NCIH1048	Lung	Lung Neuroendocrine Tumor	7.25437
ACH-000514	NCIH1092	Lung	Lung Neuroendocrine Tumor	6.72533
ACH-000780	NCIH1105	Lung	Lung Neuroendocrine Tumor	7.07799
ACH-000129	NCIH1341	Lung	Lung Neuroendocrine Tumor	6.72765
ACH-000179	NCIH1618	Lung	Lung Neuroendocrine Tumor	7.37191
ACH-000431	NCIH1694	Lung	Lung Neuroendocrine Tumor	6.83857
ACH-000559	NCIH1836	Lung	Lung Neuroendocrine Tumor	6.70487
ACH-000586	NCIH1876	Lung	Lung Neuroendocrine Tumor	5.94626
ACH-000870	NCIH1930	Lung	Lung Neuroendocrine Tumor	7.76626
ACH-000394	NCIH2081	Lung	Lung Neuroendocrine Tumor	6.1299
ACH-000525	NCIH2171	Lung	Lung Neuroendocrine Tumor	7.24622
ACH-000399	NCIH2196	Lung	Lung Neuroendocrine Tumor	5.9855
ACH-000912	NCIH2286	Lung	Lung Neuroendocrine Tumor	6.94486
ACH-000729	NCIH1963	Lung	Lung Neuroendocrine Tumor	7.37921
ACH-000355	NCIH82	Lung	Lung Neuroendocrine Tumor	7.08098
ACH-000358	NCIH69	Lung	Lung Neuroendocrine Tumor	6.32319
ACH-000800	NCIH446	Lung	Lung Neuroendocrine Tumor	6.47476
ACH-000506	NCIH146	Lung	Lung Neuroendocrine Tumor	7.40812
ACH-001549	LU135	Lung	Lung Neuroendocrine Tumor	7.3036
ACH-000670	SBC5	Lung	Lung Neuroendocrine Tumor	5.4851
ACH-002051	LU134A	Lung	Lung Neuroendocrine Tumor	6.94767
ACH-002077	LU165	Lung	Lung Neuroendocrine Tumor	6.66391
ACH-000245	BL41	Lymphoid	Mature B-Cell Neoplasms	8.80568
ACH-000402	BL70	Lymphoid	Mature B-Cell Neoplasms	8.61482
ACH-000829	HUNS1	Lymphoid	Mature B-Cell Neoplasms	6.90424
ACH-000512	INA6	Lymphoid	Mature B-Cell Neoplasms	7.15381
ACH-000106	JVM2	Lymphoid	Mature B-Cell Neoplasms	5.02813
ACH-000889	KMM1	Lymphoid	Mature B-Cell Neoplasms	8.21752
ACH-000588	KMS26	Lymphoid	Mature B-Cell Neoplasms	6.83124
ACH-002485	MAVER1	Lymphoid	Mature B-Cell Neoplasms	6.93086
ACH-000405	MEC1	Lymphoid	Mature B-Cell Neoplasms	7.53052
ACH-000220	MINO	Lymphoid	Mature B-Cell Neoplasms	8.11904
ACH-000763	MM1S	Lymphoid	Mature B-Cell Neoplasms	7.64285
ACH-000745	MOLP8	Lymphoid	Mature B-Cell Neoplasms	6.90171
ACH-001148	OCILY132	Lymphoid	Mature B-Cell Neoplasms	6.33289
ACH-000158	OCILY3	Lymphoid	Mature B-Cell Neoplasms	7.93056
ACH-001617	OCILY7	Lymphoid	Mature B-Cell Neoplasms	7.19535
ACH-000854	OCIMY5	Lymphoid	Mature B-Cell Neoplasms	5.49474
ACH-000436	OCIMY7	Lymphoid	Mature B-Cell Neoplasms	5.43229
ACH-000057	OPM1	Lymphoid	Mature B-Cell Neoplasms	6.91528
ACH-000024	OPM2	Lymphoid	Mature B-Cell Neoplasms	6.34944
ACH-001634	PGA1	Lymphoid	Mature B-Cell Neoplasms	6.61736
ACH-000654	RAJI	Lymphoid	Mature B-Cell Neoplasms	7.68313
ACH-001636	RAMOS	Lymphoid	Mature B-Cell Neoplasms	7.50231
ACH-000068	REC1	Lymphoid	Mature B-Cell Neoplasms	8.06237
ACH-000817	RPMI8226	Lymphoid	Mature B-Cell Neoplasms	6.66363
ACH-000660	SUDHL5	Lymphoid	Mature B-Cell Neoplasms	7.92279
ACH-001679	U2973	Lymphoid	Mature B-Cell Neoplasms	7.56369
ACH-001708	WSUFSCCL	Lymphoid	Mature B-Cell Neoplasms	6.73023
ACH-001709	WSUNHL	Lymphoid	Mature B-Cell Neoplasms	7.9655
ACH-002500	Z138	Lymphoid	Mature B-Cell Neoplasms	7.02702
ACH-001533	KARPAS1718	Lymphoid	Mature B-Cell Neoplasms	6.49697
ACH-000346	JVM3	Lymphoid	Mature B-Cell Neoplasms	4.88606
ACH-000315	KARPAS422	Lymphoid	Mature B-Cell Neoplasms	6.32265
ACH-000073	GRANTA519	Lymphoid	Mature B-Cell Neoplasms	7.33369
ACH-000363	SKMM2	Lymphoid	Mature B-Cell Neoplasms	5.79286
ACH-000056	DOHH2	Lymphoid	Mature B-Cell Neoplasms	7.09128
ACH-000183	L363	Lymphoid	Mature B-Cell Neoplasms	6.38698
ACH-000124	OCILY19	Lymphoid	Mature B-Cell Neoplasms	6.60051
ACH-000838	AMO1	Lymphoid	Mature B-Cell Neoplasms	8.17911
ACH-000653	JJN3	Lymphoid	Mature B-Cell Neoplasms	7.17592
ACH-000380	KMS12BM	Lymphoid	Mature B-Cell Neoplasms	8.51381
ACH-000357	JEKO1	Lymphoid	Mature B-Cell Neoplasms	8.55555
ACH-001638	RCK8	Lymphoid	Mature B-Cell Neoplasms	3.9644
ACH-000656	SUDHL8	Lymphoid	Mature B-Cell Neoplasms	8.26599
ACH-000534	WSUDLCL2	Lymphoid	Mature B-Cell Neoplasms	6.66448
ACH-000388	NUDHL1	Lymphoid	Mature B-Cell Neoplasms	5.40803
ACH-000398	RI1	Lymphoid	Mature B-Cell Neoplasms	9.48595
ACH-001703	VAL	Lymphoid	Mature B-Cell Neoplasms	5.08704
ACH-001450	BLUE1	Lymphoid	Mature B-Cell Neoplasms	7.33441
ACH-000453	MOLP2	Lymphoid	Mature B-Cell Neoplasms	4.11187
ACH-001616	OCILY18	Lymphoid	Mature B-Cell Neoplasms	5.34021
ACH-001707	WAOSEL	Lymphoid	Mature B-Cell Neoplasms	4.35614
ACH-001677	U2904	Lymphoid	Mature B-Cell Neoplasms	7.12732
ACH-000821	EJM	Lymphoid	Mature B-Cell Neoplasms	8.30081
ACH-000786	DAUDI	Lymphoid	Mature B-Cell Neoplasms	7.19249
ACH-000567	ST486	Lymphoid	Mature B-Cell Neoplasms	8.39545
ACH-000440	CA46	Lymphoid	Mature B-Cell Neoplasms	6.3156
ACH-000914	HT	Lymphoid	Mature B-Cell Neoplasms	7.78267
ACH-000371	RL	Lymphoid	Mature B-Cell Neoplasms	7.55252
ACH-000334	DB	Lymphoid	Mature B-Cell Neoplasms	7.9354
ACH-000923	BCP1	Lymphoid	Mature B-Cell Neoplasms	6.08279
ACH-000162	GA10	Lymphoid	Mature B-Cell Neoplasms	8.09966
ACH-001498	FARAGE	Lymphoid	Mature B-Cell Neoplasms	6.62015
ACH-000285	TOLEDO	Lymphoid	Mature B-Cell Neoplasms	8.2363
ACH-000140	PFEIFFER	Lymphoid	Mature B-Cell Neoplasms	7.9648
ACH-000365	SUDHL4	Lymphoid	Mature B-Cell Neoplasms	7.06942
ACH-000611	SUDHL6	Lymphoid	Mature B-Cell Neoplasms	7.47962
ACH-000271	SUDHL10	Lymphoid	Mature B-Cell Neoplasms	7.64904
ACH-000287	NUDUL1	Lymphoid	Mature B-Cell Neoplasms	7.84505
ACH-003107	JMP1	Lymphoid	Mature B-Cell Neoplasms	5.72356
ACH-003100	EJ1	Lymphoid	Mature B-Cell Neoplasms	5.78346
ACH-003106	RC	Lymphoid	Mature B-Cell Neoplasms	6.33682
ACH-003108	HF	Lymphoid	Mature B-Cell Neoplasms	5.73471
ACH-000050	NCIH929	Lymphoid	Mature B-Cell Neoplasms	6.55474
ACH-000204	LP1	Lymphoid	Mature B-Cell Neoplasms	5.15137
ACH-000193	KARPAS620	Lymphoid	Mature B-Cell Neoplasms	6.84009
ACH-000877	EB1	Lymphoid	Mature B-Cell Neoplasms	7.37173
ACH-001064	EB2	Lymphoid	Mature B-Cell Neoplasms	7.0227
ACH-000707	P3HR1	Lymphoid	Mature B-Cell Neoplasms	7.49273
ACH-000944	NAMALWA	Lymphoid	Mature B-Cell Neoplasms	7.72833
ACH-000157	A4FUK	Lymphoid	Mature B-Cell Neoplasms	6.52982
ACH-000697	A3KAW	Lymphoid	Mature B-Cell Neoplasms	5.19771
ACH-000564	KHM1B	Lymphoid	Mature B-Cell Neoplasms	6.61692
ACH-000714	KMS11	Lymphoid	Mature B-Cell Neoplasms	8.46316
ACH-000598	KMS21BM	Lymphoid	Mature B-Cell Neoplasms	6.4872
ACH-000576	KMS27	Lymphoid	Mature B-Cell Neoplasms	6.32607
ACH-001541	KMS28PE	Lymphoid	Mature B-Cell Neoplasms	6.65864
ACH-000419	KMS28BM	Lymphoid	Mature B-Cell Neoplasms	7.12029
ACH-000541	KMS34	Lymphoid	Mature B-Cell Neoplasms	7.75902
ACH-001539	KML1	Lymphoid	Mature B-Cell Neoplasms	4.91409
ACH-000167	KE97	Lymphoid	Mature B-Cell Neoplasms	6.78424
ACH-002062	SLVL	Lymphoid	Mature B-Cell Neoplasms	5.68257
ACH-002055	TL1	Lymphoid	Mature B-Cell Neoplasms	4.58796
ACH-000626	U266B1	Lymphoid	Mature B-Cell Neoplasms	8.6008
ACH-001737	CTV1DM	Lymphoid	Mature T and NK Neoplasms	6.14303
ACH-001057	DERL2	Lymphoid	Mature T and NK Neoplasms	5.52293
ACH-001060	DL40	Lymphoid	Mature T and NK Neoplasms	6.90533
ACH-001068	FEPD	Lymphoid	Mature T and NK Neoplasms	4.73064
ACH-000612	HUT102	Lymphoid	Mature T and NK Neoplasms	5.53761
ACH-000053	KARPAS299	Lymphoid	Mature T and NK Neoplasms	7.84298
ACH-001097	KARPAS384	Lymphoid	Mature T and NK Neoplasms	6.59649
ACH-000773	KIJK	Lymphoid	Mature T and NK Neoplasms	8.19328
ACH-001111	L82	Lymphoid	Mature T and NK Neoplasms	6.31832
ACH-001119	MAC2A	Lymphoid	Mature T and NK Neoplasms	4.03386
ACH-001147	OCILY12	Lymphoid	Mature T and NK Neoplasms	3.67469
ACH-000226	SUPM2	Lymphoid	Mature T and NK Neoplasms	6.7666
ACH-000101	KE37	Lymphoid	Mature T and NK Neoplasms	5.57894
ACH-000197	TALL1	Lymphoid	Mature T and NK Neoplasms	6.06932
ACH-000122	SUPT11	Lymphoid	Mature T and NK Neoplasms	7.09138
ACH-000233	DEL	Lymphoid	Mature T and NK Neoplasms	7.18448
ACH-000338	SR786	Lymphoid	Mature T and NK Neoplasms	7.43313
ACH-000964	MOLT3	Lymphoid	Mature T and NK Neoplasms	6.9005
ACH-000104	LOUCY	Lymphoid	Mature T and NK Neoplasms	7.49578
ACH-000664	SUDHL1	Lymphoid	Mature T and NK Neoplasms	6.64573
ACH-000509	HUT78	Lymphoid	Mature T and NK Neoplasms	7.20359
ACH-001321	TT	Thyroid	Medullary Thyroid Cancer	5.13627
ACH-002001	A375SKINCJ1	Skin	Melanoma	4.43496
ACH-002002	A375SKINCJ2	Skin	Melanoma	2.89724
ACH-002003	A375SKINCJ3	Skin	Melanoma	3.93357
ACH-001041	CHL1DM	Skin	Melanoma	5.97361
ACH-001339	COLO794	Skin	Melanoma	5.68032
ACH-000801	HS936T	Skin	Melanoma	6.21121
ACH-002458	HT144SKINFV1	Skin	Melanoma	5.60021
ACH-002460	HT144SKINFV2	Skin	Melanoma	5.05961
ACH-002459	HT144SKINFV3	Skin	Melanoma	5.13299
ACH-000404	K029AX	Skin	Melanoma	5.11312
ACH-002510	M040416	Skin	Melanoma	1.66448
ACH-002511	M140325	Skin	Melanoma	6.17991
ACH-002928	MM100511	Skin	Melanoma	5.11187
ACH-002512	MM160113	Skin	Melanoma	4.35755
ACH-001982	NZM3	Skin	Melanoma	3.8166
ACH-001986	NZM42	Skin	Melanoma	4.53481
ACH-001990	NZM7	Skin	Melanoma	3.42223
ACH-002461	RVH421SKINFV1	Skin	Melanoma	4.36247
ACH-000465	SKMEL1	Skin	Melanoma	6.06587
ACH-002005	SKMEL19	Skin	Melanoma	5.52701
ACH-002004	UACC62SKINCJ1	Skin	Melanoma	4.37851
ACH-000304	WM115	Skin	Melanoma	5.13422
ACH-002508	WM3211	Skin	Melanoma	3.75596
ACH-002509	WM4235	Skin	Melanoma	5.08789
ACH-000899	WM88	Skin	Melanoma	5.6865
ACH-000765	WM983B	Skin	Melanoma	6.66448
ACH-002847	YUHOIN	Skin	Melanoma	6.2538
ACH-001239	WM2664	Skin	Melanoma	5.55029
ACH-000968	COLO792	Skin	Melanoma	6.33485
ACH-000582	COLO741	Skin	Melanoma	5.30159
ACH-000614	RVH421	Skin	Melanoma	6.59574
ACH-000810	SKMEL30	Skin	Melanoma	6.59395
ACH-000882	IGR1	Skin	Melanoma	4.94251
ACH-000650	IGR37	Skin	Melanoma	6.374
ACH-000550	IGR39	Skin	Melanoma	6.47216
ACH-000915	IPC298	Skin	Melanoma	5.60881
ACH-000812	COLO783	Skin	Melanoma	6.11145
ACH-000805	COLO679	Skin	Melanoma	5.62469
ACH-000450	MELHO	Skin	Melanoma	5.80219
ACH-000881	MELJUSO	Skin	Melanoma	6.76858
ACH-000425	UACC62	Skin	Melanoma	5.37434
ACH-001563	MM127	Skin	Melanoma	4.75542
ACH-001970	MM253	Skin	Melanoma	3.60763
ACH-001566	MM370	Skin	Melanoma	4.60999
ACH-001568	MM386	Skin	Melanoma	3.58736
ACH-001567	MM383	Skin	Melanoma	4.99322
ACH-001569	MM415	Skin	Melanoma	2.55827
ACH-001570	MM426	Skin	Melanoma	4.5008
ACH-001971	MM466	Skin	Melanoma	2.97085
ACH-001972	MM473	Skin	Melanoma	6.68229
ACH-001973	MM485	Skin	Melanoma	4.28466
ACH-001975	MM576	Skin	Melanoma	5.71315
ACH-000788	A2058	Skin	Melanoma	5.774
ACH-000572	G361	Skin	Melanoma	5.94883
ACH-000580	C32	Skin	Melanoma	5.1815
ACH-000219	A375	Skin	Melanoma	6.18011
ACH-000401	COLO800	Skin	Melanoma	6.82515
ACH-000644	COLO829	Skin	Melanoma	4.83693
ACH-003105	VMM917	Skin	Melanoma	3.1375
ACH-000274	HS852T	Skin	Melanoma	5.82349
ACH-000441	SH4	Skin	Melanoma	5.53916
ACH-000008	A101D	Skin	Melanoma	6.30852
ACH-000931	HMCB	Skin	Melanoma	6.55459
ACH-000750	LOXIMVI	Skin	Melanoma	5.18547
ACH-000661	WM1799	Skin	Melanoma	5.70791
ACH-000827	WM793	Skin	Melanoma	6.73512
ACH-000579	UACC257	Skin	Melanoma	5.87332
ACH-000814	HS939T	Skin	Melanoma	5.8009
ACH-000632	HS944T	Skin	Melanoma	6.16832
ACH-000884	MDAMB435S	Skin	Melanoma	5.74443
ACH-000799	HS695T	Skin	Melanoma	6.43363
ACH-000014	HS294T	Skin	Melanoma	6.11228
ACH-000322	HT144	Skin	Melanoma	7.06426
ACH-000477	MALME3M	Skin	Melanoma	5.24565
ACH-000987	MEWO	Skin	Melanoma	5.18943
ACH-000348	RPMI7951	Skin	Melanoma	5.17951
ACH-001190	SKMEL2	Skin	Melanoma	5.96671
ACH-000423	SKMEL3	Skin	Melanoma	6.47168
ACH-000730	SKMEL5	Skin	Melanoma	5.66334
ACH-000822	SKMEL24	Skin	Melanoma	4.75862
ACH-000615	SKMEL28	Skin	Melanoma	4.79909
ACH-000640	SKMEL31	Skin	Melanoma	5.32841
ACH-001704	VMRCMELG	Skin	Melanoma	3.26604
ACH-001522	HMY1	Skin	Melanoma	4.05398
ACH-001645	SEKI	Skin	Melanoma	2.19849
ACH-002084	MMAC	Skin	Melanoma	5.37886
ACH-000458	CJM	Skin	Melanoma	4.61176
ACH-000025	CH157MN	CNS/Brain	Meningothelial Tumor	5.25739
ACH-001067	F5	CNS/Brain	Meningothelial Tumor	5.17153
ACH-000629	IOMMLEE	CNS/Brain	Meningothelial Tumor	5.77873
ACH-002070	HKBMM	CNS/Brain	Meningothelial Tumor	2.51349
ACH-001550	MCC13	Skin	Merkel Cell Carcinoma	5.00854
ACH-001551	MCC142	Skin	Merkel Cell Carcinoma	6.00787
ACH-001552	MCC26	Skin	Merkel Cell Carcinoma	6.03672
ACH-001341	DOTC24510	Cervix	Mixed Cervical Carcinoma	5.81506
ACH-002040	HMVII	Vulva/Vagina	Mucosal Melanoma of the Vulva/Vagina	3.84398
ACH-000487	F36P	Myeloid	Myelodysplastic Syndromes	5.82604
ACH-002475	HAP1	Myeloid	Myeloproliferative Neoplasms	6.56955
ACH-000241	JK1	Myeloid	Myeloproliferative Neoplasms	4.99955
ACH-001573	MOLM1	Myeloid	Myeloproliferative Neoplasms	2.73985
ACH-000321	MOLM6	Myeloid	Myeloproliferative Neoplasms	4.65134
ACH-000462	NALM1	Myeloid	Myeloproliferative Neoplasms	6.95012
ACH-000920	CMLT1	Myeloid	Myeloproliferative Neoplasms	6.07232
ACH-000295	EM2	Myeloid	Myeloproliferative Neoplasms	6.51916
ACH-000301	LAMA84	Myeloid	Myeloproliferative Neoplasms	5.88655
ACH-000432	BV173	Myeloid	Myeloproliferative Neoplasms	5.99095
ACH-000198	EOL1	Myeloid	Myeloproliferative Neoplasms	5.80374
ACH-000983	KCL22	Myeloid	Myeloproliferative Neoplasms	7.54851
ACH-000326	JURLMK1	Myeloid	Myeloproliferative Neoplasms	6.56697
ACH-000604	KYO1	Myeloid	Myeloproliferative Neoplasms	6.44045
ACH-000551	K562	Myeloid	Myeloproliferative Neoplasms	6.42223
ACH-000072	MEG01	Myeloid	Myeloproliferative Neoplasms	5.57984
ACH-000074	KU812	Myeloid	Myeloproliferative Neoplasms	5.52544
ACH-000076	NCO2	Myeloid	Myeloproliferative Neoplasms	5.21684
ACH-002061	P2URK562	Myeloid	Myeloproliferative Neoplasms	6.08725
ACH-002794	NCCMFS1C1	Soft Tissue	Myxofibrosarcoma	3.854
ACH-003183	NRHMFS3	Soft Tissue	Myxofibrosarcoma	1.65076
ACH-002710	MPNST724	Peripheral Nervous System	Nerve Sheath Tumor	5.60644
ACH-002799	NCCMPNST1C1	Peripheral Nervous System	Nerve Sheath Tumor	5.84323
ACH-002800	NCCMPNST2C1	Peripheral Nervous System	Nerve Sheath Tumor	2.61117
ACH-002801	NCCMPNST3C1	Peripheral Nervous System	Nerve Sheath Tumor	3.97453
ACH-002693	S462	Peripheral Nervous System	Nerve Sheath Tumor	4.22882
ACH-002066	HSSCH2	Peripheral Nervous System	Nerve Sheath Tumor	6.38939
ACH-002065	HSPSS	Peripheral Nervous System	Nerve Sheath Tumor	4.03386
ACH-001481	CHLA90	Peripheral Nervous System	Neuroblastoma	5.84021
ACH-000136	CHP126	Peripheral Nervous System	Neuroblastoma	7.41287
ACH-001338	CHP134	Peripheral Nervous System	Neuroblastoma	7.36045
ACH-000310	IMR32	Peripheral Nervous System	Neuroblastoma	6.75636
ACH-000345	KPNRTBM1	Peripheral Nervous System	Neuroblastoma	7.19525
ACH-000446	KPNSI9S	Peripheral Nervous System	Neuroblastoma	5.6879
ACH-001354	LAN2	Peripheral Nervous System	Neuroblastoma	6.29186
ACH-001303	NB1643	Peripheral Nervous System	Neuroblastoma	5.96255
ACH-001366	NGP	Peripheral Nervous System	Neuroblastoma	6.11041
ACH-000203	NH6	Peripheral Nervous System	Neuroblastoma	7.12216
ACH-001367	NMB	Peripheral Nervous System	Neuroblastoma	7.78097
ACH-002922	SKNMM	Peripheral Nervous System	Neuroblastoma	5.64703
ACH-000078	MHHNB11	Peripheral Nervous System	Neuroblastoma	4.9514
ACH-000099	SIMA	Peripheral Nervous System	Neuroblastoma	6.09782
ACH-000259	KELLY	Peripheral Nervous System	Neuroblastoma	7.15381
ACH-001344	GIMEN	Peripheral Nervous System	Neuroblastoma	1.68257
ACH-001548	LS	Peripheral Nervous System	Neuroblastoma	6.24812
ACH-000260	SKNAS	Peripheral Nervous System	Neuroblastoma	5.75114
ACH-000341	SKNFI	Peripheral Nervous System	Neuroblastoma	6.83958
ACH-000366	SKNDZ	Peripheral Nervous System	Neuroblastoma	7.89548
ACH-001188	SHSY5Y	Peripheral Nervous System	Neuroblastoma	6.58195
ACH-000312	SKNBE2	Peripheral Nervous System	Neuroblastoma	6.75942
ACH-000120	CHP212	Peripheral Nervous System	Neuroblastoma	6.34394
ACH-000149	SKNSH	Peripheral Nervous System	Neuroblastoma	6.08874
ACH-000804	NB1	Peripheral Nervous System	Neuroblastoma	7.02625
ACH-000227	KPNYN	Peripheral Nervous System	Neuroblastoma	7.37347
ACH-001716	GOTO	Peripheral Nervous System	Neuroblastoma	7.2268
ACH-001674	TGW	Peripheral Nervous System	Neuroblastoma	6.62892
ACH-001603	NH12	Peripheral Nervous System	Neuroblastoma	5.13668
ACH-002080	TN2	Peripheral Nervous System	Neuroblastoma	5.31651
ACH-001300	CHLA15	Peripheral Nervous System	Neuroblastoma	6.49538
ACH-001301	COGN278	Peripheral Nervous System	Neuroblastoma	5.84197
ACH-001302	COGN305	Peripheral Nervous System	Neuroblastoma	6.27053
ACH-001197	SMZ1	Lymphoid	Non-Hodgkin Lymphoma	6.03122
ACH-000687	CI1	Lymphoid	Non-Hodgkin Lymphoma	7.55896
ACH-000583	MC116	Lymphoid	Non-Hodgkin Lymphoma	7.32003
ACH-000061	HH	Lymphoid	Non-Hodgkin Lymphoma	7.14608
ACH-000077	MJ	Lymphoid	Non-Hodgkin Lymphoma	6.49617
ACH-001642	SCC3	Lymphoid	Non-Hodgkin Lymphoma	4.94533
ACH-001438	1777NRPMET	Testis	Non-Seminomatous Germ Cell Tumor	6.78842
ACH-001668	SUSA	Testis	Non-Seminomatous Germ Cell Tumor	6.05788
ACH-001437	1618K	Testis	Non-Seminomatous Germ Cell Tumor	7.75716
ACH-002291	NTERA2CLD1	Testis	Non-Seminomatous Germ Cell Tumor	5.02901
ACH-001578	NCCIT	Testis	Non-Seminomatous Germ Cell Tumor	6.39369
ACH-001672	TERA2	Testis	Non-Seminomatous Germ Cell Tumor	7.51901
ACH-000757	A427	Lung	Non-Small Cell Lung Cancer	6.12184
ACH-003012	A549CRAFKD	Lung	Non-Small Cell Lung Cancer	4.77241
ACH-002996	CI34601	Lung	Non-Small Cell Lung Cancer	4.74739
ACH-000706	EKVX	Lung	Non-Small Cell Lung Cancer	4.87774
ACH-000585	EPLC272H	Lung	Non-Small Cell Lung Cancer	6.99141
ACH-002650	ETCC016	Lung	Non-Small Cell Lung Cancer	5.29536
ACH-000578	HCC1171	Lung	Non-Small Cell Lung Cancer	5.95815
ACH-000712	HCC1833	Lung	Non-Small Cell Lung Cancer	5.58946
ACH-000731	HCC2279	Lung	Non-Small Cell Lung Cancer	6.68916
ACH-000143	HCC2429	Lung	Non-Small Cell Lung Cancer	5.85823
ACH-000975	HCC2450	Lung	Non-Small Cell Lung Cancer	5.9607
ACH-000690	HCC2814	Lung	Non-Small Cell Lung Cancer	7.12402
ACH-000575	HCC364	Lung	Non-Small Cell Lung Cancer	7.61383
ACH-000840	HCC366	Lung	Non-Small Cell Lung Cancer	6.01547
ACH-000339	HCC461	Lung	Non-Small Cell Lung Cancer	6.4192
ACH-000872	HCC515	Lung	Non-Small Cell Lung Cancer	5.80658
ACH-000029	HCC827GR5	Lung	Non-Small Cell Lung Cancer	4.8535
ACH-000861	HOP62	Lung	Non-Small Cell Lung Cancer	5.47865
ACH-000825	HOP92	Lung	Non-Small Cell Lung Cancer	5.09677
ACH-000596	LCLC97TM1	Lung	Non-Small Cell Lung Cancer	5.10727
ACH-000438	LU65	Lung	Non-Small Cell Lung Cancer	5.79103
ACH-000851	MORCPR	Lung	Non-Small Cell Lung Cancer	6.24508
ACH-000921	NCIH157DM	Lung	Non-Small Cell Lung Cancer	6.46074
ACH-000282	NCIH1755	Lung	Non-Small Cell Lung Cancer	6.63851
ACH-000033	NCIH1819	Lung	Non-Small Cell Lung Cancer	6.94005
ACH-000451	NCIH2085	Lung	Non-Small Cell Lung Cancer	6.75275
ACH-000904	NCIH2106	Lung	Non-Small Cell Lung Cancer	7.58924
ACH-000700	NCIH2882	Lung	Non-Small Cell Lung Cancer	6.41903
ACH-000251	NCIH2887	Lung	Non-Small Cell Lung Cancer	5.50303
ACH-000337	NCIH3122	Lung	Non-Small Cell Lung Cancer	5.28466
ACH-000109	NCIH3255	Lung	Non-Small Cell Lung Cancer	6.11541
ACH-002497	NCIH920	Lung	Non-Small Cell Lung Cancer	4.40939
ACH-000779	PC9	Lung	Non-Small Cell Lung Cancer	6.49633
ACH-000442	RERFLCSQ1	Lung	Non-Small Cell Lung Cancer	6.90917
ACH-002526	SNU1327	Lung	Non-Small Cell Lung Cancer	5.16631
ACH-002522	SNU2292	Lung	Non-Small Cell Lung Cancer	4.16189
ACH-002531	SNU2535	Lung	Non-Small Cell Lung Cancer	4.25927
ACH-000454	HCC95	Lung	Non-Small Cell Lung Cancer	6.66803
ACH-000868	HCC1195	Lung	Non-Small Cell Lung Cancer	7.07543
ACH-000901	HCC1359	Lung	Non-Small Cell Lung Cancer	6.43879
ACH-000891	HCC1438	Lung	Non-Small Cell Lung Cancer	6.08215
ACH-000314	HCC2108	Lung	Non-Small Cell Lung Cancer	5.56986
ACH-000390	LUDLU1	Lung	Non-Small Cell Lung Cancer	6.85487
ACH-000161	CORL105	Lung	Non-Small Cell Lung Cancer	5.96901
ACH-000662	CORL23	Lung	Non-Small Cell Lung Cancer	4.76713
ACH-000837	NCIH322	Lung	Non-Small Cell Lung Cancer	6.43813
ACH-000867	CHAGOK1	Lung	Non-Small Cell Lung Cancer	6.60851
ACH-000603	BEN	Lung	Non-Small Cell Lung Cancer	4.73931
ACH-000787	LXF289	Lung	Non-Small Cell Lung Cancer	3.69933
ACH-000925	DV90	Lung	Non-Small Cell Lung Cancer	5.63604
ACH-000627	LCLC103H	Lung	Non-Small Cell Lung Cancer	5.0321
ACH-000176	LOUNH91	Lung	Non-Small Cell Lung Cancer	5.70321
ACH-000826	CAL12T	Lung	Non-Small Cell Lung Cancer	7.27258
ACH-000878	HCC15	Lung	Non-Small Cell Lung Cancer	5.17153
ACH-000667	HCC44	Lung	Non-Small Cell Lung Cancer	4.29939
ACH-000562	HCC78	Lung	Non-Small Cell Lung Cancer	6.02215
ACH-000681	A549	Lung	Non-Small Cell Lung Cancer	5.6659
ACH-000785	NCIH2126	Lung	Non-Small Cell Lung Cancer	4.98277
ACH-000414	NCIH1944	Lung	Non-Small Cell Lung Cancer	5.69237
ACH-001075	NCIH292	Lung	Non-Small Cell Lung Cancer	5.13175
ACH-000677	SW1573	Lung	Non-Small Cell Lung Cancer	5.65621
ACH-000012	HCC827	Lung	Non-Small Cell Lung Cancer	6.46777
ACH-000150	HCC2935	Lung	Non-Small Cell Lung Cancer	5.85723
ACH-000066	HCC4006	Lung	Non-Small Cell Lung Cancer	5.77716
ACH-000900	NCIH23	Lung	Non-Small Cell Lung Cancer	6.97373
ACH-000510	NCIH1299	Lung	Non-Small Cell Lung Cancer	6.70155
ACH-000860	NCIH358	Lung	Non-Small Cell Lung Cancer	5.73958
ACH-000343	NCIH522	Lung	Non-Small Cell Lung Cancer	5.74497
ACH-000789	NCIH810	Lung	Non-Small Cell Lung Cancer	6.56697
ACH-000980	NCIH1155	Lung	Non-Small Cell Lung Cancer	7.42131
ACH-000378	NCIH647	Lung	Non-Small Cell Lung Cancer	6.00809
ACH-000945	NCIH650	Lung	Non-Small Cell Lung Cancer	4.53543
ACH-000416	NCIH838	Lung	Non-Small Cell Lung Cancer	7.14924
ACH-000666	NCIH1355	Lung	Non-Small Cell Lung Cancer	6.2589
ACH-000845	NCIH1373	Lung	Non-Small Cell Lung Cancer	5.27724
ACH-000737	NCIH1385	Lung	Non-Small Cell Lung Cancer	5.98687
ACH-000327	NCIH1395	Lung	Non-Small Cell Lung Cancer	4.26303
ACH-000852	NCIH1435	Lung	Non-Small Cell Lung Cancer	6.50001
ACH-000589	NCIH1437	Lung	Non-Small Cell Lung Cancer	6.2116
ACH-000892	NCIH1563	Lung	Non-Small Cell Lung Cancer	6.26547
ACH-000869	NCIH1568	Lung	Non-Small Cell Lung Cancer	7.51278
ACH-000015	NCIH1581	Lung	Non-Small Cell Lung Cancer	6.63532
ACH-000916	NCIH1573	Lung	Non-Small Cell Lung Cancer	5.53543
ACH-000744	NCIH1623	Lung	Non-Small Cell Lung Cancer	5.80607
ACH-000766	NCIH1648	Lung	Non-Small Cell Lung Cancer	6.25229
ACH-000893	NCIH1651	Lung	Non-Small Cell Lung Cancer	7.57871
ACH-000448	NCIH1666	Lung	Non-Small Cell Lung Cancer	5.22766
ACH-000021	NCIH1693	Lung	Non-Small Cell Lung Cancer	5.7939
ACH-000747	NCIH1703	Lung	Non-Small Cell Lung Cancer	6.70099
ACH-000675	NCIH1734	Lung	Non-Small Cell Lung Cancer	6.374
ACH-000379	NCIH1781	Lung	Non-Small Cell Lung Cancer	7.59006
ACH-000496	NCIH1792	Lung	Non-Small Cell Lung Cancer	6.93003
ACH-000888	NCIH1793	Lung	Non-Small Cell Lung Cancer	6.56133
ACH-000733	NCIH1838	Lung	Non-Small Cell Lung Cancer	5.02059
ACH-000894	NCIH1869	Lung	Non-Small Cell Lung Cancer	6.00315
ACH-000434	NCIH1915	Lung	Non-Small Cell Lung Cancer	4.89482
ACH-000587	NCIH1975	Lung	Non-Small Cell Lung Cancer	6.78018
ACH-000886	NCIH2009	Lung	Non-Small Cell Lung Cancer	5.40973
ACH-000781	NCIH2023	Lung	Non-Small Cell Lung Cancer	5.97728
ACH-000521	NCIH2030	Lung	Non-Small Cell Lung Cancer	6.05224
ACH-000590	NCIH2073	Lung	Non-Small Cell Lung Cancer	5.19692
ACH-000841	NCIH2087	Lung	Non-Small Cell Lung Cancer	6.70556
ACH-000929	NCIH2110	Lung	Non-Small Cell Lung Cancer	5.95861
ACH-000481	NCIH2170	Lung	Non-Small Cell Lung Cancer	7.00697
ACH-000924	NCIH2172	Lung	Non-Small Cell Lung Cancer	7.36519
ACH-000447	NCIH2228	Lung	Non-Small Cell Lung Cancer	5.37469
ACH-000718	NCIH2291	Lung	Non-Small Cell Lung Cancer	6.22786
ACH-000951	NCIH2342	Lung	Non-Small Cell Lung Cancer	6.90545
ACH-000875	NCIH2347	Lung	Non-Small Cell Lung Cancer	7.11624
ACH-000121	NCIH2405	Lung	Non-Small Cell Lung Cancer	5.74819
ACH-000186	NCIH2444	Lung	Non-Small Cell Lung Cancer	5.50144
ACH-000311	NCIH2122	Lung	Non-Small Cell Lung Cancer	5.41583
ACH-000858	KNS62	Lung	Non-Small Cell Lung Cancer	5.70127
ACH-000638	NCIH441	Lung	Non-Small Cell Lung Cancer	6.32553
ACH-000463	NCIH460	Lung	Non-Small Cell Lung Cancer	6.51712
ACH-000628	NCIH596	Lung	Non-Small Cell Lung Cancer	6.82871
ACH-000395	NCIH520	Lung	Non-Small Cell Lung Cancer	6.64616
ACH-000853	NCIH661	Lung	Non-Small Cell Lung Cancer	8.00792
ACH-000511	CALU1	Lung	Non-Small Cell Lung Cancer	5.39438
ACH-000392	CALU3	Lung	Non-Small Cell Lung Cancer	5.82909
ACH-000264	CALU6	Lung	Non-Small Cell Lung Cancer	5.60496
ACH-000665	SKMES1	Lung	Non-Small Cell Lung Cancer	4.46793
ACH-000669	SW900	Lung	Non-Small Cell Lung Cancer	5.88044
ACH-000444	LU99	Lung	Non-Small Cell Lung Cancer	6.57773
ACH-000062	RERFLCMS	Lung	Non-Small Cell Lung Cancer	5.28244
ACH-000482	RERFLCKJ	Lung	Non-Small Cell Lung Cancer	3.67807
ACH-000528	ABC1	Lung	Non-Small Cell Lung Cancer	7.15856
ACH-000791	RERFLCAD1	Lung	Non-Small Cell Lung Cancer	5.46956
ACH-000774	RERFLCAD2	Lung	Non-Small Cell Lung Cancer	6.09022
ACH-000843	HARA	Lung	Non-Small Cell Lung Cancer	6.5089
ACH-000035	NCIH1650	Lung	Non-Small Cell Lung Cancer	7.80748
ACH-001113	LC1SQSF	Lung	Non-Small Cell Lung Cancer	5.96694
ACH-000705	LC1F	Lung	Non-Small Cell Lung Cancer	6.49362
ACH-000261	RERFLCAI	Lung	Non-Small Cell Lung Cancer	5.81147
ACH-000672	IALM	Lung	Non-Small Cell Lung Cancer	4.36807
ACH-000813	T3M10	Lung	Non-Small Cell Lung Cancer	5.27798
ACH-002035	LCAM1	Lung	Non-Small Cell Lung Cancer	6.22843
ACH-000553	SQ1	Lung	Non-Small Cell Lung Cancer	6.36317
ACH-000563	EBC1	Lung	Non-Small Cell Lung Cancer	6.53636
ACH-000769	LK2	Lung	Non-Small Cell Lung Cancer	6.62308
ACH-000030	PC14	Lung	Non-Small Cell Lung Cancer	6.2267
ACH-001554	MEL202	Eye	Ocular Melanoma	5.36632
ACH-002014	MEL270	Eye	Ocular Melanoma	1.5656
ACH-002015	MEL285	Eye	Ocular Melanoma	2.87971
ACH-002016	MEL290	Eye	Ocular Melanoma	3.95327
ACH-002011	MP46	Eye	Ocular Melanoma	5.59186
ACH-002017	OMM1	Eye	Ocular Melanoma	5.60051
ACH-002018	OMM25	Eye	Ocular Melanoma	5.52795
ACH-002926	UPMD1	Eye	Ocular Melanoma	4.35966
ACH-002925	UPMM3	Eye	Ocular Melanoma	3.84197
ACH-002687	WM3772F	Eye	Ocular Melanoma	3.94673
ACH-001441	921	Eye	Ocular Melanoma	3.29278
ACH-001818	C396	Bone	Osteosarcoma	0.739848
ACH-001712	HS860T	Bone	Osteosarcoma	1.81967
ACH-002069	HSOS1	Bone	Osteosarcoma	6.28762
ACH-002471	OS052	Bone	Osteosarcoma	4.47897
ACH-001814	OS252	Bone	Osteosarcoma	4.5552
ACH-002834	OS384	Bone	Osteosarcoma	5.09001
ACH-001715	CAL72	Bone	Osteosarcoma	3.88557
ACH-000359	MG63	Bone	Osteosarcoma	6.72629
ACH-000082	G292CLONEA141B1	Bone	Osteosarcoma	5.8166
ACH-000613	HOS	Bone	Osteosarcoma	7.10863
ACH-000748	SJSA1	Bone	Osteosarcoma	6.8999
ACH-001001	143B	Bone	Osteosarcoma	5.95303
ACH-000410	SAOS2	Bone	Osteosarcoma	7.04374
ACH-000364	U2OS	Bone	Osteosarcoma	8.09075
ACH-001526	HUO9	Bone	Osteosarcoma	3.89821
ACH-002067	NOS1	Bone	Osteosarcoma	5.38853
ACH-002038	HSKTC	Ovary/Fallopian Tube	Ovarian Cancer, Other	6.25096
ACH-000520	59M	Ovary/Fallopian Tube	Ovarian Epithelial Tumor	5.2114
ACH-001278	BIN67	Ovary/Fallopian Tube	Ovarian Epithelial Tumor	3.8953
ACH-001340	COV413A	Ovary/Fallopian Tube	Ovarian Epithelial Tumor	6.11853
ACH-001048	COV504	Ovary/Fallopian Tube	Ovarian Epithelial Tumor	5.82629
ACH-000574	FUOV1	Ovary/Fallopian Tube	Ovarian Epithelial Tumor	6.60244
ACH-000542	HEYA8	Ovary/Fallopian Tube	Ovarian Epithelial Tumor	5.05268
ACH-000966	IGROV1	Ovary/Fallopian Tube	Ovarian Epithelial Tumor	6.29646
ACH-002486	MESOV	Ovary/Fallopian Tube	Ovarian Epithelial Tumor	6.17173
ACH-000116	OAW28	Ovary/Fallopian Tube	Ovarian Epithelial Tumor	7.20281
ACH-000962	OC314	Ovary/Fallopian Tube	Ovarian Epithelial Tumor	5.69014
ACH-001145	OC316	Ovary/Fallopian Tube	Ovarian Epithelial Tumor	6.4591
ACH-001719	OCIC4P	Ovary/Fallopian Tube	Ovarian Epithelial Tumor	5.7301
ACH-001369	OCIC5X	Ovary/Fallopian Tube	Ovarian Epithelial Tumor	2.84599
ACH-001370	OCIP5X	Ovary/Fallopian Tube	Ovarian Epithelial Tumor	3.45286
ACH-000617	OVCAR4	Ovary/Fallopian Tube	Ovarian Epithelial Tumor	7.24051
ACH-001151	OVCAR5	Ovary/Fallopian Tube	Ovarian Epithelial Tumor	5.56255
ACH-000646	OVMANA	Ovary/Fallopian Tube	Ovarian Epithelial Tumor	3.19061
ACH-000409	OVSAHO	Ovary/Fallopian Tube	Ovarian Epithelial Tumor	6.77716
ACH-001630	PEO1	Ovary/Fallopian Tube	Ovarian Epithelial Tumor	5.79883
ACH-001632	PEO4	Ovary/Fallopian Tube	Ovarian Epithelial Tumor	5.39951
ACH-001279	SCCOHT1	Ovary/Fallopian Tube	Ovarian Epithelial Tumor	3.96347
ACH-002524	SNU251	Ovary/Fallopian Tube	Ovarian Epithelial Tumor	6.02945
ACH-000460	SNU8	Ovary/Fallopian Tube	Ovarian Epithelial Tumor	6.36877
ACH-001403	TO14	Ovary/Fallopian Tube	Ovarian Epithelial Tumor	6.5935
ACH-001991	NZOV9	Ovary/Fallopian Tube	Ovarian Epithelial Tumor	6.29425
ACH-001628	PEA1	Ovary/Fallopian Tube	Ovarian Epithelial Tumor	6.37034
ACH-000635	SNU119	Ovary/Fallopian Tube	Ovarian Epithelial Tumor	5.83036
ACH-000256	COV318	Ovary/Fallopian Tube	Ovarian Epithelial Tumor	6.29994
ACH-000608	COV644	Ovary/Fallopian Tube	Ovarian Epithelial Tumor	5.62147
ACH-000123	COV434	Ovary/Fallopian Tube	Ovarian Epithelial Tumor	5.68285
ACH-000278	COV362	Ovary/Fallopian Tube	Ovarian Epithelial Tumor	6.08406
ACH-000280	SNU840	Ovary/Fallopian Tube	Ovarian Epithelial Tumor	6.9697
ACH-000704	OAW42	Ovary/Fallopian Tube	Ovarian Epithelial Tumor	6.98448
ACH-000657	A2780	Ovary/Fallopian Tube	Ovarian Epithelial Tumor	6.42358
ACH-000091	OV56	Ovary/Fallopian Tube	Ovarian Epithelial Tumor	3.70044
ACH-001373	OV17R	Ovary/Fallopian Tube	Ovarian Epithelial Tumor	6.11749
ACH-000688	OV7	Ovary/Fallopian Tube	Ovarian Epithelial Tumor	5.49281
ACH-000936	EFO27	Ovary/Fallopian Tube	Ovarian Epithelial Tumor	6.60392
ACH-000308	EFO21	Ovary/Fallopian Tube	Ovarian Epithelial Tumor	4.76713
ACH-000013	ONCODG1	Ovary/Fallopian Tube	Ovarian Epithelial Tumor	7.46703
ACH-000885	TOV21G	Ovary/Fallopian Tube	Ovarian Epithelial Tumor	5.54998
ACH-000048	TOV112D	Ovary/Fallopian Tube	Ovarian Epithelial Tumor	5.98254
ACH-000291	OV90	Ovary/Fallopian Tube	Ovarian Epithelial Tumor	6.12681
ACH-000906	ES2	Ovary/Fallopian Tube	Ovarian Epithelial Tumor	4.42358
ACH-001418	UWB1289	Ovary/Fallopian Tube	Ovarian Epithelial Tumor	5.36072
ACH-000696	OVCAR8	Ovary/Fallopian Tube	Ovarian Epithelial Tumor	6.35421
ACH-000001	NIHOVCAR3	Ovary/Fallopian Tube	Ovarian Epithelial Tumor	7.0735
ACH-000713	CAOV3	Ovary/Fallopian Tube	Ovarian Epithelial Tumor	5.60585
ACH-000103	CAOV4	Ovary/Fallopian Tube	Ovarian Epithelial Tumor	5.84975
ACH-000811	SKOV3	Ovary/Fallopian Tube	Ovarian Epithelial Tumor	7.56224
ACH-000719	RMGI	Ovary/Fallopian Tube	Ovarian Epithelial Tumor	4.20789
ACH-000701	RMUGS	Ovary/Fallopian Tube	Ovarian Epithelial Tumor	6.57954
ACH-000524	KURAMOCHI	Ovary/Fallopian Tube	Ovarian Epithelial Tumor	4.85898
ACH-000430	TYKNU	Ovary/Fallopian Tube	Ovarian Epithelial Tumor	6.7765
ACH-000796	MCAS	Ovary/Fallopian Tube	Ovarian Epithelial Tumor	6.29902
ACH-000527	OVISE	Ovary/Fallopian Tube	Ovarian Epithelial Tumor	4.49313
ACH-000443	OVKATE	Ovary/Fallopian Tube	Ovarian Epithelial Tumor	6.09255
ACH-000663	OVTOKO	Ovary/Fallopian Tube	Ovarian Epithelial Tumor	5.74362
ACH-000324	JHOC5	Ovary/Fallopian Tube	Ovarian Epithelial Tumor	6.61736
ACH-000132	JHOS2	Ovary/Fallopian Tube	Ovarian Epithelial Tumor	5.57743
ACH-000237	JHOM1	Ovary/Fallopian Tube	Ovarian Epithelial Tumor	5.77321
ACH-000584	JHOS4	Ovary/Fallopian Tube	Ovarian Epithelial Tumor	7.27118
ACH-000333	JHOM2B	Ovary/Fallopian Tube	Ovarian Epithelial Tumor	6.00068
ACH-000947	OVK18	Ovary/Fallopian Tube	Ovarian Epithelial Tumor	6.50541
ACH-001374	PA1	Ovary/Fallopian Tube	Ovarian Germ Cell Tumor	6.43196
ACH-001999	9505BIK	Pancreas	Pancreatic Adenocarcinoma	2.6017
ACH-001098	KCIMOH1	Pancreas	Pancreatic Adenocarcinoma	4.59574
ACH-002672	MAPACHS77	Pancreas	Pancreatic Adenocarcinoma	4.54102
ACH-001376	PACADD135	Pancreas	Pancreatic Adenocarcinoma	4.1635
ACH-001378	PACADD159	Pancreas	Pancreatic Adenocarcinoma	3.52857
ACH-001380	PACADD165	Pancreas	Pancreatic Adenocarcinoma	5.22959
ACH-001382	PACADD188	Pancreas	Pancreatic Adenocarcinoma	4.5008
ACH-000933	SNU324	Pancreas	Pancreatic Adenocarcinoma	5.32193
ACH-000266	SNU213	Pancreas	Pancreatic Adenocarcinoma	5.51475
ACH-000517	SNU410	Pancreas	Pancreatic Adenocarcinoma	5.16672
ACH-000320	PSN1	Pancreas	Pancreatic Adenocarcinoma	5.63952
ACH-000213	HUPT4	Pancreas	Pancreatic Adenocarcinoma	4.39849
ACH-000023	PATU8988T	Pancreas	Pancreatic Adenocarcinoma	6.8824
ACH-000599	PATU8902	Pancreas	Pancreatic Adenocarcinoma	5.54905
ACH-000022	PATU8988S	Pancreas	Pancreatic Adenocarcinoma	6.51365
ACH-000243	DANG	Pancreas	Pancreatic Adenocarcinoma	6.91397
ACH-000118	HUPT3	Pancreas	Pancreatic Adenocarcinoma	6.10748
ACH-000332	YAPC	Pancreas	Pancreatic Adenocarcinoma	5.98732
ACH-001375	PACADD119	Pancreas	Pancreatic Adenocarcinoma	6.7028
ACH-001377	PACADD137	Pancreas	Pancreatic Adenocarcinoma	6.59679
ACH-001353	JOPACA1	Pancreas	Pancreatic Adenocarcinoma	1.59455
ACH-001379	PACADD161	Pancreas	Pancreatic Adenocarcinoma	3.7939
ACH-000601	MIAPACA2	Pancreas	Pancreatic Adenocarcinoma	7.32796
ACH-000164	PANC1	Pancreas	Pancreatic Adenocarcinoma	6.88777
ACH-000222	ASPC1	Pancreas	Pancreatic Adenocarcinoma	3.67129
ACH-000535	BXPC3	Pancreas	Pancreatic Adenocarcinoma	6.6359
ACH-000114	SU8686	Pancreas	Pancreatic Adenocarcinoma	3.46728
ACH-000138	CFPAC1	Pancreas	Pancreatic Adenocarcinoma	4.99548
ACH-000094	HPAFII	Pancreas	Pancreatic Adenocarcinoma	5.25776
ACH-000270	HPAC	Pancreas	Pancreatic Adenocarcinoma	4.55888
ACH-000155	SW1990	Pancreas	Pancreatic Adenocarcinoma	7.64422
ACH-000060	PANC1005	Pancreas	Pancreatic Adenocarcinoma	5.12102
ACH-000139	PANC0327	Pancreas	Pancreatic Adenocarcinoma	6.29627
ACH-000417	PANC0813	Pancreas	Pancreatic Adenocarcinoma	6.44444
ACH-000042	PANC0203	Pancreas	Pancreatic Adenocarcinoma	4.35191
ACH-000031	PANC0213	Pancreas	Pancreatic Adenocarcinoma	3.93168
ACH-000235	PANC0403	Pancreas	Pancreatic Adenocarcinoma	6.00203
ACH-000093	PANC0504	Pancreas	Pancreatic Adenocarcinoma	0.0565835
ACH-000178	HS766T	Pancreas	Pancreatic Adenocarcinoma	6.14873
ACH-000354	CAPAN1	Pancreas	Pancreatic Adenocarcinoma	5.79935
ACH-000107	CAPAN2	Pancreas	Pancreatic Adenocarcinoma	6.39797
ACH-000281	KP2	Pancreas	Pancreatic Adenocarcinoma	5.6893
ACH-000652	SUIT2	Pancreas	Pancreatic Adenocarcinoma	7.15239
ACH-000265	KP4	Pancreas	Pancreatic Adenocarcinoma	5.42694
ACH-000085	T3M4	Pancreas	Pancreatic Adenocarcinoma	5.62644
ACH-000205	PK59	Pancreas	Pancreatic Adenocarcinoma	4.09677
ACH-000307	PK1	Pancreas	Pancreatic Adenocarcinoma	5.37504
ACH-000468	PK45H	Pancreas	Pancreatic Adenocarcinoma	5.79623
ACH-002039	PK8	Pancreas	Pancreatic Adenocarcinoma	6.91145
ACH-000502	TCCPAN2	Pancreas	Pancreatic Adenocarcinoma	5.50176
ACH-000347	QGP1	Pancreas	Pancreatic Neuroendocrine Tumor	4.47444
ACH-001555	MERO14	Pleura	Pleural Mesothelioma	2.24184
ACH-001556	MERO25	Pleura	Pleural Mesothelioma	7.13021
ACH-001557	MERO41	Pleura	Pleural Mesothelioma	6.47784
ACH-001558	MERO48A	Pleura	Pleural Mesothelioma	2.96532
ACH-001559	MERO82	Pleura	Pleural Mesothelioma	6.46597
ACH-001560	MERO83	Pleura	Pleural Mesothelioma	2.5008
ACH-001561	MERO84	Pleura	Pleural Mesothelioma	5.00675
ACH-001562	MERO95	Pleura	Pleural Mesothelioma	5.04002
ACH-000645	JL1	Pleura	Pleural Mesothelioma	6.18249
ACH-001547	LO68	Pleura	Pleural Mesothelioma	4.06867
ACH-001977	NO36	Pleura	Pleural Mesothelioma	5.79051
ACH-001992	ONE58	Pleura	Pleural Mesothelioma	6.09635
ACH-000335	MSTO211H	Pleura	Pleural Mesothelioma	4.77241
ACH-000648	NCIH28	Pleura	Pleural Mesothelioma	5.79546
ACH-000367	NCIH226	Pleura	Pleural Mesothelioma	5.98117
ACH-000153	NCIH2052	Pleura	Pleural Mesothelioma	5.63169
ACH-000092	NCIH2452	Pleura	Pleural Mesothelioma	6.08108
ACH-000319	MPP89	Pleura	Pleural Mesothelioma	6.66235
ACH-000331	ISTMES2	Pleura	Pleural Mesothelioma	6.4192
ACH-000569	ISTMES1	Pleura	Pleural Mesothelioma	7.13196
ACH-002033	HMMME	Pleura	Pleural Mesothelioma	6.41633
ACH-000086	ACCMESO1	Pleura	Pleural Mesothelioma	7.36142
ACH-000456	BCPAP	Thyroid	Poorly Differentiated Thyroid Cancer	1.70044
ACH-001627	P4E6	Prostate	Prostate Adenocarcinoma	4.47054
ACH-001648	SHMAC4	Prostate	Prostate Adenocarcinoma	2.81147
ACH-001649	SHMAC5	Prostate	Prostate Adenocarcinoma	3.36317
ACH-000090	PC3	Prostate	Prostate Adenocarcinoma	5.7126
ACH-000977	LNCAPCLONEFGC	Prostate	Prostate Adenocarcinoma	5.11811
ACH-000952	MDAPCA2B	Prostate	Prostate Adenocarcinoma	4.19613
ACH-000956	22RV1	Prostate	Prostate Adenocarcinoma	5.78188
ACH-001422	WPE1NA22	Prostate	Prostate Adenocarcinoma	4.15462
ACH-000115	VCAP	Prostate	Prostate Adenocarcinoma	5.96324
ACH-000177	NCIH660	Prostate	Prostate Small Cell Carcinoma	7.46712
ACH-001163	CCLFPEDS0001T	Kidney	Renal Cell Carcinoma	6.43429
ACH-000709	KMRC2	Kidney	Renal Cell Carcinoma	3.88362
ACH-001194	SKRC31	Kidney	Renal Cell Carcinoma	6.22766
ACH-000385	SKRC52	Kidney	Renal Cell Carcinoma	5.57924
ACH-000016	SLR21	Kidney	Renal Cell Carcinoma	5.04789
ACH-000272	SLR24	Kidney	Renal Cell Carcinoma	5.23419
ACH-000300	SLR25	Kidney	Renal Cell Carcinoma	6.53325
ACH-000600	SLR26	Kidney	Renal Cell Carcinoma	5.90953
ACH-000513	SNU1272	Kidney	Renal Cell Carcinoma	4.71149
ACH-000907	SNU349	Kidney	Renal Cell Carcinoma	5.2292
ACH-002533	SNU482	Kidney	Renal Cell Carcinoma	4.98732
ACH-000428	UO31	Kidney	Renal Cell Carcinoma	5.45154
ACH-000262	UOK101	Kidney	Renal Cell Carcinoma	5.63227
ACH-001687	UMRC3	Kidney	Renal Cell Carcinoma	0.485427
ACH-001688	UMRC7	Kidney	Renal Cell Carcinoma	3.59096
ACH-000457	CAL54	Kidney	Renal Cell Carcinoma	3.90689
ACH-000792	BFTC909	Kidney	Renal Cell Carcinoma	5.61147
ACH-000375	G402	Kidney	Renal Cell Carcinoma	5.37539
ACH-000046	ACHN	Kidney	Renal Cell Carcinoma	4.87922
ACH-000649	786O	Kidney	Renal Cell Carcinoma	7.44989
ACH-000411	769P	Kidney	Renal Cell Carcinoma	6.67849
ACH-001398	SW156	Kidney	Renal Cell Carcinoma	5.27612
ACH-000555	A498	Kidney	Renal Cell Carcinoma	5.7148
ACH-000429	A704	Kidney	Renal Cell Carcinoma	3.9644
ACH-000433	CAKI1	Kidney	Renal Cell Carcinoma	5.12474
ACH-000234	CAKI2	Kidney	Renal Cell Carcinoma	6.09571
ACH-000171	VMRCRCZ	Kidney	Renal Cell Carcinoma	5.60644
ACH-000684	KMRC1	Kidney	Renal Cell Carcinoma	3.51096
ACH-000313	KMRC3	Kidney	Renal Cell Carcinoma	4.5509
ACH-000250	KMRC20	Kidney	Renal Cell Carcinoma	6.08172
ACH-000159	OSRC2	Kidney	Renal Cell Carcinoma	5.10014
ACH-000189	RCC10RGB	Kidney	Renal Cell Carcinoma	4.848
ACH-000495	TUHR4TKB	Kidney	Renal Cell Carcinoma	4.87627
ACH-000459	TUHR10TKB	Kidney	Renal Cell Carcinoma	6.44576
ACH-000317	TUHR14TKB	Kidney	Renal Cell Carcinoma	4.24945
ACH-000484	VMRCRCW	Kidney	Renal Cell Carcinoma	4.29499
ACH-001295	Y79	Eye	Retinoblastoma	5.66959
ACH-001421	WERIRB1	Eye	Retinoblastoma	6.71589
ACH-001059	DL	Soft Tissue	Rhabdoid Cancer	5.46336
ACH-001099	KD	Soft Tissue	Rhabdoid Cancer	5.06953
ACH-001109	KPMRTRY	Kidney	Rhabdoid Cancer	5.15299
ACH-001128	MON	Soft Tissue	Rhabdoid Cancer	6.44029
ACH-000533	NCIH2004RT	Kidney	Rhabdoid Cancer	4.88069
ACH-001200	STM9101	Kidney	Rhabdoid Cancer	5.56468
ACH-000172	TM87	Soft Tissue	Rhabdoid Cancer	4.58436
ACH-001210	TTC1240	Kidney	Rhabdoid Cancer	5.51979
ACH-001211	TTC549	Soft Tissue	Rhabdoid Cancer	6.19613
ACH-000597	TTC709	Soft Tissue	Rhabdoid Cancer	6.29149
ACH-000096	G401	Kidney	Rhabdoid Cancer	6.67356
ACH-000201	A204	Kidney	Rhabdoid Cancer	5.29315
ACH-001532	JMURTK2	Kidney	Rhabdoid Cancer	4.21956
ACH-001050	CW9019	Soft Tissue	Rhabdomyosarcoma	5.78398
ACH-001096	JR	Soft Tissue	Rhabdomyosarcoma	6.25191
ACH-002787	NCCPRMS1C1	Soft Tissue	Rhabdomyosarcoma	1.99277
ACH-001743	RC2	Soft Tissue	Rhabdomyosarcoma	6.27277
ACH-000689	RH18	Soft Tissue	Rhabdomyosarcoma	3.92695
ACH-001740	RH28	Soft Tissue	Rhabdomyosarcoma	7.15117
ACH-001751	RH36	Soft Tissue	Rhabdomyosarcoma	6.33789
ACH-001765	RH4	Soft Tissue	Rhabdomyosarcoma	6.79948
ACH-001745	RHJT	Soft Tissue	Rhabdomyosarcoma	6.10056
ACH-001184	SCMCRM2	Soft Tissue	Rhabdomyosarcoma	6.47119
ACH-001196	SMSCTR	Soft Tissue	Rhabdomyosarcoma	6.00203
ACH-001750	TTC442	Soft Tissue	Rhabdomyosarcoma	6.15563
ACH-000833	RH30	Soft Tissue	Rhabdomyosarcoma	7.77696
ACH-000100	RH41	Soft Tissue	Rhabdomyosarcoma	7.3036
ACH-000169	RD	Soft Tissue	Rhabdomyosarcoma	6.74456
ACH-000772	TE441T	Soft Tissue	Rhabdomyosarcoma	6.92291
ACH-000051	TE617T	Soft Tissue	Rhabdomyosarcoma	5.8212
ACH-000607	KYM1	Soft Tissue	Rhabdomyosarcoma	5.76182
ACH-002048	RMSYM	Soft Tissue	Rhabdomyosarcoma	5.33271
ACH-002711	UMHACC2A	Head and Neck	Salivary Carcinoma	3.81044
ACH-000037	S117	Soft Tissue	Sarcoma, NOS	5.39335
ACH-000538	HUTU80	Bowel	Small Bowel Cancer	6.29315
ACH-001400	SW954	Vulva/Vagina	Squamous Cell Carcinoma of the Vulva/Vagina	2.10434
ACH-001270	127399	Soft Tissue	Synovial Sarcoma	6.61412
ACH-001322	CME1	Soft Tissue	Synovial Sarcoma	6.43879
ACH-001280	SCS214	Soft Tissue	Synovial Sarcoma	5.47573
ACH-001274	SW982	Soft Tissue	Synovial Sarcoma	4.37434
ACH-001275	SYO1	Soft Tissue	Synovial Sarcoma	5.51759
ACH-001277	YAMATO	Soft Tissue	Synovial Sarcoma	5.81634
ACH-001100	KHYG1	Lymphoid	T-Lymphoblastic Leukemia/Lymphoma	5.08789
ACH-001132	MTA	Lymphoid	T-Lymphoblastic Leukemia/Lymphoma	5.09972
ACH-001134	MYLA	Lymphoid	T-Lymphoblastic Leukemia/Lymphoma	4.4489
ACH-000519	PEER	Lymphoid	T-Lymphoblastic Leukemia/Lymphoma	7.17742
ACH-000995	JURKAT	Lymphoid	T-Lymphoblastic Leukemia/Lymphoma	7.33834
ACH-000918	MOLT16	Lymphoid	T-Lymphoblastic Leukemia/Lymphoma	6.15259
ACH-000636	RPMI8402	Lymphoid	T-Lymphoblastic Leukemia/Lymphoma	7.58067
ACH-000372	P12ICHIKAWA	Lymphoid	T-Lymphoblastic Leukemia/Lymphoma	7.6057
ACH-000937	PF382	Lymphoid	T-Lymphoblastic Leukemia/Lymphoma	7.60326
ACH-000942	HPBALL	Lymphoid	T-Lymphoblastic Leukemia/Lymphoma	8.49297
ACH-000981	DND41	Lymphoid	T-Lymphoblastic Leukemia/Lymphoma	8.54898
ACH-000206	C8166	Lymphoid	T-Lymphoblastic Leukemia/Lymphoma	5.20006
ACH-000105	ALLSIL	Lymphoid	T-Lymphoblastic Leukemia/Lymphoma	6.47687
ACH-000953	SUPT1	Lymphoid	T-Lymphoblastic Leukemia/Lymphoma	7.28355
ACH-001164	CCLFPEDS0003T	Soft Tissue	Undifferentiated Pleomorphic Sarcoma/Malignant Fibrous Histiocytoma/High-Grade Spindle Cell Sarcoma	4.33056
ACH-002784	NCCUPS2C1	Soft Tissue	Undifferentiated Pleomorphic Sarcoma/Malignant Fibrous Histiocytoma/High-Grade Spindle Cell Sarcoma	5.84524
ACH-003111	HS856T	Soft Tissue	Undifferentiated Pleomorphic Sarcoma/Malignant Fibrous Histiocytoma/High-Grade Spindle Cell Sarcoma	0.903038
ACH-000835	GCT	Soft Tissue	Undifferentiated Pleomorphic Sarcoma/Malignant Fibrous Histiocytoma/High-Grade Spindle Cell Sarcoma	5.55704
ACH-000973	639V	Bladder/Urinary Tract	Urethral Cancer	7.0594
ACH-001408	UMUC14	Bladder/Urinary Tract	Urethral Cancer	5.59485
ACH-000913	ESS1	Uterus	Uterine Sarcoma/Mesenchymal	6.16752
ACH-000449	MESSA	Uterus	Uterine Sarcoma/Mesenchymal	6.03804
ACH-000939	SKUT1	Uterus	Uterine Sarcoma/Mesenchymal	6.88484
ACH-001655	SKN	Uterus	Uterine Sarcoma/Mesenchymal	5.19771
ACH-000058	ML1	Thyroid	Well-Differentiated Thyroid Cancer	5.71452
ACH-001384	RO82W1	Thyroid	Well-Differentiated Thyroid Cancer	3.94579
ACH-000903	FTC133	Thyroid	Well-Differentiated Thyroid Cancer	6.34323
ACH-000897	FTC238	Thyroid	Well-Differentiated Thyroid Cancer	7.34829
ACH-000716	TT2609C02	Thyroid	Well-Differentiated Thyroid Cancer	6.44741
ACH-001528	IHH4	Thyroid	Well-Differentiated Thyroid Cancer	4.28244
