# Supplementary material for: Cell cycle regulator MYBL2 is a distinct vulnerability in acute myeloid leukemia
Source: Cell Death Discov. 2025 Oct 20;11:470. doi: 10.1038/s41420-025-02810-4 (PMC12537973; doi:10.1038/s41420-025-02810-4)
Supplement: Supplementary file 4 — Supplementary Table 3 [file 41420_2025_2810_MOESM4_ESM.xlsx]

## Sheet: RNA Seq
GeneID	THP-1-MYBL2-1	THP-1-MYBL2-2	THP-1-MYBL2-3	THP-1-Luc-1	THP-1-Luc-2	THP-1-Luc-3		NOMO-1-MYBL2-1	NOMO-1-MYBL2-2	NOMO-1-MYBL2-3	NOMO-1-Luc-1	NOMO-1-Luc-2	NOMO-1-Luc-3
A1BG	30	24	17	39	23	26		103	106	95	110	102	90
A1BG-AS1	5	16	8	20	7	23		7	4	4	5	7	8
A1CF	0	0	0	0	0	0		0	0	0	0	0	0
A2M	4	9	6	4	7	10		5	3	3	1	2	2
A2M-AS1	2	1	3	0	2	4		0	0	0	0	0	0
A2ML1	1	0	0	1	0	0		0	1	0	0	3	1
A2MP1	0	0	0	0	0	0		0	0	0	0	1	0
A3GALT2	0	0	0	0	0	0		0	0	0	0	0	0
A4GALT	16	32	34	18	27	14		0	0	1	0	0	0
A4GNT	0	1	0	0	0	0		0	0	0	0	1	0
AA06	0	0	0	0	0	0		0	0	0	0	0	0
AAAS	381	393	403	377	431	400		362	358	435	385	448	441
AACS	298	295	332	229	309	273		247	190	257	223	256	250
AACSP1	0	0	1	2	2	2		0	2	0	4	0	4
AADAC	1	0	0	0	0	1		2	3	1	1	0	1
AADACL2	0	1	0	0	0	0		0	0	0	1	0	0
AADACL2_1	0	0	0	0	0	0		0	0	0	0	0	0
AADACL2-AS1	0	0	0	0	0	0		0	0	0	0	0	0
AADACL2-AS1_1	0	0	0	0	0	0		0	0	0	0	0	0
AADACL3	0	0	0	0	0	0		0	0	0	0	0	0
AADACL4	0	0	0	0	0	0		0	0	0	0	0	0
AADACP1	0	0	0	0	0	0		0	1	1	1	1	1
AADAT	7	6	11	3	7	3		18	15	18	19	22	22
AAGAB	670	638	706	633	733	657		201	177	270	205	338	228
AAK1	450	418	470	371	415	397		331	281	394	286	390	322
AAMDC	56	53	73	55	64	59		50	45	61	62	68	57
AAMP	1103	1117	1199	1144	1198	1048		1035	844	1154	958	1156	1106
AANAT	2	0	0	0	0	0		3	3	4	4	0	4
AAR2	333	315	355	305	344	299		137	112	168	112	175	171
AARD	1	0	1	3	0	1		0	0	0	0	0	0
AARS1	2018	1983	2012	1903	2074	2053		708	591	794	661	979	772
AARS2	1194	1172	1171	1139	1219	1136		376	338	432	369	388	347
AARSD1	1	0	0	2	0	0		0	0	0	0	0	0
AASDH	133	129	123	123	127	128		135	108	132	99	112	106
AASDHPPT	622	648	632	630	651	637		193	162	273	181	330	244
AASS	1	0	0	1	1	0		2	0	0	0	0	3
AATBC	21	14	18	17	22	16		2	1	2	0	3	1
AATF	705	716	775	739	794	732		596	453	714	505	757	727
AATK	13	10	14	12	13	16		35	29	36	14	18	15
ABALON	6	0	3	5	3	6		0	0	0	0	0	0
ABAT	1	4	2	4	7	4		38	35	58	37	46	49
ABCA1	38	45	41	37	38	37		1	4	2	2	1	5
ABCA10	2	2	0	0	2	0		0	1	5	1	0	0
ABCA11P	142	141	127	99	148	130		13	13	11	8	23	6
ABCA11P_1	0	0	0	0	0	0		0	0	0	0	0	0
ABCA12	1	1	3	2	1	1		0	0	0	0	0	0
ABCA13	0	0	0	0	0	0		0	1	0	0	0	0
ABCA17P	2	1	2	1	0	0		33	25	48	24	37	26
ABCA2	2293	2313	2279	2197	2327	2343		806	654	823	593	785	673
ABCA3	6	4	6	4	7	8		12	10	17	14	11	12
ABCA4	0	0	0	0	0	0		0	0	0	0	0	0
ABCA5	91	84	94	86	83	63		213	195	234	174	172	168
ABCA6	4	10	8	7	8	3		2	2	2	4	0	2
ABCA7	287	330	328	283	280	310		1159	1114	1090	940	825	892
ABCA8	1	0	0	0	0	0		0	0	2	0	0	0
ABCA9	0	2	1	0	1	1		2	0	1	1	0	0
ABCA9-AS1	0	0	0	0	0	0		0	0	0	0	0	0
ABCB1	0	0	0	0	1	0		2	5	3	3	5	2
ABCB10	1036	936	1006	888	983	934		101	80	122	98	159	152
ABCB11	5	8	6	7	10	5		26	40	37	16	14	20
ABCB11_1	0	0	0	0	0	0		0	0	0	0	0	0
ABCB4	4	9	6	5	9	6		72	75	79	56	51	53
ABCB5	0	0	0	0	0	0		0	0	0	0	0	0
ABCB6	55	48	68	47	67	58		110	98	103	91	67	80
ABCB7	317	320	322	290	378	344		279	237	340	291	339	347
ABCB8	253	249	282	271	300	261		91	96	107	103	130	112
ABCB9	17	25	24	22	22	15		23	23	18	20	22	16
ABCC1	336	368	368	301	357	305		239	180	313	177	246	209
ABCC10	545	560	541	507	561	500		263	245	299	262	319	248
ABCC11	3	1	0	0	0	1		0	1	2	0	0	0
ABCC12	0	0	0	0	0	0		0	0	0	0	0	0
ABCC13	0	0	0	0	0	0		0	0	0	0	0	0
ABCC2	1	5	4	5	6	4		56	32	71	45	53	33
ABCC3	3	0	1	0	0	0		5	4	5	2	2	0
ABCC4	125	121	118	105	129	127		137	116	198	112	205	143
ABCC5	248	276	270	262	286	233		368	354	353	276	329	266
ABCC5-AS1	0	0	0	0	0	0		0	0	1	0	0	0
ABCC6	155	148	142	122	141	156		137	131	149	143	148	125
ABCC6P1	61	39	43	33	51	50		97	83	115	97	122	104
ABCC6P2	41	27	36	28	38	32		22	16	38	16	41	29
ABCC8	0	0	0	0	0	0		0	0	0	0	0	0
ABCC9	1	1	0	1	0	1		5	5	2	3	3	2
ABCD1	136	139	116	132	124	132		283	229	270	261	317	269
ABCD1_1	0	0	0	0	0	0		0	0	0	0	0	0
ABCD2	11	16	16	13	20	12		1	1	3	2	1	1
ABCD3	724	712	762	724	806	740		238	206	293	218	336	294
ABCD4	224	226	258	242	252	234		560	530	592	524	552	505
ABCE1	2134	2125	2316	2147	2285	2129		646	509	873	594	1021	864
ABCF1	1648	1613	1806	1688	1883	1707		689	536	813	692	1003	794
ABCF1_1	0	0	0	0	0	0		0	0	0	0	0	0
ABCF1_2	0	0	0	0	0	0		0	0	0	0	0	0
ABCF1_3	0	0	0	0	0	0		0	0	0	0	0	0
ABCF1_4	0	0	0	0	0	0		0	0	0	0	0	0
ABCF1_5	0	0	0	0	0	0		0	0	0	0	0	0
ABCF1_6	0	0	0	0	0	0		0	0	0	0	0	0
ABCF2	176	175	170	185	185	160		168	131	161	123	155	133
ABCF3	562	575	583	510	560	564		563	500	552	488	587	511
ABCG1	0	0	0	0	0	0		0	0	0	0	0	0
ABCG2	1	0	0	0	0	0		2	1	1	0	2	0
ABCG4	0	0	0	0	0	0		0	0	0	0	0	0
ABCG5	0	0	0	0	0	0		0	0	0	0	0	0
ABCG8	0	0	0	0	0	0		1	2	1	0	1	0
ABHD1	0	7	11	8	6	5		8	9	12	6	9	13
ABHD10	334	328	321	307	345	325		326	290	393	309	414	371
ABHD11	170	160	180	144	189	148		749	680	775	847	804	714
ABHD11_1	0	0	0	0	0	0		0	0	0	0	0	0
ABHD11-AS1	2	1	2	1	2	1		3	2	2	0	2	0
ABHD11-AS1_1	0	0	0	0	0	0		0	0	0	0	0	0
ABHD12	400	362	394	355	386	395		170	127	202	178	229	196
ABHD12B	8	12	11	6	4	9		10	4	9	2	8	6
ABHD13	187	157	175	174	161	158		144	117	171	118	202	164
ABHD14A	109	91	94	97	101	98		124	102	150	85	117	98
ABHD14A-ACY1	0	0	0	0	0	0		0	0	0	0	0	0
ABHD14B	242	254	253	254	280	216		334	297	388	352	498	392
ABHD15	273	272	277	260	281	269		104	95	137	96	125	98
ABHD16A	789	807	891	839	811	884		179	118	224	186	238	195
ABHD16A_1	0	0	0	0	0	0		0	0	0	0	0	0
ABHD16A_2	0	0	0	0	0	0		0	0	0	0	0	0
ABHD16A_3	0	0	0	0	0	0		0	0	0	0	0	0
ABHD16A_4	0	0	0	0	0	0		0	0	0	0	0	0
ABHD16A_5	0	0	0	0	0	0		0	0	0	0	0	0
ABHD16A_6	0	0	0	0	0	0		0	0	0	0	0	0
ABHD16B	37	40	42	37	50	41		100	124	110	108	114	117
ABHD17A	380	375	404	408	475	433		875	721	855	834	800	874
ABHD17B	302	265	271	246	293	227		59	38	47	28	55	46
ABHD17C	137	155	148	163	142	138		38	27	41	25	43	36
ABHD18	247	265	265	223	267	230		150	113	189	121	161	138
ABHD2	590	574	615	503	552	518		79	69	163	83	182	133
ABHD3	448	371	450	442	468	430		185	145	243	149	250	200
ABHD4	36	42	31	34	34	40		50	40	66	38	58	55
ABHD5	136	150	162	132	151	150		68	57	56	53	92	48
ABHD6	6	11	9	11	10	9		29	27	30	27	37	43
ABHD8	74	59	71	67	75	71		116	84	125	95	142	120
ABI1	606	587	613	514	612	553		157	121	196	143	233	169
ABI2	477	503	513	446	483	494		165	162	241	227	289	254
ABI3	1	1	0	2	0	1		29	31	51	35	40	35
ABI3BP	4	7	12	13	7	10		3	1	0	2	1	0
ABITRAM	252	281	248	235	282	273		85	63	117	78	129	94
ABL1	958	903	941	879	890	844		344	312	405	304	375	330
ABL2	284	268	232	229	265	226		123	97	139	86	155	105
ABLIM1	0	0	0	0	0	0		4	4	5	5	1	7
ABLIM2	0	1	0	0	0	1		0	0	0	0	0	0
ABLIM3	0	0	0	0	0	0		8	4	9	8	8	11
ABO	1	0	0	0	0	0		0	0	0	0	0	0
ABO_1	0	0	0	0	0	0		0	0	0	0	0	0
ABR	1205	1153	1218	1054	1182	1129		803	621	966	648	1014	826
ABRA	0	1	0	1	0	0		0	1	0	0	1	1
ABRACL	870	905	935	832	901	762		924	730	1235	926	1078	1014
ABRAXAS1	111	98	95	92	86	118		20	16	28	17	32	25
ABRAXAS2	500	547	548	543	558	462		294	239	294	236	334	276
ABT1	512	557	546	461	583	476		348	295	434	298	381	333
ABT1_1	0	0	0	0	0	0		0	0	0	0	0	0
ABTB1	121	106	127	112	97	101		463	431	410	397	307	323
ABTB2	145	139	150	124	147	116		58	30	51	47	75	63
ACAA1	261	248	244	251	243	250		259	219	292	257	356	303
ACAA2	417	431	485	403	448	394		699	607	870	744	1042	850
ACACA	1082	915	1018	1037	1037	1088		397	306	533	389	514	403
ACACB	201	192	241	191	228	171		129	85	99	107	109	95
ACAD10	143	159	143	128	138	127		258	230	239	219	242	231
ACAD11	1	4	1	2	0	1		0	0	0	0	0	0
ACAD8	159	175	170	169	163	150		212	193	225	142	235	205
ACAD9	872	837	824	784	931	856		498	431	571	526	626	556
ACADL	0	0	0	0	0	0		0	0	0	0	1	0
ACADM	1081	1059	1058	1036	1134	970		289	246	435	317	548	453
ACADS	171	177	222	157	173	173		194	160	186	186	164	178
ACADSB	150	148	127	156	162	152		44	19	71	52	45	60
ACADVL	3928	3866	4156	3755	4227	3878		4555	4125	4801	3913	4789	4213
ACAN	0	0	0	0	0	0		0	0	0	0	0	0
ACAP1	28	35	37	30	27	29		2370	2428	2369	2225	1894	1961
ACAP2	1267	1210	1302	1014	1134	1108		398	282	483	315	546	428
ACAP3	536	500	477	493	529	503		529	533	503	457	468	457
ACAT1	1086	1039	1180	1108	1215	1092		618	468	794	637	932	794
ACAT2	1026	1057	1135	1055	1076	1055		386	300	550	385	510	487
ACBD3	625	615	680	569	634	591		138	96	163	105	191	164
ACBD3-AS1	4	2	2	1	1	2		1	0	4	2	0	0
ACBD4	8	9	7	13	14	12		64	63	72	80	91	88
ACBD5	253	244	266	233	279	233		30	28	40	29	52	33
ACBD6	280	269	295	267	319	318		352	297	393	331	477	427
ACBD7	5	12	5	5	11	5		13	17	28	27	28	25
ACBD7-DCLRE1CP1	0	0	0	0	0	0		0	0	0	0	0	0
ACCS	194	193	168	200	217	205		143	154	110	110	101	104
ACCSL	0	0	0	0	0	0		0	0	0	0	0	0
ACD	172	180	182	196	188	164		220	172	261	255	297	273
ACE	4	10	4	3	3	4		9	8	12	7	11	8
ACE2	0	0	0	0	0	0		0	0	0	0	0	0
ACER1	0	0	0	0	0	1		0	0	0	0	0	0
ACER2	48	47	45	49	39	51		2	1	2	3	2	0
ACER3	221	210	233	217	211	198		183	140	214	145	206	191
ACER3_1	0	0	0	0	0	0		0	0	0	0	0	0
ACHE	0	2	0	0	0	0		5	5	2	2	5	3
ACIN1	3106	3174	3220	3083	3412	3124		3516	3247	3424	3055	3202	2995
ACKR1	0	0	0	0	0	0		0	0	0	0	0	0
ACKR2	2	2	0	0	1	0		0	1	3	1	0	1
ACKR3	2	0	0	0	0	0		2	2	2	0	2	0
ACKR4	0	3	1	1	1	4		0	3	2	0	4	1
ACLY	2746	2643	2893	2671	2947	2717		1207	1045	1494	1133	1722	1475
ACLY_1	0	0	0	0	0	0		0	0	0	0	0	0
ACMSD	0	0	0	0	1	0		0	0	0	0	0	0
ACO1	306	318	323	314	337	325		108	103	128	72	171	144
ACO2	696	610	643	631	673	645		151	98	206	112	310	199
ACOD1	0	0	0	0	0	0		0	0	0	0	0	0
ACOT1	105	120	126	139	149	108		120	117	145	150	200	167
ACOT11	58	49	53	50	54	50		47	41	44	38	45	38
ACOT12	0	0	0	0	0	1		0	0	0	1	0	0
ACOT13	114	155	140	151	154	124		413	313	387	342	372	396
ACOT2	204	210	234	213	250	241		170	149	235	217	298	262
ACOT4	34	45	40	35	50	28		45	27	27	32	48	42
ACOT6	0	0	0	0	0	0		0	0	0	0	0	0
ACOT7	403	331	409	377	446	418		184	139	187	199	245	225
ACOT8	108	113	134	116	138	101		63	32	64	57	99	75
ACOT9	43	54	61	44	66	47		144	116	165	131	142	129
ACOX1	296	311	314	266	281	280		152	134	185	131	199	162
ACOX2	1	2	2	4	2	0		17	25	29	28	34	25
ACOX3	208	182	199	185	212	177		170	145	173	169	156	130
ACOXL	1	2	2	3	3	1		5	4	8	5	2	5
ACOXL-AS1	2	0	0	1	1	0		0	2	0	0	1	1
ACP1	746	751	811	754	908	771		390	310	457	397	498	449
ACP2	197	205	179	198	228	216		136	89	126	98	120	114
ACP3	310	297	290	271	298	292		435	345	546	389	479	451
ACP4	2	1	0	0	0	0		4	2	2	3	4	2
ACP5	0	0	0	0	1	0		1	2	3	2	3	0
ACP6	4	10	6	5	5	6		72	61	88	82	114	89
ACP6_1	0	0	0	0	0	0		0	0	0	0	0	0
ACP7	0	0	0	0	0	0		0	0	0	1	0	0
ACR	0	0	0	0	0	0		1	0	1	0	0	0
ACRBP	6	7	11	10	9	6		27	20	33	22	27	32
ACRV1	11	8	10	6	6	11		19	19	20	17	22	20
ACSBG1	0	5	1	2	3	0		1	1	2	1	2	0
ACSBG2	11	7	4	7	6	5		3	3	2	0	2	3
ACSF2	89	71	82	92	98	80		350	334	328	359	304	291
ACSF3	300	292	332	297	325	349		187	214	203	205	227	211
ACSL1	988	961	1063	931	1020	977		512	431	580	377	569	448
ACSL3	922	860	941	878	979	888		265	193	395	245	360	321
ACSL4	722	631	636	623	648	618		187	133	222	168	228	208
ACSL5	340	352	352	314	345	338		330	291	420	311	437	355
ACSL6	0	0	0	0	0	0		0	0	2	0	0	0
ACSM1	0	0	0	0	0	0		0	0	0	0	1	0
ACSM2A	0	0	0	0	0	0		0	0	0	0	0	0
ACSM2B	0	0	0	0	0	0		0	0	0	0	0	0
ACSM3	1	1	4	1	1	0		7	9	6	4	16	8
ACSM4	0	0	0	0	0	0		47	24	37	25	38	36
ACSM5	1	0	0	2	0	0		0	0	0	0	1	0
ACSM6	0	0	0	0	0	0		0	0	0	0	0	0
ACSS1	132	123	129	140	135	143		200	170	257	224	271	263
ACSS2	197	205	222	163	194	181		113	116	137	103	128	129
ACSS3	57	77	71	47	55	53		0	1	2	1	1	0
ACTA1	6	1	2	4	3	3		9	6	3	2	3	5
ACTA2	5	2	4	2	2	1		13	6	30	12	36	21
ACTA2-AS1	0	0	0	2	0	0		0	0	1	1	1	1
ACTB	52023	52008	56372	53069	59008	53500		67553	57846	76776	68053	79407	72872
ACTBL2	0	0	0	0	0	0		0	0	0	0	0	0
ACTC1	0	1	0	0	0	0		0	0	1	0	0	0
ACTG1	14775	15070	16315	14831	16723	14744		21562	16379	25676	20866	26919	24642
ACTG1_1	0	0	0	0	0	0		0	0	0	0	0	0
ACTG1P17	5	0	0	2	3	1		22	19	13	15	13	8
ACTG1P20	36	43	37	39	37	44		6	8	14	6	21	8
ACTG1P4	3	1	3	3	3	0		14	10	12	5	4	10
ACTG2	0	0	0	0	0	0		0	0	0	0	0	0
ACTL10	5	4	6	6	12	5		2	3	4	2	3	0
ACTL6A	983	917	1051	1013	1024	969		708	609	886	743	1004	885
ACTL6B	0	0	0	0	0	1		0	0	1	0	0	0
ACTL7A	0	0	0	0	0	0		0	0	0	0	0	0
ACTL7B	0	0	0	0	1	0		0	1	0	0	0	0
ACTL8	2	2	2	2	4	1		0	0	0	0	0	0
ACTL9	0	0	0	0	0	0		0	0	0	0	0	0
ACTL9_1	0	0	0	0	0	0		0	0	0	0	0	0
ACTN1	2849	2777	2830	2672	2921	2832		1276	1060	1546	1155	1654	1284
ACTN1-AS1	0	2	0	2	0	1		1	1	3	1	1	1
ACTN2	0	1	0	0	1	0		49	51	50	46	50	31
ACTN3	0	0	0	1	0	0		0	0	0	0	0	0
ACTN4	5348	5070	5225	4789	5322	5174		1031	874	1324	1019	1521	1188
ACTR10	325	341	318	319	393	319		262	191	321	227	294	268
ACTR1A	642	634	710	631	656	658		565	480	699	599	847	718
ACTR1B	361	371	365	368	381	391		251	233	307	228	275	253
ACTR2	7098	6846	7361	7024	7742	7097		2459	1663	3184	2231	3890	3345
ACTR3	4392	4263	4544	4080	4342	3968		1636	1255	2213	1633	2566	2188
ACTR3-AS1	0	1	0	2	2	4		0	1	2	0	1	2
ACTR3B	72	67	83	78	91	74		69	59	56	73	68	68
ACTR3BP2	0	0	0	0	0	0		0	0	0	0	0	0
ACTR3BP5	0	0	0	0	0	0		0	0	0	0	0	0
ACTR3C	16	14	18	20	26	13		11	15	19	20	14	10
ACTR5	87	81	96	77	108	99		118	109	130	127	97	95
ACTR6	237	241	257	195	226	208		136	73	191	105	130	150
ACTR8	322	317	308	285	380	326		212	176	217	214	243	179
ACTRT1	0	0	0	0	0	0		0	0	0	0	0	0
ACTRT2	0	0	0	1	0	0		0	0	0	0	0	0
ACTRT3	31	41	18	26	22	41		5	4	4	1	5	2
ACVR1	27	16	35	26	30	35		35	26	28	30	37	21
ACVR1B	226	200	219	200	234	207		128	112	159	120	150	128
ACVR1C	28	27	31	33	32	32		3	4	9	2	7	1
ACVR2A	21	18	24	18	32	21		38	40	53	29	35	37
ACVR2B	217	219	229	234	248	195		96	53	106	107	137	97
ACVR2B-AS1	2	3	1	2	3	1		5	3	3	1	3	3
ACVRL1	26	20	36	27	24	28		5	4	16	15	15	12
ACY1	19	15	12	13	21	12		2	0	3	1	6	3
ACY3	4	2	8	2	5	2		39	32	32	38	22	35
ACYP1	56	54	65	43	54	48		236	193	219	227	251	208
ACYP2	31	25	24	29	31	26		14	18	30	27	23	27
ADA	67	88	86	83	91	89		283	237	266	239	273	258
ADA2	53	53	57	48	53	62		197	169	275	217	297	255
ADAD1	0	0	0	0	0	0		0	0	0	0	0	0
ADAD2	0	0	0	0	0	0		0	0	0	0	0	0
ADAL	125	121	135	125	131	119		21	21	31	17	35	26
ADAM10	1591	1627	1622	1407	1534	1477		125	111	170	124	169	188
ADAM11	51	41	58	53	47	47		18	22	17	11	13	11
ADAM12	0	0	0	0	0	0		0	0	0	0	0	0
ADAM15	1012	990	1037	1059	1083	1073		831	624	861	656	875	738
ADAM17	384	391	393	355	371	359		54	46	76	44	149	87
ADAM18	0	0	0	0	0	0		0	0	0	0	0	0
ADAM19	0	0	0	0	0	0		0	0	0	0	0	0
ADAM2	0	0	0	0	0	0		0	0	0	0	0	0
ADAM20	0	0	0	0	0	0		1	1	0	0	0	0
ADAM20P1	0	0	0	0	0	0		2	2	2	0	2	1
ADAM21	4	3	2	2	2	1		0	0	0	0	0	0
ADAM21P1	0	0	0	1	0	0		0	0	0	0	0	0
ADAM22	24	31	25	30	37	28		33	22	42	35	44	38
ADAM23	0	0	0	0	0	0		0	0	0	0	0	0
ADAM28	8	13	9	4	6	5		78	70	87	40	40	56
ADAM29	0	0	0	0	0	0		0	0	0	0	0	0
ADAM30	0	0	0	0	0	0		0	0	0	0	0	0
ADAM32	0	0	0	0	0	0		2	2	4	0	2	2
ADAM33	0	0	0	0	0	0		11	5	12	8	4	5
ADAM3A	0	0	0	0	0	0		0	0	0	0	0	0
ADAM3B	0	0	0	0	0	0		0	0	0	0	0	0
ADAM5	0	0	0	0	0	0		0	0	0	0	0	0
ADAM6	0	0	0	0	0	0		0	0	0	0	0	0
ADAM6_1	0	0	0	0	0	0		0	0	0	0	0	0
ADAM7	0	0	0	0	0	0		0	0	0	0	0	0
ADAM8	56	57	55	43	58	57		228	178	191	180	157	162
ADAM9	178	174	172	155	167	168		76	42	94	72	139	99
ADAMDEC1	1	0	4	2	1	1		2	0	7	3	5	6
ADAMTS1	94	88	82	77	81	83		60	42	65	48	65	77
ADAMTS10	45	46	66	47	66	42		491	466	430	384	348	323
ADAMTS10_1	0	0	0	0	0	0		0	0	0	0	0	0
ADAMTS12	0	0	0	1	0	0		1	1	1	3	1	0
ADAMTS13	9	7	7	8	14	8		13	16	12	8	8	7
ADAMTS13_1	0	0	0	0	0	0		0	0	0	0	0	0
ADAMTS14	0	2	1	0	1	0		241	218	219	95	66	72
ADAMTS15	0	0	0	0	0	0		0	1	0	0	0	0
ADAMTS16	0	0	0	0	0	0		2	0	1	0	1	0
ADAMTS17	4	4	5	2	8	4		2	0	2	0	3	1
ADAMTS18	0	0	0	0	0	0		0	0	0	0	1	0
ADAMTS19	0	0	0	0	0	0		0	0	0	0	0	0
ADAMTS19-AS1	0	0	0	0	0	0		0	0	0	0	0	0
ADAMTS2	64	48	49	68	67	78		9	5	11	10	7	10
ADAMTS20	0	0	0	0	0	0		0	0	0	0	0	1
ADAMTS3	0	0	0	0	0	0		7	5	10	8	12	3
ADAMTS4	5	5	8	2	4	10		0	4	3	0	3	2
ADAMTS5	3	4	2	1	5	5		1	1	0	0	2	0
ADAMTS6	4	1	1	0	2	0		0	0	1	0	0	0
ADAMTS7	3	3	2	2	5	4		20	14	17	9	10	7
ADAMTS7P1	0	0	0	0	0	0		1	0	1	0	1	0
ADAMTS8	0	1	0	0	0	0		1	5	2	4	4	12
ADAMTS9	29	20	29	31	27	27		0	0	0	0	0	0
ADAMTS9-AS1	0	0	3	0	2	0		0	0	0	0	0	0
ADAMTS9-AS2	0	0	0	0	0	0		0	0	0	0	0	0
ADAMTSL1	0	0	0	0	0	0		0	0	0	0	0	0
ADAMTSL2	7	11	10	15	10	18		0	1	0	0	0	0
ADAMTSL3	0	0	0	0	0	0		0	0	0	0	0	0
ADAMTSL4	275	304	284	243	257	244		463	404	435	403	389	381
ADAMTSL4-AS1	1	3	2	3	0	0		0	0	5	0	1	0
ADAMTSL5	100	96	96	83	97	96		63	58	49	63	70	57
ADAP1	669	678	695	607	752	626		333	282	302	275	342	310
ADAP2	22	31	24	19	29	21		69	55	84	54	73	69
ADAR	5272	5030	5327	4690	5169	4891		1133	975	1333	1139	1610	1258
ADARB1	285	294	271	304	269	281		376	295	358	292	361	290
ADARB2	0	0	0	0	0	0		0	0	0	0	0	0
ADARB2-AS1	0	0	0	0	0	0		0	0	0	0	0	0
ADAT1	275	256	279	248	252	221		113	82	166	118	184	151
ADAT2	351	400	389	383	403	334		375	318	380	237	325	283
ADAT3	57	46	73	50	62	65		121	113	107	145	114	102
ADCK1	50	49	44	40	38	36		90	92	80	67	97	75
ADCK2	90	88	91	96	104	106		50	23	53	45	63	66
ADCK5	108	124	122	136	133	112		134	124	122	121	115	126
ADCK5_1	0	0	0	0	0	0		0	0	0	0	0	0
ADCY1	95	86	70	72	88	84		41	34	61	48	49	39
ADCY10	1	1	2	4	3	2		2	4	3	3	0	3
ADCY10P1	1	1	2	3	2	1		17	24	20	8	6	7
ADCY2	0	1	0	0	0	0		3	2	1	2	0	3
ADCY3	295	285	287	273	304	249		87	90	105	108	120	121
ADCY4	3	2	2	6	4	4		82	73	78	43	56	41
ADCY5	0	0	2	0	0	0		2	1	0	1	2	2
ADCY6	93	99	98	81	78	59		114	94	133	91	115	120
ADCY6-DT	0	0	0	0	0	0		2	0	0	0	0	0
ADCY7	544	583	590	533	586	570		196	152	232	164	299	215
ADCY8	0	0	0	0	0	0		0	0	0	0	0	0
ADCY9	568	503	530	485	561	516		115	104	144	108	138	109
ADCYAP1	0	0	0	0	0	0		0	0	0	0	0	0
ADCYAP1R1	0	0	0	0	0	0		0	0	0	0	0	0
ADD1	1468	1471	1493	1461	1587	1466		575	466	593	517	746	683
ADD2	816	766	784	701	822	754		459	344	525	455	561	494
ADD2_1	0	0	0	0	0	0		0	0	0	0	0	0
ADD3	498	482	440	482	552	510		239	198	351	252	393	335
ADD3-AS1	0	0	0	0	0	0		0	3	2	0	1	1
ADGB	0	0	0	2	0	0		0	0	0	1	0	0
ADGRA1	0	0	0	0	0	0		0	0	0	0	0	0
ADGRA1-AS1	0	0	0	0	0	0		0	0	0	0	0	0
ADGRA2	157	172	165	135	144	145		15	6	12	16	21	9
ADGRA3	197	203	200	210	221	221		387	331	386	292	314	302
ADGRB1	21	24	20	17	15	28		3	2	1	2	5	1
ADGRB2	3	1	2	1	4	2		4	4	3	4	4	3
ADGRB3	3	3	3	0	4	2		1	1	0	0	3	0
ADGRD1	4	5	3	5	6	4		4	8	3	2	1	7
ADGRD1-AS1	0	0	0	0	0	0		0	0	0	0	0	0
ADGRE1	4	7	5	3	3	1		190	159	214	144	183	177
ADGRE2	155	152	169	150	174	160		170	137	178	119	119	105
ADGRE3	0	0	0	0	0	0		6	11	11	6	8	13
ADGRE4P	2	3	2	2	2	1		202	156	207	120	128	125
ADGRE5	547	547	589	516	586	581		487	367	522	434	472	439
ADGRF1	0	0	0	0	0	0		0	0	0	0	0	0
ADGRF2	0	0	0	0	0	0		0	0	0	0	0	0
ADGRF3	12	18	16	19	13	8		18	15	14	12	10	14
ADGRF4	0	0	0	0	0	0		0	0	0	0	0	0
ADGRF5	0	0	0	0	0	0		0	0	0	0	0	0
ADGRF5-AS1	0	0	0	1	0	0		0	0	0	0	0	0
ADGRG1	0	0	0	0	0	0		5	3	2	0	3	2
ADGRG2	1	0	2	0	2	0		0	2	1	2	1	0
ADGRG3	2	4	1	2	5	4		251	226	243	169	155	147
ADGRG4	1	0	1	0	0	0		0	0	0	0	0	0
ADGRG5	36	41	43	38	42	39		213	179	257	191	228	161
ADGRG6	3	6	3	2	2	1		0	2	2	0	1	2
ADGRG7	0	0	0	0	0	0		0	0	0	0	0	0
ADGRL1	467	435	411	391	396	450		479	468	524	486	574	466
ADGRL2	1135	1056	1078	1110	1257	1240		797	635	960	687	1037	836
ADGRL3	212	181	203	193	184	155		13	11	15	5	17	7
ADGRL3_1	0	0	0	0	0	0		0	0	0	0	0	0
ADGRL3-AS1	0	0	0	0	0	0		0	0	0	0	0	0
ADGRL4	0	0	0	0	0	0		0	0	0	0	0	0
ADGRV1	0	1	0	0	0	0		0	0	0	0	1	0
ADH1A	0	0	0	0	0	0		0	0	0	0	0	0
ADH1B	2	0	0	2	2	0		0	0	0	0	2	2
ADH1C	10	7	9	7	8	1		13	3	10	10	13	10
ADH4	0	0	0	0	0	0		0	0	0	0	0	0
ADH5	902	851	920	892	931	805		440	371	589	438	663	563
ADH6	0	0	0	0	1	1		0	6	3	6	0	3
ADH7	0	0	0	0	0	0		0	0	0	0	0	0
ADHFE1	0	0	0	1	0	0		7	5	6	3	3	2
ADI1	1469	1339	1518	1383	1542	1453		700	539	890	740	1124	890
ADIG	0	0	0	0	0	0		0	0	0	0	0	0
ADIPOQ	1	0	0	1	1	1		0	0	0	0	0	0
ADIPOQ-AS1	4	2	2	3	3	1		0	0	0	0	0	0
ADIPOR1	929	924	981	856	968	919		415	305	489	346	471	422
ADIPOR2	1851	1897	1977	1881	1966	1831		1255	892	1453	1171	1558	1327
ADIRF	1	0	0	0	2	0		3	1	0	0	4	0
ADK	389	395	414	377	387	401		408	324	533	391	557	517
ADM	1	0	1	0	0	0		48	50	64	43	41	55
ADM2	21	21	20	30	30	24		10	12	13	6	18	6
ADM5	47	65	52	66	102	52		206	212	196	186	192	173
ADNP	1681	1660	1748	1583	1814	1643		562	469	609	512	680	560
ADNP2	828	848	864	783	870	769		170	133	230	164	218	175
ADNP-AS1	9	9	12	3	13	7		6	4	4	1	2	5
ADO	366	337	336	375	385	378		164	123	206	157	249	197
ADORA1	15	16	23	19	5	11		13	15	13	18	14	18
ADORA2A	0	1	0	1	0	0		0	1	0	1	3	0
ADORA2A-AS1	2	1	0	3	2	1		0	1	4	1	3	1
ADORA2B	48	50	41	49	46	38		99	55	91	61	103	78
ADORA3	4	2	1	4	4	1		31	31	38	11	19	13
ADPGK	1913	1871	1979	1769	1957	1757		736	583	775	584	708	609
ADPGK-AS1	20	12	16	11	18	13		1	0	2	2	0	6
ADPRH	93	81	108	88	97	76		78	61	104	80	113	84
ADPRHL1	4	0	0	1	2	2		13	16	17	10	17	21
ADPRHL2	242	228	275	254	265	258		230	182	197	191	284	272
ADPRM	34	40	30	28	43	30		37	22	36	34	23	32
ADRA1A	0	0	0	0	0	0		0	0	0	0	0	0
ADRA1B	0	0	0	0	0	0		1	0	0	0	0	0
ADRA1D	0	0	0	0	0	0		0	0	0	1	0	0
ADRA2A	0	0	1	0	0	0		0	1	0	0	1	0
ADRA2B	2	0	1	0	0	0		6	5	4	3	7	2
ADRA2C	19	14	13	24	16	17		23	24	10	17	25	19
ADRB1	419	431	439	437	494	396		1	2	2	6	2	5
ADRB2	12	7	10	11	16	8		28	21	27	27	29	29
ADRB3	0	0	0	0	0	0		0	0	0	0	0	0
ADRM1	837	841	885	880	972	817		1010	883	1117	922	1209	971
ADSL	816	799	819	847	965	824		643	602	748	663	917	775
ADSS1	29	27	39	22	31	25		27	19	25	23	30	30
ADSS2	889	841	895	851	979	912		205	175	298	218	403	305
ADTRP	2	0	1	0	2	0		1	0	0	1	0	0
AEBP1	44	55	44	40	36	35		389	288	406	288	313	268
AEBP2	379	333	381	369	371	331		117	70	144	91	185	144
AEN	436	425	453	416	492	441		111	91	117	120	155	132
AFAP1	5	12	14	13	15	12		0	3	0	0	0	0
AFAP1-AS1	1	1	0	0	1	1		0	3	2	1	0	0
AFAP1L1	9	9	6	7	4	5		8	7	13	8	10	12
AFAP1L2	0	0	0	0	0	0		1	0	1	0	0	1
AFDN	67	69	75	56	75	68		222	186	250	239	236	227
AFDN-DT	0	0	0	0	0	0		4	6	8	4	7	11
AFF1	1730	1575	1784	1543	1653	1695		310	250	402	283	409	332
AFF1-AS1	45	30	49	42	45	41		42	55	47	42	36	27
AFF2	19	15	14	14	14	12		24	16	29	11	28	24
AFF2_1	0	0	0	0	0	0		0	0	0	0	0	0
AFF3	384	388	375	376	358	352		73	49	101	67	87	85
AFF4	457	468	444	402	450	403		131	93	157	103	157	143
AFG1L	139	116	141	133	165	126		60	50	76	46	45	55
AFG3L1P	409	404	443	441	465	387		674	665	629	731	598	619
AFG3L2	695	695	707	709	740	688		240	197	318	209	408	330
AFM	0	0	0	0	0	0		0	0	0	0	1	0
AFMID	252	238	236	251	267	242		284	253	272	287	341	289
AFP	0	1	0	0	0	0		0	0	0	0	0	0
AFTPH	552	506	547	525	566	493		273	219	329	253	338	296
AGA	118	137	102	106	139	119		146	115	153	134	187	171
AGAP1	231	218	259	259	261	268		0	0	0	0	0	0
AGAP10P	60	63	60	77	79	70		166	116	164	113	127	110
AGAP11	27	33	23	20	28	25		125	131	93	109	86	83
AGAP12P	114	126	112	136	124	100		345	296	281	256	257	240
AGAP12P_1	0	0	0	0	0	0		0	0	0	0	0	0
AGAP1-IT1	2	0	1	1	0	0		0	0	0	0	0	0
AGAP2	292	282	337	298	326	338		140	104	156	107	132	111
AGAP2-AS1	8	15	12	6	7	8		0	4	0	0	0	1
AGAP3	538	517	498	487	586	532		267	243	285	295	293	267
AGAP4	12	15	22	19	15	12		13	6	10	7	8	7
AGAP4_1	0	0	0	0	0	0		0	0	0	0	0	0
AGAP5	1	1	1	0	2	0		3	1	0	0	0	1
AGAP6	301	304	290	330	318	262		953	876	869	760	741	715
AGAP6_1	0	0	0	0	0	0		0	0	0	0	0	0
AGAP7P	178	164	163	177	173	155		689	597	668	575	503	463
AGAP7P_1	0	0	0	0	0	0		0	0	0	0	0	0
AGAP9	7	5	13	12	13	8		5	2	4	3	5	8
AGAP9_1	0	0	0	0	0	0		0	0	0	0	0	0
AGBL1	0	0	0	0	0	0		0	0	0	0	0	0
AGBL1-AS1	0	0	0	0	0	0		0	0	0	0	0	0
AGBL2	6	7	2	5	2	6		10	3	4	2	5	8
AGBL3	7	9	9	17	17	12		9	5	6	6	7	4
AGBL4	0	0	0	0	0	0		1	0	0	0	0	0
AGBL4-AS1	0	0	0	0	0	0		0	0	0	0	0	0
AGBL4-IT1	0	0	0	0	0	0		0	0	0	0	0	0
AGBL5	239	220	235	223	273	193		149	103	150	140	191	183
AGBL5-AS1	0	0	0	0	0	0		1	0	0	0	1	0
AGER	171	157	163	182	185	153		421	438	404	386	279	313
AGER_1	0	0	0	0	0	0		0	0	0	0	0	0
AGER_2	0	0	0	0	0	0		0	0	0	0	0	0
AGER_3	0	0	0	0	0	0		0	0	0	0	0	0
AGER_4	0	0	0	0	0	0		0	0	0	0	0	0
AGER_5	0	0	0	0	0	0		0	0	0	0	0	0
AGER_6	0	0	0	0	0	0		0	0	0	0	0	0
AGFG1	918	917	969	833	875	861		335	272	391	276	359	343
AGFG2	49	38	43	40	50	46		48	55	53	71	58	52
AGGF1	265	253	291	271	291	287		238	161	251	165	303	277
AGK	170	140	180	174	179	177		89	66	124	105	112	104
AGK_1	0	0	0	0	0	0		0	0	0	0	0	0
AGL	356	343	351	340	381	350		135	128	173	108	143	126
AGMAT	107	81	81	99	102	82		50	34	61	37	74	69
AGMO	1	0	0	0	0	0		0	1	0	0	1	0
AGO1	498	445	492	447	520	495		550	415	608	432	636	523
AGO2	1279	1264	1303	1205	1218	1102		299	253	351	259	399	369
AGO3	273	295	301	299	302	293		246	204	282	200	291	231
AGO4	616	533	563	555	599	595		267	221	275	238	327	237
AGPAT1	872	831	838	795	925	862		225	156	276	255	407	284
AGPAT1_1	0	0	0	0	0	0		0	0	0	0	0	0
AGPAT1_2	0	0	0	0	0	0		0	0	0	0	0	0
AGPAT1_3	0	0	0	0	0	0		0	0	0	0	0	0
AGPAT1_4	0	0	0	0	0	0		0	0	0	0	0	0
AGPAT1_5	0	0	0	0	0	0		0	0	0	0	0	0
AGPAT1_6	0	0	0	0	0	0		0	0	0	0	0	0
AGPAT2	775	685	820	719	775	724		716	477	799	632	1064	908
AGPAT3	905	923	1010	854	934	888		618	457	681	542	807	703
AGPAT4	37	31	47	35	37	43		170	144	163	144	126	119
AGPAT4-IT1	5	3	4	7	4	3		10	19	16	12	11	8
AGPAT5	1211	1194	1329	1227	1343	1247		312	243	394	285	420	351
AGPS	1262	1146	1259	1129	1257	1194		273	204	320	243	431	339
AGR2	0	0	0	0	0	0		0	0	0	0	0	1
AGR3	0	0	0	0	0	0		0	0	0	0	0	0
AGRN	1033	1045	1053	919	1029	1004		181	180	219	153	192	166
AGRP	3	0	0	1	1	0		0	0	0	0	1	0
AGT	1377	1387	1523	1314	1401	1358		423	387	462	454	594	541
AGTPBP1	205	209	232	169	223	203		190	149	226	173	201	193
AGTR1	0	0	0	0	0	0		0	0	0	0	0	0
AGTR2	0	0	0	0	0	0		0	0	0	0	0	0
AGTR2_1	0	0	0	0	0	0		0	0	0	0	0	0
AGTRAP	230	225	231	219	252	214		274	220	325	264	359	298
AGXT	0	0	0	0	0	1		3	1	0	0	0	0
AGXT2	0	0	0	0	0	0		0	0	0	0	0	0
AHCTF1	1932	1826	2045	1930	2125	1968		378	332	446	370	442	411
AHCTF1P1	1051	1016	1006	949	1060	1019		74	54	115	66	115	79
AHCY	1708	1574	1610	1609	1781	1681		474	333	547	433	691	564
AHCYL1	1243	1186	1307	1204	1326	1289		385	235	495	350	552	422
AHCYL2	72	62	69	70	57	70		30	15	32	16	37	32
AHDC1	261	205	246	208	215	215		96	69	90	67	75	67
AHI1	267	284	290	269	294	288		354	294	431	276	250	259
AHNAK	2227	1809	2258	1730	1758	1491		341	260	394	260	391	332
AHNAK2	38	38	51	18	35	29		7	7	11	5	7	7
AHR	173	167	169	132	135	138		73	57	96	53	85	79
AHRR	1425	1373	1488	1372	1534	1291		852	798	851	792	919	862
AHSA1	1855	1788	2010	1873	2010	1825		1016	789	1257	921	1372	1131
AHSA2P	413	434	399	451	461	403		1766	1739	1709	1527	1418	1281
AHSG	0	0	0	0	0	0		0	0	0	0	0	0
AHSP	0	0	0	0	0	0		0	0	0	0	0	0
AICDA	0	0	0	0	0	0		0	0	0	0	0	0
AIDA	585	527	581	563	561	556		142	151	171	133	170	154
AIF1	248	282	299	271	282	295		2989	2639	3247	2783	2436	2534
AIF1_1	0	0	0	0	0	0		0	0	0	0	0	0
AIF1_2	0	0	0	0	0	0		0	0	0	0	0	0
AIF1_3	0	0	0	0	0	0		0	0	0	0	0	0
AIF1_4	0	0	0	0	0	0		0	0	0	0	0	0
AIF1_5	0	0	0	0	0	0		0	0	0	0	0	0
AIF1L	10	9	7	12	17	7		3	2	6	2	6	1
AIFM1	404	420	434	414	463	381		518	393	616	454	712	611
AIFM2	193	210	234	193	218	180		134	94	178	116	249	182
AIFM3	53	51	55	48	64	47		213	213	225	169	183	175
AIG1	521	538	565	487	564	491		1035	881	1237	875	1121	1024
AIM2	1	1	0	2	2	0		3	9	5	2	7	7
AIMP1	623	727	753	677	752	715		677	542	652	571	636	650
AIMP2	220	222	186	206	256	247		126	83	160	117	218	153
AIP	276	265	310	258	302	244		657	524	710	614	656	577
AIPL1	0	0	0	0	0	0		0	0	0	0	1	0
AIRE	0	1	0	0	0	0		0	0	0	1	0	0
AIRN	0	0	0	0	0	1		0	1	0	1	0	0
AJAP1	0	0	0	0	0	0		0	0	0	0	0	0
AJM1	30	19	40	29	47	38		47	27	45	26	36	44
AJUBA	33	44	37	41	30	36		12	7	16	9	20	7
AK1	165	176	209	217	205	172		204	240	241	163	186	185
AK2	4019	3856	4098	3922	4404	4054		5265	4183	6312	5691	7527	6551
AK3	797	732	784	733	844	752		163	116	192	154	230	156
AK4	44	62	43	55	65	46		118	96	168	124	187	179
AK5	0	0	0	0	0	0		2	5	10	4	7	5
AK6	219	236	226	259	264	235		283	218	351	291	356	310
AK6_1	0	0	0	0	0	0		0	0	0	0	0	0
AK7	0	1	1	0	0	0		2	1	1	0	2	1
AK8	0	0	0	0	0	0		2	1	1	2	0	2
AK9	35	19	39	30	34	28		18	14	25	16	18	24
AKAIN1	0	0	0	0	0	0		0	0	0	0	0	0
AKAP1	1294	1373	1385	1296	1365	1296		466	432	529	418	523	477
AKAP10	392	421	456	441	436	435		184	124	205	156	219	155
AKAP11	340	335	396	281	341	335		124	107	162	125	165	169
AKAP12	0	2	1	2	3	0		0	0	2	2	1	0
AKAP13	553	518	607	436	520	453		113	71	123	80	129	109
AKAP14	0	0	0	0	0	0		1	2	1	2	1	0
AKAP17A	603	611	632	571	579	543		1652	1462	1650	1375	1415	1304
AKAP17A_1	0	0	0	0	0	0		0	0	0	0	0	0
AKAP3	0	0	0	0	0	0		0	3	0	0	1	3
AKAP4	0	0	0	0	0	0		0	0	0	0	0	0
AKAP4_1	0	0	0	0	0	0		0	0	0	0	0	0
AKAP5	4	7	9	4	3	13		4	5	5	0	6	6
AKAP6	0	0	1	0	0	0		0	1	0	0	0	0
AKAP7	76	94	90	91	103	102		32	19	37	25	40	32
AKAP8	676	660	647	635	714	651		579	496	547	522	564	511
AKAP8L	764	777	824	745	835	862		1485	1371	1417	1224	1068	1158
AKAP9	540	464	542	467	441	448		454	418	530	379	439	378
AKIP1	136	162	155	131	166	142		205	142	210	162	182	202
AKIRIN1	827	754	777	690	831	732		185	129	263	175	334	284
AKIRIN2	430	419	451	476	556	513		408	335	434	350	442	343
AKNA	474	503	471	391	464	414		608	612	712	532	631	591
AKNAD1	0	1	0	0	0	0		0	0	0	0	0	0
AKR1A1	324	361	358	345	352	331		389	283	399	367	434	337
AKR1B1	441	478	439	458	477	418		186	141	272	211	399	284
AKR1B10	0	0	0	0	0	0		0	0	0	0	0	0
AKR1B15	0	0	0	0	0	0		0	0	0	0	0	0
AKR1C1	209	198	194	153	167	140		171	157	180	146	226	165
AKR1C1_1	0	0	0	0	0	0		0	0	0	0	0	0
AKR1C2	113	101	125	91	113	79		239	198	284	199	330	228
AKR1C2_1	0	0	0	0	0	0		0	0	0	0	0	0
AKR1C3	19	43	37	22	18	24		239	195	284	177	287	213
AKR1C3_1	0	0	0	0	0	0		0	0	0	0	0	0
AKR1C4	3	3	1	4	2	4		0	1	1	2	1	3
AKR1C4_1	0	0	0	0	0	0		0	0	0	0	0	0
AKR1C6P	1	0	0	0	0	0		0	0	0	0	0	0
AKR1C8P	0	0	0	2	0	0		1	0	2	4	2	2
AKR1C8P_1	0	0	0	0	0	0		0	0	0	0	0	0
AKR1D1	0	0	0	0	0	0		0	0	0	0	0	0
AKR1E2	44	49	35	42	44	41		15	9	6	8	17	14
AKR7A2	821	761	801	758	863	807		182	139	294	212	320	293
AKR7A2P1	14	5	5	6	10	8		0	0	0	2	1	1
AKR7A3	15	9	15	17	15	13		24	22	17	12	18	22
AKR7L	15	9	16	22	14	17		32	14	16	10	19	19
AKT1	1642	1721	1831	1724	1946	1869		2155	1907	2264	2010	2276	2065
AKT1S1	263	231	280	253	277	264		373	255	398	346	451	464
AKT2	1614	1565	1683	1623	1833	1638		504	380	637	539	882	624
AKT3	178	166	163	136	152	179		91	69	117	77	166	93
AKTIP	19	18	19	15	18	26		33	20	35	26	46	31
ALAD	534	500	587	513	500	500		272	252	350	300	476	320
ALAS1	1441	1507	1552	1424	1570	1521		1233	1043	1402	1133	1623	1347
ALAS2	0	0	0	0	0	0		0	0	0	0	0	0
ALB	1	0	0	1	0	0		7	1	7	4	3	1
ALCAM	889	929	894	845	967	908		381	372	480	419	494	432
ALDH16A1	454	444	474	458	521	414		1004	894	937	835	894	789
ALDH18A1	693	720	759	656	791	771		224	208	326	242	393	333
ALDH1A1	13	8	7	9	13	7		1	0	3	1	1	0
ALDH1A2	0	0	0	0	0	0		1	0	1	0	0	0
ALDH1A3	4	2	3	2	5	4		0	1	1	0	3	1
ALDH1B1	289	294	294	280	296	323		142	130	156	148	175	160
ALDH1L1	0	0	0	0	0	0		0	1	1	0	0	0
ALDH1L1-AS1	0	0	0	0	0	0		1	0	0	0	0	0
ALDH1L1-AS2	0	0	0	0	0	0		0	0	0	0	0	0
ALDH1L2	265	270	289	277	277	271		30	14	20	12	17	20
ALDH2	301	302	334	324	338	302		485	425	561	452	613	502
ALDH3A1	4	2	1	4	2	4		17	8	9	18	15	14
ALDH3A2	554	586	602	595	626	608		861	774	1014	850	1139	996
ALDH3B1	197	177	204	189	192	185		274	232	266	199	237	179
ALDH3B2	0	0	1	0	1	0		0	0	0	0	0	0
ALDH4A1	90	97	121	89	106	112		52	62	73	57	71	70
ALDH5A1	684	629	641	661	698	649		245	208	305	261	325	264
ALDH6A1	80	91	83	79	68	75		34	30	35	44	76	46
ALDH7A1	11	4	10	3	10	5		35	24	38	33	41	35
ALDH8A1	0	0	2	0	1	3		51	48	54	47	52	45
ALDH9A1	927	901	987	854	970	923		280	180	324	235	401	319
ALDOA	305	264	302	291	319	305		63	31	73	53	129	94
ALDOB	1	1	2	0	1	1		0	0	0	0	0	0
ALDOC	154	124	191	126	126	138		71	61	94	84	61	80
ALG1	135	117	144	128	152	117		39	25	56	62	86	69
ALG10	67	61	60	58	52	77		34	36	45	36	53	53
ALG10B	145	125	139	126	145	139		74	55	90	73	107	77
ALG11	58	58	46	53	48	65		27	30	47	16	35	34
ALG12	142	160	173	176	168	148		157	131	158	147	172	175
ALG13	182	179	161	154	186	137		226	198	236	200	227	203
ALG14	88	80	85	75	93	89		70	50	80	70	79	73
ALG14-AS1	0	0	0	0	0	0		0	0	0	0	0	0
ALG1L	1	0	1	0	0	0		2	0	1	2	1	1
ALG1L2	0	0	0	0	1	0		2	2	2	3	4	4
ALG1L9P	1	3	0	5	1	1		0	0	2	2	1	1
ALG2	212	233	212	196	221	192		286	249	320	252	261	261
ALG3	529	544	604	582	649	565		801	698	914	875	1148	928
ALG5	194	189	204	151	194	172		321	321	451	340	491	387
ALG6	158	145	168	138	144	148		148	124	215	165	145	169
ALG8	398	405	429	417	492	396		566	491	653	490	621	610
ALG9	170	172	185	173	158	172		199	161	238	204	247	177
ALG9_1	0	0	0	0	0	0		0	0	0	0	0	0
ALK	0	0	0	0	0	0		0	1	0	0	0	0
ALKAL1	2	1	1	2	5	1		31	16	43	20	38	43
ALKAL2	0	1	1	0	1	1		2	0	2	0	1	2
ALKBH1	179	194	190	191	204	176		106	73	116	97	153	119
ALKBH2	57	53	59	70	69	79		211	201	207	195	215	189
ALKBH3	138	173	146	167	164	141		102	99	144	102	123	127
ALKBH3-AS1	1	1	2	1	3	0		2	0	1	0	2	1
ALKBH4	93	99	105	82	113	111		98	81	77	74	79	83
ALKBH5	575	531	642	578	661	597		453	317	601	463	749	649
ALKBH6	125	120	125	136	143	152		297	284	275	248	240	257
ALKBH7	85	77	82	85	106	99		98	74	118	91	146	143
ALKBH8	139	133	147	170	134	137		71	60	88	66	108	85
ALLC	0	0	0	0	0	0		0	0	1	0	0	0
ALMS1	215	202	197	189	205	189		101	83	99	76	115	88
ALMS1-IT1	9	3	3	8	10	5		9	6	13	10	9	4
ALMS1P1	0	0	0	0	0	1		0	2	2	0	0	1
ALOX12	49	56	49	46	49	34		3	4	8	4	6	6
ALOX12-AS1	8	10	9	8	9	6		9	6	6	11	16	9
ALOX12B	0	0	0	0	0	0		1	3	3	4	3	2
ALOX12P2	3	3	4	2	3	1		9	1	1	4	3	4
ALOX15	12	11	16	9	18	18		2	1	1	0	0	1
ALOX15B	0	0	0	0	0	0		0	0	0	0	1	0
ALOX15P1	0	0	0	2	2	1		0	1	1	1	5	1
ALOX5	2	1	0	0	1	2		66	53	50	56	51	41
ALOX5_1	0	0	0	0	0	0		0	0	0	0	0	0
ALOX5AP	597	569	642	520	565	534		14233	11890	16627	12897	14961	13571
ALOXE3	0	0	0	0	0	0		1	0	0	0	1	0
ALPG	0	0	0	0	0	0		1	0	0	0	0	0
ALPI	0	0	0	0	0	0		0	0	0	0	0	0
ALPK1	116	145	143	135	152	139		157	164	186	155	161	152
ALPK2	0	0	0	0	0	0		0	0	0	0	1	0
ALPK3	443	390	436	372	417	386		0	5	2	1	0	1
ALPL	0	0	1	0	0	0		0	0	0	0	0	0
ALPP	0	0	0	0	0	0		0	0	1	0	0	1
ALS2	246	242	253	214	291	275		172	169	186	118	153	123
ALS2CL	8	12	9	12	11	6		13	22	23	6	6	6
ALX1	227	194	202	244	261	234		0	0	0	0	0	0
ALX3	35	32	29	27	36	36		1	1	8	2	10	4
ALX4	48	50	60	45	48	56		0	0	0	0	0	0
ALYREF	1710	1690	1789	1756	1949	1757		1950	1748	2316	2007	2334	2151
AMACR	10	12	5	7	14	11		2	2	4	3	5	3
AMBN	0	0	0	0	0	0		0	0	0	0	0	0
AMBP	2	0	1	1	0	1		0	1	1	0	0	0
AMBRA1	387	370	374	333	389	341		152	113	161	149	194	168
AMD1	1809	1787	1864	1734	1996	1771		496	349	671	504	869	728
AMDHD1	1	1	3	8	5	3		8	3	4	6	7	6
AMDHD2	118	106	127	132	118	123		65	58	75	50	101	80
AMELX	0	0	0	0	0	0		0	0	0	0	0	0
AMELY	0	0	0	0	0	0		0	0	0	0	0	0
AMER1	95	92	86	82	99	117		59	57	53	55	90	64
AMER2	0	0	0	0	0	0		0	0	0	0	0	0
AMER3	0	0	0	0	0	0		0	0	0	0	0	0
AMFR	233	253	265	238	222	238		237	173	295	197	334	282
AMH	12	12	12	15	22	15		115	94	88	74	87	76
AMHR2	0	0	1	0	0	0		0	0	0	0	0	0
AMIGO1	38	40	43	51	44	48		11	3	10	11	13	14
AMIGO2	7	9	15	12	11	10		6	6	10	6	3	1
AMIGO3	153	153	168	166	165	165		66	70	69	49	85	64
AMMECR1	233	233	262	246	226	234		100	81	132	93	146	123
AMMECR1L	399	457	455	409	429	436		214	156	198	148	193	186
AMN	73	55	74	59	60	64		48	58	66	68	50	55
AMN1	13	8	10	6	10	6		12	7	15	10	14	10
AMOT	4	2	3	2	4	3		1	1	1	2	0	1
AMOTL1	356	360	352	303	334	313		161	128	234	180	243	187
AMOTL2	0	2	1	0	2	0		1	0	1	1	2	0
AMPD1	0	0	0	0	0	0		0	1	1	0	0	0
AMPD2	685	608	668	667	736	741		507	486	509	474	490	433
AMPD3	60	60	56	64	89	62		133	101	124	74	107	86
AMPH	1	3	2	3	0	0		0	1	1	0	1	0
AMT	30	35	40	46	31	27		177	185	152	143	147	117
AMTN	0	0	0	0	0	0		0	0	0	0	0	0
AMY1A	40	47	35	13	32	34		62	58	48	53	25	33
AMY1B	26	31	26	13	20	27		36	41	32	31	19	19
AMY1C	49	52	42	14	39	39		76	68	49	63	31	32
AMY2A	12	4	18	6	15	6		50	32	40	24	14	17
AMY2B	66	75	77	74	75	73		233	223	246	173	154	137
AMZ1	2	0	0	1	1	0		0	0	0	1	0	0
AMZ2	89	90	95	81	91	73		358	321	421	355	436	405
AMZ2_1	0	0	0	0	0	0		0	0	0	0	0	0
AMZ2P1	18	20	17	22	21	25		69	77	92	85	77	75
ANAPC1	2069	1887	1884	1816	1985	2021		500	413	564	448	619	546
ANAPC10	110	106	107	112	114	108		106	79	106	110	110	103
ANAPC11	342	312	377	349	357	300		326	236	362	315	435	378
ANAPC13	371	443	445	408	463	413		407	285	493	375	506	468
ANAPC15	71	80	87	81	108	67		43	29	63	39	104	74
ANAPC16	444	476	489	459	515	432		669	618	703	584	732	595
ANAPC1P1	72	63	54	56	55	57		2	1	5	1	1	2
ANAPC2	487	492	490	435	497	481		755	678	769	678	748	677
ANAPC4	603	586	581	589	616	623		464	428	481	388	409	409
ANAPC5	2054	2181	2169	2021	2147	2025		1847	1584	1895	1614	1917	1719
ANAPC5_1	0	0	0	0	0	0		0	0	0	0	0	0
ANAPC7	956	922	1016	930	1048	962		1430	1355	1303	1279	1209	1184
ANG	2	0	1	1	5	0		0	1	1	0	4	3
ANGEL1	305	325	334	303	363	323		238	225	294	296	293	300
ANGEL2	245	220	248	223	237	219		159	112	162	125	138	108
ANGPT1	1	0	0	0	0	0		14	14	12	3	14	17
ANGPT2	1	0	0	1	2	1		2	3	1	3	1	3
ANGPT4	3	3	3	0	0	2		0	0	0	0	0	0
ANGPTL1	0	0	0	0	0	0		0	0	0	0	0	0
ANGPTL2	0	1	0	0	2	0		0	0	1	0	0	0
ANGPTL3	0	0	0	1	1	0		0	0	0	0	0	0
ANGPTL4	1	0	2	1	2	0		3	4	7	5	5	4
ANGPTL5	0	0	0	0	0	0		0	0	0	0	0	0
ANGPTL6	1	0	0	2	2	0		12	19	24	11	11	15
ANGPTL7	0	0	0	1	0	0		0	0	0	0	0	0
ANGPTL8	0	0	0	0	0	0		0	0	0	0	0	0
ANHX	0	0	0	0	0	0		0	0	0	0	0	0
ANK1	21	16	16	18	21	16		0	1	1	1	2	2
ANK2	9	15	24	19	20	21		24	17	16	8	7	7
ANK3	8	4	4	5	6	3		1	3	1	5	3	2
ANKAR	30	18	19	21	26	26		13	10	13	13	19	8
ANKDD1A	28	38	18	24	22	16		17	14	8	13	12	16
ANKDD1B	0	0	1	0	0	2		0	0	0	1	0	3
ANKEF1	27	22	26	22	17	28		12	9	10	10	17	12
ANKFN1	0	0	0	0	1	0		0	0	1	0	0	1
ANKFY1	1011	1052	1130	1012	1039	1008		744	619	786	674	750	672
ANKH	92	92	87	65	85	80		195	186	271	198	261	246
ANKHD1	67	47	79	79	77	65		192	179	190	172	171	159
ANKHD1-EIF4EBP3	5	7	11	8	6	7		25	20	31	14	21	23
ANKIB1	314	339	368	315	298	316		313	244	355	290	349	314
ANKK1	0	0	0	0	0	0		1	0	0	0	0	0
ANKLE1	397	385	428	397	462	435		242	187	257	259	386	260
ANKLE2	580	589	604	565	589	564		762	621	788	652	773	626
ANKMY1	241	253	253	220	295	237		120	128	131	112	152	113
ANKMY2	177	183	225	178	188	166		189	156	169	123	181	127
ANKRA2	32	45	45	43	49	39		63	64	74	61	60	63
ANKRD1	0	0	0	0	0	0		0	0	0	1	0	0
ANKRD10	249	288	263	290	329	253		1585	1541	1627	1272	1383	1354
ANKRD11	1566	1477	1648	1446	1519	1419		946	810	995	809	969	785
ANKRD12	418	397	396	385	373	364		166	96	175	127	135	112
ANKRD13A	552	502	483	469	495	479		472	387	481	389	494	448
ANKRD13B	34	27	33	38	31	42		100	97	107	113	116	109
ANKRD13C	180	202	237	210	239	218		108	76	123	85	143	136
ANKRD13D	971	991	1000	996	1126	987		1321	1304	1164	1283	1045	1029
ANKRD16	38	28	31	35	42	51		22	19	15	21	24	32
ANKRD17	1904	1853	1984	1714	1958	1773		520	460	617	450	581	482
ANKRD18A	373	349	352	381	404	367		51	47	51	49	41	34
ANKRD18B	200	155	173	193	243	209		164	187	211	199	123	155
ANKRD18CP	50	50	53	52	48	51		47	27	70	44	58	62
ANKRD18DP	51	56	60	50	64	45		108	96	76	94	83	84
ANKRD19P	28	34	27	24	32	27		99	77	93	97	78	92
ANKRD2	0	0	0	0	0	0		1	0	0	0	0	0
ANKRD20A1	5	5	3	8	8	7		2	3	5	1	5	1
ANKRD20A11P	1	0	2	0	0	1		1	0	0	1	1	0
ANKRD20A12P	2	5	7	0	3	3		1	1	1	0	0	1
ANKRD20A19P	0	0	0	0	0	0		0	0	0	0	0	0
ANKRD20A2	6	4	7	8	8	8		3	3	5	1	5	1
ANKRD20A3	6	4	7	8	8	9		3	2	5	1	5	1
ANKRD20A4	2	0	0	0	0	0		0	0	1	1	1	0
ANKRD20A4-ANKRD20A20P	5	0	4	1	7	5		15	17	13	11	16	6
ANKRD20A5P	1	2	0	0	1	0		1	0	0	2	0	0
ANKRD20A8P	2	2	1	2	6	2		1	2	1	0	3	1
ANKRD20A8P_1	0	0	0	0	0	0		0	0	0	0	0	0
ANKRD20A9P	0	3	0	0	1	0		1	1	0	1	0	0
ANKRD22	53	59	57	32	42	37		134	119	163	109	149	138
ANKRD23	29	22	36	26	23	31		30	28	25	35	35	31
ANKRD24	11	12	9	5	13	12		25	24	22	19	18	20
ANKRD26	259	210	237	173	242	216		24	19	49	29	35	20
ANKRD26P1	0	0	0	0	0	0		0	2	1	0	0	0
ANKRD26P3	12	12	13	11	21	18		14	12	22	9	14	16
ANKRD27	849	899	907	886	901	908		484	395	579	485	631	539
ANKRD28	483	490	504	473	497	459		292	243	320	225	323	316
ANKRD29	0	0	2	0	0	0		3	5	4	5	3	2
ANKRD30A	0	0	0	0	0	0		0	0	0	0	0	0
ANKRD30B	0	0	0	0	0	0		0	0	0	0	0	0
ANKRD30BL	0	0	0	0	0	0		0	0	0	0	0	0
ANKRD30BP2	0	0	0	0	0	0		0	0	0	0	0	0
ANKRD30BP3	0	0	0	0	0	0		0	0	0	0	0	0
ANKRD31	0	0	0	1	0	0		1	2	2	4	1	1
ANKRD33	0	0	0	0	0	0		0	0	0	0	0	0
ANKRD33B	491	431	483	458	493	449		253	211	330	258	442	339
ANKRD34A	2	0	6	2	2	2		1	3	1	4	2	4
ANKRD34A_1	0	0	0	0	0	0		0	0	0	0	0	0
ANKRD34B	3	1	2	0	1	2		15	6	17	10	8	8
ANKRD34C	0	0	0	0	0	0		0	0	0	0	0	0
ANKRD34C-AS1	0	0	0	0	0	0		0	0	0	0	0	0
ANKRD35	11	12	14	6	11	4		21	15	14	19	26	35
ANKRD35_1	0	0	0	0	0	0		0	0	0	0	0	0
ANKRD36	464	459	498	541	485	497		153	127	143	140	169	122
ANKRD36B	334	315	353	363	395	371		186	155	176	166	181	157
ANKRD36BP1	0	0	0	0	0	0		0	0	0	0	0	0
ANKRD36BP2	2	2	3	1	1	4		0	1	2	2	0	0
ANKRD36C	267	174	251	195	223	192		41	31	62	39	40	37
ANKRD37	6	2	2	0	4	4		2	1	2	3	6	4
ANKRD39	122	101	115	93	118	104		34	37	32	35	52	33
ANKRD40	615	611	605	612	621	586		225	152	222	211	302	260
ANKRD40CL	0	0	0	0	1	0		0	0	0	0	0	0
ANKRD42	126	139	145	123	134	133		97	76	99	81	95	87
ANKRD44	323	290	315	267	311	295		126	120	155	94	140	104
ANKRD44-AS1	0	0	0	0	0	0		0	0	0	0	0	0
ANKRD44-IT1	0	0	2	0	0	1		1	1	2	1	0	0
ANKRD45	4	3	8	7	3	5		2	2	2	1	2	4
ANKRD46	141	116	158	145	153	125		56	27	74	46	88	70
ANKRD49	151	149	182	172	180	172		203	185	211	175	208	191
ANKRD50	355	353	342	333	373	323		73	39	86	66	110	86
ANKRD52	1197	1157	1250	1128	1268	1195		224	153	235	213	297	243
ANKRD53	2	1	1	3	1	0		1	2	1	1	2	1
ANKRD53_1	0	0	0	0	0	0		0	0	0	0	0	0
ANKRD54	221	216	238	246	225	264		232	203	270	243	257	250
ANKRD55	18	17	10	12	21	18		13	18	23	13	17	13
ANKRD6	22	20	19	19	15	23		93	90	95	72	84	79
ANKRD60	0	0	0	0	0	0		0	0	0	0	0	0
ANKRD61	7	3	8	4	7	5		3	3	0	2	1	0
ANKRD62	0	1	1	1	1	0		0	0	0	0	1	0
ANKRD62P1-PARP4P3	2	0	1	1	1	2		4	5	2	2	2	5
ANKRD63	243	230	207	200	205	218		13	6	24	15	19	13
ANKRD65	0	0	0	0	0	1		0	0	0	0	0	0
ANKRD66	0	0	0	0	0	0		0	0	0	0	0	0
ANKRD7	1	1	3	0	0	1		0	0	0	0	0	0
ANKRD9	107	94	102	97	97	90		114	93	91	93	83	96
ANKS1A	387	422	425	358	419	404		138	124	162	110	155	105
ANKS1B	0	0	0	1	0	0		0	1	0	0	0	1
ANKS3	85	86	95	99	116	80		300	308	302	280	206	247
ANKS4B	0	0	0	0	0	0		0	0	0	1	1	0
ANKS6	84	92	97	90	102	82		390	374	373	341	362	342
ANKUB1	3	0	0	0	0	3		0	0	0	0	0	0
ANKZF1	414	383	413	349	406	365		510	443	504	431	394	410
ANLN	1780	1729	1760	2009	2168	2000		239	173	267	311	445	387
ANO1	0	0	0	0	0	0		0	0	0	0	0	1
ANO10	64	72	73	76	78	66		59	42	87	52	113	86
ANO2	0	0	0	0	0	0		0	0	0	0	0	0
ANO3	0	0	0	0	0	0		0	0	0	0	0	0
ANO3-AS1	0	0	0	0	0	0		0	0	0	0	0	0
ANO4	0	0	0	0	0	0		0	0	0	0	0	0
ANO4_1	0	0	0	0	0	0		0	0	0	0	0	0
ANO5	0	1	1	0	0	0		35	22	41	27	61	40
ANO6	2148	2018	2120	1831	1976	1972		108	82	144	84	157	138
ANO7	14	10	13	13	6	12		0	3	5	1	2	2
ANO8	48	51	48	46	49	55		103	91	100	79	110	97
ANO9	4	10	10	8	8	9		81	74	81	67	59	69
ANOS1	23	24	24	20	25	15		56	54	78	44	82	65
ANP32A	3058	3009	3202	2998	3418	3175		1310	1003	1391	1300	1635	1505
ANP32A-IT1	9	2	14	8	4	10		0	0	0	0	0	1
ANP32AP1	152	141	154	142	162	165		54	33	41	44	58	58
ANP32B	2963	2772	3215	2984	3287	2971		4722	3602	5452	4461	5540	5280
ANP32C	143	136	143	141	170	137		91	66	80	81	96	88
ANP32D	7	7	8	7	9	4		2	3	3	2	5	3
ANP32E	3923	3941	4094	4737	5265	4555		621	460	749	695	1048	862
ANP32E_1	0	0	0	0	0	0		0	0	0	0	0	0
ANPEP	483	473	519	432	437	406		301	287	320	190	265	218
ANTKMT	96	81	87	89	103	98		193	177	192	191	211	197
ANTXR1	14	15	5	11	9	13		4	1	5	0	3	1
ANTXR2	350	342	331	260	308	303		251	227	379	199	274	280
ANTXRL	1	0	0	0	0	1		1	1	1	0	0	0
ANTXRL_1	0	0	0	0	0	0		0	0	0	0	0	0
ANTXRLP1	0	0	0	0	0	0		0	0	0	0	0	0
ANTXRLP1_1	0	0	0	0	0	0		0	0	0	0	0	0
ANXA1	202	181	212	151	164	150		183	123	253	158	273	224
ANXA10	0	0	0	0	0	0		2	0	0	0	0	0
ANXA11	1134	1066	1178	1024	1163	1045		1251	1111	1480	1235	1581	1403
ANXA13	0	0	0	0	0	0		0	0	0	0	0	0
ANXA2	333	285	352	301	361	278		201	186	238	230	289	264
ANXA2P1	10	19	11	14	11	12		1	1	4	1	7	2
ANXA2P2	277	259	289	256	284	230		73	62	123	90	163	105
ANXA2P3	1	0	0	0	0	0		0	1	0	0	1	0
ANXA2R	41	28	59	47	37	39		170	172	174	176	123	138
ANXA3	1	2	2	0	1	3		5	1	4	1	3	4
ANXA4	1522	1646	1639	1585	1731	1618		914	740	1205	917	1281	1133
ANXA5	1368	1322	1487	1261	1409	1288		918	837	1256	938	1401	1123
ANXA6	456	469	444	390	455	411		227	165	231	211	300	250
ANXA7	530	514	551	482	559	480		298	206	388	301	458	409
ANXA8	11	2	7	4	4	5		16	10	14	7	9	6
ANXA8_1	0	0	0	0	0	0		0	0	0	0	0	0
ANXA8L1	11	2	5	3	4	5		14	10	14	7	8	6
ANXA8L1_1	0	0	0	0	0	0		0	0	0	0	0	0
ANXA9	28	33	37	27	32	24		5	17	5	5	10	17
AOAH	33	45	32	46	52	40		87	80	95	68	62	75
AOAH-IT1	0	0	1	0	0	0		0	0	0	0	0	0
AOC1	14	9	9	13	13	5		65	59	96	54	80	69
AOC2	7	3	3	10	3	7		31	28	20	20	33	25
AOC3	1	2	3	1	5	4		22	30	36	22	36	35
AOC4P	0	0	0	0	1	0		2	1	0	0	0	1
AOPEP	35	29	38	30	38	39		28	26	41	20	25	22
AOX1	5	7	7	2	2	2		4	4	3	2	3	2
AOX3P-AOX2P	2	2	2	0	2	0		0	0	2	0	0	0
AP1AR	236	204	253	252	273	225		60	58	94	63	109	86
AP1B1	1385	1310	1358	1210	1324	1396		961	805	1052	889	1178	1000
AP1B1P1	0	0	0	0	0	0		0	0	0	0	0	0
AP1G1	1328	1347	1417	1291	1406	1294		490	366	568	422	604	489
AP1G2	93	96	100	74	93	64		261	209	260	234	313	262
AP1M1	824	831	872	836	822	775		196	184	230	216	347	262
AP1M2	0	0	0	0	0	0		0	0	0	0	0	0
AP1S1	196	164	220	194	229	176		631	479	742	564	804	685
AP1S2	174	159	197	150	167	157		662	548	922	631	955	829
AP1S3	285	268	263	221	245	228		98	66	123	87	109	92
AP2A1	653	665	672	625	652	614		215	169	265	194	330	269
AP2A2	411	426	428	391	468	436		251	238	314	264	308	278
AP2B1	1312	1224	1363	1280	1451	1304		548	387	592	535	782	599
AP2B1_1	0	0	0	0	0	0		0	0	0	0	0	0
AP2M1	2472	2421	2543	2391	2556	2510		893	626	1060	814	1499	1172
AP2S1	1003	984	1126	1037	1207	924		1320	995	1401	1226	1336	1320
AP3B1	620	576	660	546	635	560		224	166	284	198	368	295
AP3B2	16	19	17	12	20	11		54	42	42	36	50	38
AP3D1	1887	1911	1921	1783	1993	1763		1187	1020	1254	1000	1326	1095
AP3M1	797	791	815	796	839	770		259	162	329	235	469	346
AP3M2	191	194	168	167	200	159		107	77	108	114	196	94
AP3S1	404	422	442	420	453	425		479	386	576	473	653	677
AP3S2	13	15	18	19	22	22		2	0	0	0	3	2
AP4B1	255	314	326	281	325	278		493	462	504	433	349	376
AP4B1-AS1	27	20	18	26	18	18		8	5	4	3	9	8
AP4E1	481	438	511	465	470	457		50	51	87	56	85	70
AP4M1	127	133	134	111	159	122		87	83	115	112	121	101
AP4S1	60	54	61	56	41	51		38	35	52	48	57	52
AP5B1	1215	1132	1212	1126	1252	1196		460	487	563	466	692	586
AP5M1	376	410	445	396	379	434		218	145	313	194	364	266
AP5S1	134	92	120	87	125	104		22	13	32	23	58	25
AP5Z1	667	686	591	669	663	684		553	502	561	548	496	479
APAF1	935	911	1033	858	873	846		162	102	216	131	227	165
APBA1	0	0	0	0	0	2		1	0	2	0	0	0
APBA1_1	0	0	0	0	0	0		0	0	0	0	0	0
APBA2	251	244	271	271	263	272		215	176	239	234	223	215
APBA3	123	119	109	120	130	124		139	125	140	146	187	147
APBB1	15	5	3	4	9	11		36	24	39	32	41	33
APBB1IP	1003	954	971	954	1066	986		279	235	308	260	359	295
APBB2	207	196	215	212	211	185		98	77	104	76	118	102
APBB3	89	81	80	75	91	62		384	405	382	395	331	332
APC	298	280	280	251	277	259		182	130	175	121	179	151
APC2	109	95	121	107	135	109		21	24	17	16	19	27
APCDD1	2	1	4	3	1	3		11	10	13	2	5	7
APCDD1L	0	0	0	0	0	1		0	0	0	0	0	0
APCDD1L-DT	0	0	0	0	0	1		0	0	2	0	0	0
APCS	0	0	0	0	0	0		0	0	0	0	0	0
APEH	1004	960	1053	958	1046	1060		770	621	822	749	1096	902
APELA	0	0	0	0	0	0		0	0	2	0	0	0
APEX1	1897	1923	2020	2038	2177	2108		1044	819	1119	978	1560	1281
APEX2	249	220	238	225	243	228		390	329	399	364	481	396
APH1A	2256	2379	2474	2224	2621	2359		650	440	894	677	1231	982
APH1A_1	0	0	0	0	0	0		0	0	0	0	0	0
APH1B	237	251	260	259	248	260		48	38	60	52	77	65
API5	1407	1396	1420	1391	1551	1423		657	582	820	736	997	822
APIP	252	231	224	204	245	224		198	151	281	212	367	302
APLF	11	5	14	5	13	8		10	9	16	12	11	3
APLN	7	7	7	5	4	5		4	4	8	5	11	10
APLNR	0	1	0	0	1	1		0	0	0	0	0	0
APLP1	57	67	71	48	71	54		4	1	3	4	7	4
APLP2	9201	8858	9618	8015	8829	8412		7090	5490	8816	6339	8834	7653
APMAP	396	330	375	367	363	358		267	210	318	277	305	294
APOA1	1	2	2	0	4	2		1	6	6	5	5	1
APOA1-AS	2	1	1	0	1	0		0	0	0	0	0	0
APOA2	1	3	5	0	0	1		0	0	0	0	0	0
APOA4	0	0	0	0	0	0		0	0	0	0	0	0
APOA5	0	0	0	0	0	0		0	0	0	0	0	0
APOB	0	0	0	0	0	0		0	0	0	0	0	0
APOBEC1	0	0	0	0	0	0		0	0	0	0	0	0
APOBEC2	0	0	0	2	1	0		0	1	1	0	0	2
APOBEC3A	6	6	7	1	4	3		52	49	62	61	44	41
APOBEC3A_B	0	0	0	0	0	0		0	0	0	0	0	0
APOBEC3B	47	39	49	60	46	48		128	117	187	176	212	192
APOBEC3B-AS1	0	0	0	0	0	0		1	1	0	2	1	1
APOBEC3C	341	358	362	345	363	381		222	146	320	267	415	339
APOBEC3D	16	5	8	15	17	14		23	9	20	16	26	23
APOBEC3F	20	17	15	20	9	15		17	23	23	17	34	22
APOBEC3G	55	42	31	38	24	41		116	104	155	96	108	98
APOBEC3H	1	2	2	1	1	2		33	28	28	44	31	32
APOBEC4	0	0	0	0	0	0		0	0	0	0	0	0
APOBR	309	336	343	286	280	267		1343	1184	1278	969	1138	990
APOC1	137	111	131	148	109	118		340	292	443	326	363	338
APOC1P1	5	3	3	8	4	0		1	1	6	6	9	5
APOC2	0	0	0	0	0	0		0	0	0	0	0	0
APOC3	0	0	0	0	0	0		0	0	1	0	0	0
APOC4	0	0	0	0	0	0		0	0	0	0	0	0
APOC4-APOC2	3	3	4	0	2	2		0	0	1	0	0	2
APOD	0	0	0	0	0	0		0	0	0	0	0	0
APOE	98	84	95	90	73	73		101	110	100	59	63	68
APOF	0	0	0	0	0	0		0	0	1	2	0	0
APOH	0	0	0	0	0	0		0	0	0	0	0	0
APOL1	62	59	72	55	69	54		156	118	148	111	137	126
APOL2	60	65	61	66	61	59		323	299	328	266	314	245
APOL3	10	2	3	9	8	4		52	45	48	43	41	31
APOL4	0	0	0	0	0	0		0	1	1	0	0	0
APOL5	0	0	0	0	0	0		0	0	0	0	0	0
APOL6	215	209	221	190	186	225		146	123	193	122	166	151
APOLD1	8	8	10	11	10	4		57	66	69	82	100	97
APOM	6	12	15	14	10	9		27	38	34	26	32	27
APOM_1	0	0	0	0	0	0		0	0	0	0	0	0
APOM_2	0	0	0	0	0	0		0	0	0	0	0	0
APOM_3	0	0	0	0	0	0		0	0	0	0	0	0
APOM_4	0	0	0	0	0	0		0	0	0	0	0	0
APOM_5	0	0	0	0	0	0		0	0	0	0	0	0
APOM_6	0	0	0	0	0	0		0	0	0	0	0	0
APOO	51	48	67	71	57	44		134	110	168	122	137	124
APOOL	162	151	163	159	178	180		93	58	117	80	155	113
APOOP5	1	3	2	0	2	0		2	3	3	3	9	2
APP	3603	3542	3866	3347	3749	3454		516	401	792	538	1046	782
APPBP2	312	257	312	298	334	272		105	90	150	101	157	129
APPL1	1401	1248	1354	1328	1333	1379		240	172	301	228	320	266
APPL2	87	91	100	89	90	70		55	48	61	41	68	65
APRT	723	663	753	806	848	717		406	295	457	410	578	540
APTR	28	44	47	35	44	35		246	234	283	226	250	209
APTX	271	247	274	285	282	249		291	235	320	313	333	296
AQP1	1	0	2	0	0	1		1	0	1	1	1	2
AQP10	0	0	0	0	0	0		0	0	0	0	0	0
AQP11	14	20	18	14	12	13		7	6	9	2	7	4
AQP12A	0	0	0	0	0	0		0	0	0	0	0	0
AQP12B	0	0	0	0	0	0		0	0	0	0	0	0
AQP2	0	0	0	0	0	0		0	0	0	0	0	0
AQP3	77	73	76	60	85	74		12	14	23	20	25	23
AQP4	0	0	0	0	0	0		1	0	2	0	0	4
AQP4-AS1	0	0	0	0	0	0		0	1	1	0	0	1
AQP5	0	0	0	0	0	0		0	0	0	0	0	0
AQP6	0	0	1	0	0	0		0	0	1	1	1	1
AQP7	0	0	0	0	0	0		0	1	0	0	0	0
AQP7P1	0	0	0	0	0	0		0	0	0	0	0	0
AQP7P3	0	0	0	0	0	0		0	1	3	0	1	0
AQP8	0	0	0	0	0	0		4	3	4	2	3	2
AQP9	0	0	0	0	0	1		0	1	0	0	0	0
AQR	1068	980	1025	957	1028	1031		108	93	127	122	170	143
AR	152	139	156	139	167	167		0	0	0	0	0	0
ARAF	335	361	421	349	374	371		599	514	604	586	655	587
ARAP1	1859	1977	1947	1755	1837	1819		2514	2165	2525	1822	1993	1912
ARAP1-AS2	10	9	9	6	9	10		2	2	2	0	7	3
ARAP2	84	88	100	90	79	78		25	25	35	15	29	27
ARAP3	44	47	38	43	33	44		663	649	662	550	544	526
ARC	0	1	0	0	0	1		2	3	1	0	0	0
ARCN1	1593	1546	1639	1555	1625	1495		484	363	677	430	825	668
ARCN1_1	0	0	0	0	0	0		0	0	0	0	0	0
AREG	0	0	0	0	0	0		0	1	3	0	3	0
AREL1	514	433	462	458	475	450		331	289	369	291	352	291
ARF1	4288	4201	4423	4236	4728	4230		2305	1644	2889	2271	3563	2983
ARF3	2559	2495	2672	2340	2665	2553		1386	1120	1706	1445	2332	1894
ARF4	1134	1109	1275	1108	1352	1162		538	360	678	488	858	733
ARF4-AS1	0	2	8	4	1	1		4	7	1	7	3	3
ARF5	462	438	508	450	508	456		380	295	436	360	437	384
ARF6	1255	1212	1319	1183	1384	1236		1056	830	1319	1069	1384	1352
ARFGAP1	589	539	590	592	628	560		1303	1166	1149	1191	1038	1080
ARFGAP2	1171	1089	1187	1186	1320	1163		957	738	1061	969	1137	1068
ARFGAP3	240	207	264	232	263	254		166	137	192	127	203	208
ARFGEF1	851	777	842	755	828	827		195	184	231	160	235	177
ARFGEF2	842	798	857	724	725	688		126	101	126	99	204	145
ARFGEF3	1	2	2	0	1	2		1	2	2	0	0	1
ARFIP1	286	305	325	314	334	287		106	76	155	93	183	141
ARFIP2	367	404	439	396	465	399		391	347	395	336	461	372
ARFRP1	248	261	292	272	320	289		581	492	535	574	588	552
ARG1	1	1	1	5	3	1		0	0	1	0	2	0
ARG2	2	11	10	7	8	8		4	10	8	11	13	10
ARGFX	0	0	0	1	0	0		0	0	0	1	0	1
ARGFXP2	1	0	2	2	0	2		0	0	1	1	1	0
ARGLU1	905	891	883	843	986	909		1935	1736	1829	1736	1835	1731
ARHGAP1	845	842	937	836	855	796		350	261	388	311	489	390
ARHGAP10	34	46	31	30	29	21		35	25	48	34	45	46
ARHGAP11A	1511	1552	1647	1859	1977	1874		197	161	233	233	320	282
ARHGAP11A-SCG5	0	0	0	0	0	0		0	0	0	0	0	0
ARHGAP11B	364	352	373	456	401	390		41	27	35	36	57	41
ARHGAP12	311	319	280	270	337	281		230	180	265	191	235	228
ARHGAP15	509	505	541	478	523	496		479	385	632	459	605	572
ARHGAP17	1042	984	1123	1027	1121	1098		506	450	521	465	524	503
ARHGAP18	152	145	146	132	148	149		54	41	64	43	55	49
ARHGAP19	375	333	365	440	489	425		68	38	97	87	186	137
ARHGAP19-SLIT1	0	0	0	0	0	0		1	0	0	1	1	0
ARHGAP20	1	1	2	1	1	2		0	0	1	0	0	0
ARHGAP21	301	283	302	319	305	298		62	48	81	71	93	79
ARHGAP22	1	1	0	1	0	2		18	20	24	18	14	13
ARHGAP22-IT1	0	0	0	0	0	0		0	0	0	0	0	0
ARHGAP23	207	202	225	229	270	211		27	7	21	11	35	24
ARHGAP23_1	0	0	0	0	0	0		0	0	0	0	0	0
ARHGAP24	3	2	2	1	0	1		0	1	2	2	2	1
ARHGAP25	105	101	120	117	116	135		211	154	232	115	160	147
ARHGAP26	140	148	128	125	121	119		189	156	214	176	215	195
ARHGAP26-AS1	0	0	0	0	0	0		0	0	0	0	0	0
ARHGAP26-IT1	0	0	0	0	0	1		0	0	0	0	0	0
ARHGAP27	767	741	774	686	772	650		471	424	459	375	373	400
ARHGAP27_1	0	0	0	0	0	0		0	0	0	0	0	0
ARHGAP27P1	34	31	44	37	28	30		79	70	82	74	74	62
ARHGAP27P1-BPTFP1-KPNA2P3	156	185	193	171	185	165		381	365	360	334	298	267
ARHGAP27P2	0	0	0	1	0	0		3	0	2	0	3	2
ARHGAP27P2_1	0	0	0	0	0	0		0	0	0	0	0	0
ARHGAP28	0	0	0	0	0	0		0	0	0	0	0	0
ARHGAP29	0	0	0	1	0	0		0	0	0	0	0	0
ARHGAP30	1656	1580	1771	1484	1643	1545		555	397	630	442	781	587
ARHGAP31	10	3	9	9	6	9		35	21	44	36	39	30
ARHGAP31-AS1	4	3	2	5	1	4		2	0	5	0	2	0
ARHGAP32	98	93	120	100	96	96		56	33	57	50	69	59
ARHGAP33	421	386	389	460	500	457		114	99	96	116	172	126
ARHGAP35	968	882	969	920	968	874		195	174	206	162	288	210
ARHGAP36	0	0	0	0	0	0		0	0	0	0	0	0
ARHGAP39	20	9	22	14	12	10		1	2	0	0	1	2
ARHGAP4	1540	1614	1719	1660	1747	1632		3531	3149	3477	3034	3172	2943
ARHGAP4_1	0	0	0	0	0	0		0	0	0	0	0	0
ARHGAP40	0	0	0	0	0	0		0	0	0	0	2	0
ARHGAP42	57	66	54	48	45	44		6	2	16	7	12	12
ARHGAP44	68	69	91	48	61	63		1	3	3	7	7	7
ARHGAP45	3404	3375	3582	3101	3345	3210		3440	3079	3172	2706	2899	2693
ARHGAP5	9	2	9	6	5	6		2	0	5	1	0	6
ARHGAP5-AS1	0	0	0	0	0	0		0	0	0	0	0	1
ARHGAP6	1	1	0	0	0	1		0	1	1	0	0	0
ARHGAP8	0	0	0	0	0	0		0	0	0	0	0	0
ARHGAP9	970	916	1039	945	1025	898		1392	1218	1323	1115	1110	1043
ARHGDIA	2944	2957	3141	3077	3485	3097		2804	2146	3067	2922	4193	3500
ARHGDIB	6948	6830	7497	6632	7305	6569		6070	4730	7529	6079	8407	7324
ARHGDIG	1	1	3	0	0	1		0	0	0	0	1	0
ARHGEF1	3103	3037	3220	2962	3180	3028		2294	2070	2361	1987	2121	2037
ARHGEF1_1	0	0	0	0	0	0		0	0	0	0	0	0
ARHGEF10	182	198	217	184	207	172		86	75	88	67	76	64
ARHGEF10L	103	93	105	80	89	90		49	45	47	34	39	47
ARHGEF11	715	627	638	614	688	698		161	126	177	145	159	158
ARHGEF12	187	168	195	173	190	159		6	5	5	0	6	5
ARHGEF15	0	0	0	0	0	0		0	0	1	0	0	0
ARHGEF16	33	34	30	41	24	46		61	52	62	56	57	44
ARHGEF17	229	237	229	226	253	244		40	29	37	31	27	36
ARHGEF18	1229	1158	1212	1137	1189	1245		513	495	575	521	683	568
ARHGEF19	92	90	89	74	99	87		64	55	59	65	61	56
ARHGEF2	4549	4468	4541	4271	4630	4501		1304	1049	1470	1118	1386	1235
ARHGEF25	106	103	102	103	134	120		140	107	137	129	116	128
ARHGEF26	4	5	2	2	2	2		13	9	10	11	7	12
ARHGEF26-AS1	0	0	0	0	0	0		0	1	1	0	0	0
ARHGEF28	0	0	2	1	0	1		23	12	14	6	12	6
ARHGEF3	155	190	170	151	159	134		377	285	489	361	487	474
ARHGEF33	6	9	7	6	11	7		3	4	2	4	2	3
ARHGEF34P	21	18	19	18	15	27		0	0	0	0	0	0
ARHGEF35	6	7	8	9	10	5		0	0	0	0	0	0
ARHGEF35-AS1	9	12	4	9	7	14		0	0	0	0	0	0
ARHGEF37	2	1	1	0	2	1		0	0	0	1	0	0
ARHGEF38	0	3	0	0	4	1		2	1	2	1	1	5
ARHGEF38-IT1	0	0	0	0	0	0		0	0	0	0	0	0
ARHGEF39	231	231	261	280	311	280		133	118	153	173	236	201
ARHGEF3-AS1	0	0	0	0	0	0		0	0	0	0	0	0
ARHGEF4	0	1	0	1	0	0		0	0	0	0	0	0
ARHGEF40	262	254	263	241	279	233		107	92	145	84	165	124
ARHGEF5	33	25	29	33	30	34		0	0	0	0	0	0
ARHGEF6	912	875	948	730	846	756		894	660	1123	820	1272	1102
ARHGEF7	584	504	524	479	539	526		534	477	550	526	558	463
ARHGEF7-AS1	0	0	0	0	0	0		0	0	0	0	0	0
ARHGEF7-AS2	0	0	0	0	0	0		0	0	0	0	0	0
ARHGEF9	54	76	73	78	74	82		61	55	51	55	55	70
ARHGEF9_1	0	0	0	0	0	0		0	0	0	0	0	0
ARHGEF9-IT1	0	0	0	0	0	0		0	0	0	0	0	0
ARHGEF9-IT1_1	0	0	0	0	0	0		0	0	0	0	0	0
ARID1A	2544	2347	2549	2345	2551	2285		706	552	758	580	883	688
ARID1B	922	894	908	831	968	870		219	147	208	189	280	198
ARID2	2785	2716	2770	2611	2829	2765		219	181	227	205	259	210
ARID3A	1801	1658	1762	1688	1868	1753		889	679	1090	862	1242	997
ARID3B	123	104	104	96	83	101		60	47	62	51	90	59
ARID3C	2	1	0	2	3	0		0	3	2	3	5	0
ARID4A	611	588	562	508	601	522		86	71	121	71	123	115
ARID4B	724	709	845	702	783	693		210	188	270	173	234	181
ARID5A	235	219	217	207	197	201		177	149	179	124	201	141
ARID5B	18	26	31	20	21	20		5	5	9	6	7	9
ARIH1	1192	1154	1295	1175	1191	1164		210	172	248	193	257	205
ARIH2	1446	1493	1493	1437	1579	1512		1429	1352	1566	1332	1550	1417
ARIH2OS	5	8	6	6	3	3		9	10	16	7	10	6
ARL1	387	342	386	380	373	373		226	159	287	230	287	268
ARL10	1	1	1	3	1	2		0	0	1	0	3	0
ARL11	200	198	204	176	210	187		217	214	267	253	325	257
ARL13A	2	2	0	1	1	0		0	0	1	1	1	1
ARL13B	201	218	201	179	216	188		14	11	19	20	24	26
ARL14	0	0	0	0	0	0		0	0	0	0	0	0
ARL14EP	165	129	183	164	184	169		165	145	198	155	193	177
ARL14EPL	2	0	0	0	1	0		0	1	2	1	1	2
ARL15	10	7	5	7	9	8		46	37	48	55	68	75
ARL16	343	331	343	331	403	362		482	436	502	484	521	515
ARL17A	335	317	326	301	353	361		265	237	288	275	332	279
ARL17A_1	0	0	0	0	0	0		0	0	0	0	0	0
ARL17A_2	0	0	0	0	0	0		0	0	0	0	0	0
ARL17B	97	96	109	96	105	104		118	95	131	134	155	122
ARL2	170	167	168	140	182	177		347	243	357	369	404	395
ARL2BP	284	278	289	259	312	280		125	103	177	145	193	183
ARL2-SNX15	0	0	0	0	0	0		0	0	0	0	0	0
ARL3	12	24	31	18	19	17		21	18	44	38	55	38
ARL4A	302	300	326	318	374	318		167	149	217	121	183	158
ARL4C	6	3	13	7	7	9		6	6	8	7	5	4
ARL4D	20	20	10	17	24	16		39	27	47	36	38	34
ARL5A	1247	1149	1190	1152	1217	1132		325	252	418	276	451	422
ARL5B	300	274	290	271	282	301		33	19	47	44	65	53
ARL5C	3	1	0	0	2	2		4	0	0	0	1	4
ARL6	25	34	20	45	29	43		10	4	12	19	13	16
ARL6IP1	1273	1145	1290	1458	1665	1479		1225	898	1567	1450	2245	2056
ARL6IP4	919	869	916	873	1027	956		1439	1222	1610	1465	1702	1667
ARL6IP5	779	762	820	724	770	743		420	358	495	385	529	466
ARL6IP6	433	442	431	426	459	435		93	57	98	88	166	117
ARL8A	334	333	354	334	378	351		330	265	348	341	401	392
ARL8B	2569	2618	2761	2516	2666	2634		668	547	908	657	1002	878
ARL9	0	0	0	1	0	0		10	5	7	8	3	4
ARLNC1	1	3	0	1	0	1		1	0	1	2	1	1
ARMC1	556	570	609	599	675	645		181	157	223	190	275	227
ARMC10	302	273	298	305	379	256		120	93	153	94	164	144
ARMC12	4	2	5	4	6	4		8	8	8	6	7	5
ARMC2	13	16	21	19	13	17		16	7	20	10	11	15
ARMC2-AS1	1	0	1	0	0	2		0	0	0	0	0	0
ARMC3	0	1	1	1	1	2		0	0	0	0	1	0
ARMC4	17	10	16	11	15	11		0	0	0	0	1	1
ARMC4P1	3	3	1	1	0	2		0	0	0	0	1	0
ARMC4P1_1	0	0	0	0	0	0		0	0	0	0	0	0
ARMC5	237	198	231	199	221	211		304	235	342	261	282	275
ARMC6	599	542	556	537	620	567		261	237	307	337	510	387
ARMC7	154	107	141	105	127	118		85	65	88	62	109	85
ARMC8	668	651	637	629	698	658		346	247	373	232	407	350
ARMC9	22	19	19	25	22	26		42	29	49	40	39	36
ARMCX1	82	54	66	70	63	56		0	5	2	1	1	1
ARMCX1_1	0	0	0	0	0	0		0	0	0	0	0	0
ARMCX2	1	2	0	1	0	0		0	2	3	0	0	1
ARMCX2_1	0	0	0	0	0	0		0	0	0	0	0	0
ARMCX3	170	123	161	148	181	139		174	150	204	115	223	221
ARMCX3_1	0	0	0	0	0	0		0	0	0	0	0	0
ARMCX4	62	65	58	54	65	53		14	9	8	4	13	9
ARMCX4_1	0	0	0	0	0	0		0	0	0	0	0	0
ARMCX5	84	79	77	74	61	76		70	67	75	68	105	81
ARMCX5-GPRASP2	12	7	11	8	10	6		4	1	1	0	2	6
ARMCX6	130	138	152	117	149	139		296	242	317	277	326	295
ARMCX6_1	0	0	0	0	0	0		0	0	0	0	0	0
ARMH1	54	45	46	46	62	56		516	539	509	481	368	419
ARMH2	1	0	0	0	1	0		0	0	1	1	1	0
ARMH3	311	274	324	289	329	298		138	103	170	136	191	155
ARMH4	1	0	1	0	0	2		0	1	2	1	2	2
ARMS2	0	0	0	0	0	0		0	0	0	0	0	0
ARMT1	281	308	314	291	326	274		118	74	156	103	171	157
ARNT	1433	1365	1488	1345	1468	1419		278	208	333	231	300	303
ARNT2	0	0	0	0	0	0		0	0	0	0	0	0
ARNTL	118	133	124	122	146	113		85	68	83	89	105	99
ARNTL2	283	314	284	272	288	265		20	16	23	20	25	25
ARNTL2-AS1	1	0	0	0	0	0		0	0	0	0	0	0
ARPC1A	634	627	645	637	668	546		1045	801	1162	924	1189	1144
ARPC1B	2733	2566	2879	2518	2878	2642		2119	1502	2680	2014	3228	2671
ARPC2	6152	6057	6577	6049	6583	6025		3592	2812	4503	3637	5070	4508
ARPC3	2123	1969	2227	1888	2255	1984		2210	1747	2510	2144	2636	2429
ARPC4	2071	2108	2276	2024	2136	2007		1904	1772	1930	1837	1829	1661
ARPC4-TTLL3	0	0	0	0	0	0		0	0	0	0	0	0
ARPC5	1908	1887	1953	1895	1879	1798		1131	917	1520	1163	1589	1390
ARPC5L	607	561	649	551	634	593		682	604	760	619	752	764
ARPIN	26	23	21	26	27	25		0	0	0	0	0	0
ARPIN-AP3S2	0	0	0	0	0	0		0	0	0	0	0	0
ARPP19	1978	1931	1928	1781	2106	1910		193	161	213	174	269	224
ARPP21	0	0	0	0	0	0		2	2	2	2	2	1
ARR3	0	1	1	0	2	1		1	0	2	0	4	1
ARRB1	310	285	314	270	298	284		322	256	391	269	359	312
ARRB2	401	393	423	356	370	324		1325	1120	1547	1272	1618	1337
ARRDC1	393	383	432	441	421	417		903	890	890	896	818	838
ARRDC1-AS1	86	101	109	98	122	95		261	224	237	252	314	250
ARRDC2	274	247	278	238	275	257		557	533	588	514	498	462
ARRDC3	414	463	398	426	456	399		60	44	54	46	55	53
ARRDC3-AS1	0	2	1	4	5	4		4	1	2	1	5	6
ARRDC4	83	78	77	84	69	83		33	32	51	41	50	32
ARRDC5	0	2	1	0	1	1		0	1	0	1	0	0
ARSA	143	141	151	161	177	156		180	177	225	170	191	154
ARSB	411	404	448	406	436	415		119	71	174	118	184	166
ARSD	74	63	75	59	65	76		151	144	169	114	144	127
ARSD-AS1	0	0	0	0	0	0		0	0	0	0	0	0
ARSF	0	0	2	0	1	0		0	0	1	0	1	0
ARSG	39	28	25	29	37	32		39	28	40	29	46	29
ARSG_1	0	0	0	0	0	0		0	0	0	0	0	0
ARSH	0	0	0	0	0	0		0	0	1	0	0	0
ARSI	0	0	0	0	0	0		0	0	0	0	0	0
ARSJ	0	1	0	0	1	0		0	0	0	0	0	0
ARSK	33	33	38	52	38	39		12	20	21	26	23	22
ARSL	0	1	0	1	0	0		1	0	1	2	1	0
ART1	0	0	0	0	0	0		0	1	0	0	0	0
ART3	0	2	1	0	1	1		8	4	7	4	6	7
ART4	0	0	0	0	0	0		0	0	0	0	0	1
ART5	0	0	0	0	0	0		0	0	0	0	0	0
ARTN	85	83	97	80	80	89		44	41	41	51	35	26
ARV1	225	207	210	226	209	220		109	103	153	123	220	151
ARVCF	29	27	33	17	31	33		46	31	42	31	28	41
ARX	4	2	6	3	3	4		15	6	10	8	9	12
AS3MT	0	0	2	1	0	0		0	0	0	0	0	0
ASAH1	402	365	367	374	430	357		245	206	301	249	386	337
ASAH2	6	8	14	9	8	8		3	1	2	0	0	0
ASAH2B	12	13	19	8	14	8		7	1	4	2	6	2
ASAP1	1235	1112	1225	1077	1095	1114		217	189	313	196	285	244
ASAP1-IT1	0	0	0	0	0	0		0	0	0	0	0	0
ASAP1-IT2	2	2	0	0	3	1		8	8	3	3	3	1
ASAP2	79	84	89	67	82	80		2	0	4	4	3	1
ASAP3	1	0	1	1	1	2		0	1	0	1	0	0
ASB1	634	583	572	600	644	592		444	399	464	415	546	488
ASB10	0	0	0	0	0	0		0	0	0	0	0	0
ASB11	0	3	1	0	5	0		2	1	1	1	2	1
ASB12	2	1	0	4	3	3		3	1	4	2	3	2
ASB13	138	136	144	148	121	161		84	76	106	108	118	115
ASB14	7	16	11	13	10	8		7	10	9	7	9	10
ASB15	0	0	0	0	0	0		0	0	0	0	0	0
ASB15-AS1	0	0	0	0	0	0		0	0	0	0	0	0
ASB16	40	47	43	45	58	45		1	7	7	1	8	7
ASB16-AS1	110	114	112	109	114	86		89	97	87	100	133	78
ASB17	0	0	0	0	0	0		0	0	0	0	0	0
ASB18	0	0	0	0	0	0		0	0	0	0	0	0
ASB2	41	27	27	29	36	35		363	342	405	278	295	300
ASB3	9	14	11	19	14	11		20	28	38	38	16	23
ASB4	0	0	0	0	0	0		0	0	1	0	0	0
ASB5	0	0	0	0	0	0		1	0	1	0	0	0
ASB6	283	247	271	277	279	278		354	337	325	340	353	353
ASB7	237	225	235	203	224	185		53	56	71	38	53	54
ASB8	398	386	416	370	396	393		127	91	154	113	160	149
ASB9	0	0	0	0	0	0		3	0	1	0	2	3
ASB9P1	1	0	1	2	1	0		0	0	0	1	0	0
ASCC1	174	165	196	160	181	168		129	117	177	126	189	175
ASCC2	586	569	612	567	572	601		852	757	872	700	807	695
ASCC3	1207	1113	1218	1127	1127	1131		215	158	224	180	297	211
ASCL1	0	0	0	0	0	0		0	0	0	0	0	0
ASCL2	19	17	15	17	17	24		226	226	257	215	216	211
ASCL3	0	1	0	0	0	0		0	0	0	0	0	0
ASCL4	0	0	0	0	0	0		0	0	0	0	0	0
ASCL5	0	0	0	1	0	0		1	0	0	0	1	1
ASDURF	0	0	0	0	0	0		0	0	0	0	0	0
ASF1A	417	399	446	450	452	396		404	360	525	338	532	426
ASF1B	567	588	598	556	707	669		344	281	411	371	626	491
ASGR1	6	5	7	7	6	3		58	61	53	39	40	54
ASGR2	52	59	54	49	50	45		483	456	482	470	376	363
ASH1L	1156	1139	1188	1074	1120	1032		100	78	129	97	155	110
ASH1L-AS1	46	51	48	31	58	49		64	59	67	56	61	47
ASH2L	885	797	898	851	925	901		562	479	696	539	663	682
ASIC1	8	15	10	5	8	11		10	16	24	17	34	32
ASIC2	0	0	0	0	0	0		1	0	0	0	0	0
ASIC3	9	6	7	12	10	6		23	42	21	26	35	27
ASIC4	1	1	0	0	5	1		0	2	2	1	1	0
ASIC5	0	0	1	1	2	0		2	1	0	1	0	0
ASIC5_1	0	0	0	0	0	0		0	0	0	0	0	0
ASIP	0	0	1	0	0	0		1	1	0	1	0	1
ASL	161	154	177	183	178	200		157	142	182	163	182	200
ASMT	0	0	0	0	0	1		0	2	0	0	0	0
ASMT_1	0	0	0	0	0	0		0	0	0	0	0	0
ASMTL	128	103	146	122	105	111		328	290	301	262	244	255
ASMTL_1	0	0	0	0	0	0		0	0	0	0	0	0
ASMTL-AS1	115	110	119	101	119	124		247	240	227	243	218	181
ASMTL-AS1_1	0	0	0	0	0	0		0	0	0	0	0	0
ASNS	3	3	0	1	1	1		1	1	0	1	1	3
ASNSD1	494	503	537	503	537	470		171	133	193	146	223	191
ASNSP1	0	0	0	0	0	0		0	0	2	0	0	0
ASPA	0	0	0	0	2	0		0	0	0	0	0	0
ASPDH	4	3	3	4	4	3		1	1	0	2	1	0
ASPG	0	0	0	0	0	0		0	0	0	0	0	0
ASPH	295	332	310	273	311	315		65	61	90	55	87	76
ASPHD1	77	72	100	88	86	102		6	3	3	6	3	2
ASPHD2	2	4	4	5	1	2		15	15	10	11	20	22
ASPM	1066	1033	1067	1511	1642	1441		231	194	253	365	436	361
ASPN	0	0	1	0	2	0		0	0	0	0	1	0
ASPRV1	0	2	3	0	1	1		10	8	5	6	13	8
ASPSCR1	249	288	250	232	247	256		468	444	444	420	417	360
AS-PTPRE	2	4	3	2	2	3		1	1	0	0	1	1
ASRGL1	466	441	508	417	470	447		592	486	618	574	686	592
ASS1	2041	2020	2264	2000	2237	1999		17	15	24	23	29	23
ASTE1	111	116	118	124	113	107		56	45	72	41	83	58
ASTL	0	0	1	0	1	2		1	1	1	0	1	0
ASTN1	0	0	0	0	0	0		0	0	0	0	0	1
ASTN2	0	0	1	0	0	0		15	8	14	6	10	14
ASTN2-AS1	0	0	0	0	0	0		0	0	0	0	0	0
ASXL1	1122	1108	1166	1104	1130	1094		309	261	349	307	361	294
ASXL2	866	798	839	777	885	796		162	99	210	152	233	183
ASXL3	0	0	0	0	0	0		0	0	1	0	0	0
ASZ1	0	0	0	0	0	0		0	0	0	0	0	0
ATAD1	501	485	513	453	522	515		396	307	447	282	409	348
ATAD2	3378	3267	3445	3319	3451	3436		501	418	578	476	699	562
ATAD2B	391	367	375	383	386	334		95	82	107	84	123	110
ATAD3A	1441	1329	1386	1428	1585	1426		432	367	470	363	520	403
ATAD3B	1040	958	1102	1101	1276	1074		497	455	512	471	473	373
ATAD3C	94	90	86	88	106	102		32	31	25	23	31	28
ATAD5	751	744	781	711	678	718		191	167	196	176	221	209
ATAT1	120	131	128	122	138	136		91	77	111	100	110	94
ATAT1_1	0	0	0	0	0	0		0	0	0	0	0	0
ATAT1_2	0	0	0	0	0	0		0	0	0	0	0	0
ATAT1_3	0	0	0	0	0	0		0	0	0	0	0	0
ATAT1_4	0	0	0	0	0	0		0	0	0	0	0	0
ATAT1_5	0	0	0	0	0	0		0	0	0	0	0	0
ATAT1_6	0	0	0	0	0	0		0	0	0	0	0	0
ATCAY	1	1	0	0	0	0		0	0	1	0	0	0
ATE1	195	186	188	162	202	182		79	74	111	94	119	110
ATE1-AS1	30	26	25	30	33	22		2	3	3	1	2	2
ATF1	450	402	420	351	400	397		112	66	126	62	110	102
ATF2	652	629	663	710	708	693		139	138	179	158	192	175
ATF3	26	23	32	24	30	26		17	12	7	4	9	9
ATF4	2120	2173	2279	2211	2345	2196		4569	3747	4990	4124	4717	4268
ATF5	242	212	245	226	242	234		196	159	216	180	222	175
ATF6	809	764	783	737	793	805		270	193	325	194	383	291
ATF6B	2247	2200	2319	2288	2398	2277		722	577	862	704	882	779
ATF6B_1	0	0	0	0	0	0		0	0	0	0	0	0
ATF6B_2	0	0	0	0	0	0		0	0	0	0	0	0
ATF6B_3	0	0	0	0	0	0		0	0	0	0	0	0
ATF7	260	242	254	242	267	245		62	65	83	73	146	94
ATF7IP	1106	1092	1127	910	1076	1059		156	112	188	122	188	172
ATF7IP2	184	212	195	208	216	193		327	289	313	265	257	276
ATF7-NPFF	1	2	1	0	0	0		0	0	1	0	0	2
ATG10	50	38	43	43	44	45		27	30	58	25	35	31
ATG101	239	255	257	241	268	230		322	228	326	243	279	273
ATG12	194	181	224	202	212	203		260	203	322	260	317	265
ATG13	1280	1229	1356	1246	1298	1202		575	469	684	536	718	648
ATG14	200	231	190	193	199	183		176	167	186	125	148	153
ATG16L1	669	705	721	673	742	647		334	287	334	311	339	300
ATG16L2	433	421	453	454	487	445		1325	1313	1253	1261	1037	1070
ATG2A	377	402	393	398	377	400		315	238	282	253	280	251
ATG2B	308	326	350	334	330	318		205	180	256	195	240	231
ATG3	888	834	926	805	876	823		538	409	676	490	829	715
ATG4A	52	65	51	67	83	72		115	111	159	98	150	99
ATG4B	584	603	639	576	661	620		919	758	866	794	861	853
ATG4C	105	112	108	109	104	123		93	68	135	80	105	93
ATG4D	123	138	149	128	138	135		176	142	159	167	214	179
ATG5	580	586	623	548	651	568		251	173	326	213	371	328
ATG7	399	360	428	358	431	359		253	172	304	209	310	268
ATG9A	660	593	596	581	650	621		235	214	274	237	321	291
ATG9B	14	30	14	24	24	20		2	1	4	1	1	1
ATIC	1248	1213	1338	1203	1351	1225		812	588	903	734	1067	852
ATL1	33	26	25	18	26	18		10	2	13	8	17	5
ATL2	771	731	790	735	879	771		466	398	505	382	536	444
ATL3	869	772	861	756	837	772		258	215	320	236	439	364
ATM	671	677	719	715	725	643		235	229	332	248	310	307
ATMIN	587	546	566	561	594	584		220	143	205	167	245	213
ATN1	984	922	978	921	937	937		383	343	405	350	472	378
ATN1_1	0	0	0	0	0	0		0	0	0	0	0	0
ATOH1	0	0	0	0	0	0		1	0	0	0	0	0
ATOH7	0	0	0	0	0	0		4	2	1	1	2	0
ATOH8	2	0	0	1	1	4		5	7	6	10	14	18
ATOX1	140	124	142	122	159	130		440	402	441	381	368	352
ATP10A	107	86	95	82	120	97		194	161	195	156	176	150
ATP10B	0	0	0	0	0	0		0	0	1	0	0	0
ATP10D	72	91	67	67	72	71		30	31	49	28	37	42
ATP11A	933	846	871	740	888	776		136	143	186	145	225	153
ATP11A-AS1	0	0	0	0	0	0		0	1	1	0	0	2
ATP11AUN	0	0	0	0	0	1		0	3	2	0	0	0
ATP11B	1652	1551	1634	1505	1638	1574		252	197	428	216	534	379
ATP11C	222	183	207	173	185	166		72	64	102	73	122	111
ATP12A	0	0	0	0	0	0		1	0	0	0	0	0
ATP13A1	1153	1207	1226	1188	1271	1196		1117	1005	1100	1008	1167	981
ATP13A2	217	218	209	166	189	194		112	77	105	72	148	116
ATP13A3	2005	1747	1894	1529	1637	1645		366	257	499	316	645	471
ATP13A4	0	0	0	1	0	0		43	28	39	26	23	21
ATP13A4-AS1	0	0	0	0	0	0		0	0	0	0	0	0
ATP13A5	0	0	0	0	0	0		0	0	0	1	0	0
ATP13A5-AS1	0	0	0	0	0	0		0	0	0	0	0	0
ATP1A1	3266	3190	3362	3016	3351	3330		1042	850	1433	1058	1777	1400
ATP1A1-AS1	31	35	35	31	39	42		8	6	9	16	16	8
ATP1A2	14	8	5	11	8	4		0	0	0	0	0	0
ATP1A3	68	84	95	101	122	91		64	52	74	66	117	107
ATP1A3_1	0	0	0	0	0	0		0	0	0	0	0	0
ATP1A4	0	0	1	0	1	0		0	0	0	0	0	0
ATP1B1	25	19	35	21	36	25		8	7	17	3	14	10
ATP1B2	1	0	0	0	0	1		0	0	0	0	0	0
ATP1B3	1175	1079	1232	1115	1349	1078		1641	1337	1910	1554	2027	1747
ATP1B4	0	0	0	0	0	0		0	0	0	0	0	0
ATP23	524	510	585	502	525	472		291	231	295	278	375	301
ATP23_1	0	0	0	0	0	0		0	0	0	0	0	0
ATP2A1	26	24	20	17	20	22		144	136	139	102	129	113
ATP2A1-AS1	4	10	8	8	6	7		21	22	32	26	25	27
ATP2A2	3300	3078	3208	2911	3167	3038		880	623	1046	810	1377	989
ATP2A3	1182	1201	1334	1030	1229	1164		2537	2206	2488	2076	2139	1964
ATP2B1	264	250	291	236	244	235		141	91	146	103	154	136
ATP2B1-AS1	3	2	10	4	5	2		5	6	6	7	6	6
ATP2B2	0	0	0	0	0	0		0	1	0	1	3	1
ATP2B2-IT2	0	0	0	0	0	0		0	0	0	0	0	0
ATP2B3	19	19	27	21	5	12		4	4	4	3	5	5
ATP2B3_1	0	0	0	0	0	0		0	0	0	0	0	0
ATP2B4	1165	1122	1141	967	1057	941		359	320	423	317	413	348
ATP2C1	724	734	792	699	739	660		447	372	494	338	556	470
ATP2C2	0	1	0	0	0	0		0	4	2	0	1	0
ATP2C2-AS1	0	1	0	0	0	1		1	0	0	2	1	0
ATP4A	1	0	0	0	0	0		0	0	0	0	0	0
ATP4B	1	0	0	0	0	1		1	0	0	0	1	0
ATP5F1A	4760	4767	5290	4746	5296	4747		4024	2928	5146	3837	6364	5446
ATP5F1B	8755	8721	9223	8774	9403	8697		2863	2051	3750	3069	5356	4164
ATP5F1C	1427	1399	1486	1373	1548	1350		752	606	937	807	1101	923
ATP5F1D	475	419	504	469	487	443		828	680	810	749	731	765
ATP5F1E	459	434	464	437	433	439		633	537	685	675	757	744
ATP5IF1	469	435	544	445	562	464		1100	963	1261	1129	1279	1143
ATP5MC1	442	400	518	490	493	439		690	504	708	727	893	780
ATP5MC2	2151	2150	2308	2252	2513	2170		3599	3052	3966	3650	3788	3474
ATP5MC3	2253	2178	2404	2126	2449	2170		993	716	1421	1017	1948	1573
ATP5MD	763	744	820	803	895	734		735	577	875	668	978	853
ATP5ME	616	548	646	619	648	527		2270	2187	2108	2272	1941	1873
ATP5MF	745	705	812	723	784	659		1596	1378	1767	1601	1809	1674
ATP5MF-PTCD1	0	0	0	0	0	0		0	0	0	0	0	0
ATP5MG	1125	1067	1121	1074	1190	1090		2033	1674	2203	1971	2243	2110
ATP5MG_1	0	0	0	0	0	0		0	0	0	0	0	0
ATP5MGL	12	5	7	12	12	10		24	12	18	11	19	16
ATP5MPL	610	591	661	592	675	544		1524	1330	1653	1527	1519	1529
ATP5PB	2741	2738	2991	2836	3134	2791		2366	1977	2940	2429	3372	2959
ATP5PD	803	759	838	803	857	738		1846	1589	2155	1726	1691	1781
ATP5PF	1151	1159	1208	1161	1273	1115		2127	1890	2430	2207	2223	2092
ATP5PO	887	908	992	911	1008	829		1801	1329	2160	1778	2235	1970
ATP6AP1	436	393	443	404	452	425		808	616	1006	777	1056	924
ATP6AP1_1	0	0	0	0	0	0		0	0	0	0	0	0
ATP6AP1L	6	11	9	7	4	7		28	33	43	25	28	32
ATP6AP2	582	520	569	514	572	496		712	521	896	665	945	919
ATP6V0A1	282	305	293	279	276	270		539	488	572	457	527	464
ATP6V0A2	464	423	510	410	430	428		227	214	329	238	285	265
ATP6V0A4	0	0	0	0	0	0		0	0	0	0	0	0
ATP6V0B	1586	1631	1733	1493	1782	1513		2113	1849	2208	1893	2112	1919
ATP6V0C	1032	990	1054	1017	1166	1060		1425	1080	1725	1449	1856	1744
ATP6V0CP3	0	0	1	0	0	0		0	0	1	0	0	0
ATP6V0D1	744	678	787	639	760	650		363	246	421	395	608	520
ATP6V0D2	0	0	0	0	0	0		0	0	0	0	0	0
ATP6V0E1	401	380	413	389	428	368		615	435	666	556	626	584
ATP6V0E2	33	32	27	35	36	26		138	115	156	126	187	149
ATP6V0E2-AS1	2	4	5	2	6	3		19	14	21	23	28	23
ATP6V1A	730	754	862	690	827	704		426	349	533	397	658	541
ATP6V1B1	10	6	14	9	15	11		26	24	23	32	18	21
ATP6V1B1_1	0	0	0	0	0	0		0	0	0	0	0	0
ATP6V1B1-AS1	0	0	0	0	1	0		0	3	1	0	2	1
ATP6V1B1-AS1_1	0	0	0	0	0	0		0	0	0	0	0	0
ATP6V1B2	1463	1434	1600	1352	1456	1418		547	406	649	422	673	558
ATP6V1C1	879	902	940	838	913	820		178	138	246	178	268	245
ATP6V1C2	44	51	49	53	62	41		13	9	17	3	9	10
ATP6V1D	361	380	431	321	380	346		244	173	287	196	280	283
ATP6V1E1	660	717	758	678	732	671		648	570	778	624	781	723
ATP6V1E2	17	19	14	22	22	24		22	25	37	31	28	14
ATP6V1F	559	519	621	552	570	525		324	234	419	318	443	375
ATP6V1FNB	6	7	12	11	11	8		6	8	7	3	6	7
ATP6V1G1	897	911	898	865	972	837		408	349	505	396	580	456
ATP6V1G2	7	13	12	14	15	6		19	24	34	31	36	27
ATP6V1G2_1	0	0	0	0	0	0		0	0	0	0	0	0
ATP6V1G2_2	0	0	0	0	0	0		0	0	0	0	0	0
ATP6V1G2_3	0	0	0	0	0	0		0	0	0	0	0	0
ATP6V1G2_4	0	0	0	0	0	0		0	0	0	0	0	0
ATP6V1G2_5	0	0	0	0	0	0		0	0	0	0	0	0
ATP6V1G2_6	0	0	0	0	0	0		0	0	0	0	0	0
ATP6V1G2-DDX39B	3	6	3	4	2	3		2	1	1	0	1	0
ATP6V1G2-DDX39B_1	0	0	0	0	0	0		0	0	0	0	0	0
ATP6V1G2-DDX39B_2	0	0	0	0	0	0		0	0	0	0	0	0
ATP6V1G2-DDX39B_3	0	0	0	0	0	0		0	0	0	0	0	0
ATP6V1G2-DDX39B_4	0	0	0	0	0	0		0	0	0	0	0	0
ATP6V1G2-DDX39B_5	0	0	0	0	0	0		0	0	0	0	0	0
ATP6V1G2-DDX39B_6	0	0	0	0	0	0		0	0	0	0	0	0
ATP6V1G2-DDX39B_7	0	0	0	0	0	0		0	0	0	0	0	0
ATP6V1G3	0	0	0	0	0	0		0	0	0	0	0	0
ATP6V1G3_1	0	0	0	0	0	0		0	0	0	0	0	0
ATP6V1H	274	249	321	286	320	295		445	305	519	347	648	516
ATP7A	12	16	25	26	22	14		9	10	18	9	13	10
ATP7A_1	0	0	0	0	0	0		0	0	0	0	0	0
ATP7B	2	1	2	0	2	2		10	11	5	14	12	14
ATP8A1	0	1	0	0	1	2		92	76	101	91	112	100
ATP8A2	2	1	0	2	2	2		1	2	1	1	1	0
ATP8B1	4	7	4	7	1	1		2	5	6	3	3	2
ATP8B2	732	668	708	674	717	670		140	143	208	149	259	188
ATP8B3	184	212	191	255	249	237		86	82	103	86	99	95
ATP8B4	401	368	402	361	381	382		640	526	668	497	681	602
ATP8B5P	11	12	11	12	21	13		11	12	13	12	9	12
ATP9A	9	5	7	3	4	1		19	22	20	13	17	25
ATP9B	159	143	172	138	153	146		67	50	70	50	79	70
ATPAF1	611	635	666	624	674	620		134	97	183	149	257	195
ATPAF2	137	132	154	130	132	128		174	147	179	158	197	169
ATPSCKMT	299	330	328	280	318	316		223	184	264	199	266	221
ATR	562	516	527	513	560	553		458	410	497	439	422	435
ATRAID	341	345	382	361	402	342		427	332	581	415	539	522
ATRIP	10	1	13	6	11	6		2	4	6	4	5	4
ATRIP-TREX1	4	2	3	1	3	8		4	2	1	1	2	3
ATRN	1353	1279	1311	1217	1230	1240		134	102	152	119	150	136
ATRNL1	0	0	1	0	0	1		0	0	0	0	0	0
ATRNL1_1	0	0	0	0	0	0		0	0	0	0	0	0
ATRX	559	507	509	486	497	487		117	117	144	118	188	121
ATRX_1	0	0	0	0	0	0		0	0	0	0	0	0
ATXN1	315	287	360	316	295	259		118	91	134	92	125	107
ATXN10	1057	1018	1082	984	1114	987		784	652	936	708	922	851
ATXN1-AS1	7	10	8	7	13	8		36	29	29	28	45	34
ATXN1L	501	462	489	435	479	466		145	80	162	105	176	168
ATXN2	593	575	588	567	593	586		151	110	158	123	185	133
ATXN2-AS	2	2	1	1	3	2		1	0	2	2	1	1
ATXN2L	3180	3126	3332	3239	3443	3160		1199	939	1374	1189	1833	1500
ATXN3	182	185	208	185	165	188		115	101	126	113	138	140
ATXN3L	1	0	0	0	0	0		0	0	0	0	0	0
ATXN7	552	558	528	538	564	508		100	91	113	86	113	89
ATXN7L1	135	145	134	149	164	125		14	10	20	15	29	11
ATXN7L2	118	110	138	106	149	110		132	105	107	90	117	104
ATXN7L3	705	692	726	713	804	778		360	275	417	307	529	390
ATXN7L3B	1297	1230	1336	1294	1416	1282		453	324	485	449	704	560
ATXN8OS	0	0	0	0	0	0		0	0	0	0	0	0
AUH	57	47	45	29	42	56		19	12	24	22	23	24
AUNIP	102	106	142	118	135	115		101	86	132	97	150	130
AUP1	1609	1508	1711	1560	1747	1553		4257	4056	4315	4246	3677	3683
AURKA	691	660	758	761	912	791		311	249	402	476	639	547
AURKAIP1	700	679	745	690	779	719		1148	1005	1131	1083	1027	1000
AURKAP1	41	29	34	36	22	29		28	19	24	14	22	24
AURKB	277	242	279	585	627	553		342	295	333	935	900	840
AURKC	8	4	4	4	4	3		9	9	10	10	5	11
AUTS2	0	0	0	0	0	0		0	0	0	1	0	0
AVEN	141	129	121	126	153	134		38	46	63	45	59	69
AVIL	7	4	10	7	8	9		32	30	19	12	18	25
AVL9	886	906	937	818	896	896		232	193	282	201	341	278
AVP	0	0	0	0	0	0		0	1	2	0	0	0
AVPI1	12	18	19	14	14	17		27	26	32	29	37	44
AVPR1A	0	0	0	0	0	0		0	0	0	0	0	0
AVPR1B	0	0	0	0	0	0		2	0	1	0	1	1
AVPR1B_1	0	0	0	0	0	0		0	0	0	0	0	0
AVPR2	55	63	46	52	59	50		2	2	3	2	8	3
AVPR2_1	0	0	0	0	0	0		0	0	0	0	0	0
AWAT1	0	0	0	0	0	0		0	0	0	0	0	0
AWAT2	0	0	0	0	0	0		0	0	0	0	0	0
AXDND1	0	0	2	1	0	2		0	0	0	1	1	0
AXIN1	405	400	444	372	379	395		444	386	474	396	510	426
AXIN2	0	2	2	1	2	4		9	7	7	7	8	3
AXL	3	2	5	7	3	4		4	2	9	1	2	1
AZGP1	0	0	0	0	0	0		0	0	0	0	0	0
AZGP1P1	0	0	0	0	0	0		0	0	0	0	0	0
AZI2	280	294	310	279	322	252		61	49	77	66	82	74
AZIN1	2297	2339	2424	2225	2309	2192		438	333	633	396	703	531
AZIN1-AS1	4	4	3	1	0	3		1	5	4	5	2	1
AZIN2	1	1	1	3	1	1		78	62	87	71	59	69
AZU1	2308	2481	2479	2590	3000	2788		4463	4071	4340	4713	4639	4383
B2M	5040	4881	5228	4716	4901	4471		3498	2941	4963	3913	5632	4939
B3GALNT1	195	186	193	199	202	198		109	70	159	108	148	134
B3GALNT2	738	862	909	780	889	793		160	129	181	141	252	196
B3GALT1	0	0	0	0	0	0		0	0	0	0	0	0
B3GALT1-AS1	0	0	0	0	0	0		0	0	0	0	0	0
B3GALT2	0	0	0	0	0	0		0	0	0	0	0	0
B3GALT4	22	25	26	25	23	17		2	3	4	5	4	4
B3GALT4_1	0	0	0	0	0	0		0	0	0	0	0	0
B3GALT4_2	0	0	0	0	0	0		0	0	0	0	0	0
B3GALT4_3	0	0	0	0	0	0		0	0	0	0	0	0
B3GALT4_4	0	0	0	0	0	0		0	0	0	0	0	0
B3GALT5	0	0	0	0	0	0		0	0	0	0	0	0
B3GALT5-AS1	0	0	0	0	0	0		0	0	0	0	0	0
B3GALT6	351	355	383	366	465	388		108	90	120	131	122	138
B3GAT1	0	0	0	0	0	0		1	5	1	1	0	2
B3GAT2	2	5	4	8	5	3		0	0	3	0	0	1
B3GAT3	283	238	258	255	289	246		553	467	558	496	546	461
B3GLCT	116	95	144	122	118	131		162	130	192	157	207	175
B3GNT10	20	20	30	20	24	29		31	43	39	30	48	34
B3GNT2	363	369	404	337	341	334		179	110	241	124	230	178
B3GNT3	0	0	0	0	0	0		0	0	0	0	0	0
B3GNT4	3	2	2	1	5	6		10	6	11	7	2	4
B3GNT5	370	366	405	378	392	377		97	61	130	100	181	164
B3GNT6	0	0	0	0	0	0		1	0	0	0	0	0
B3GNT6_1	0	0	0	0	0	0		0	0	0	0	0	0
B3GNT7	16	10	17	12	12	9		44	43	63	52	84	74
B3GNT8	261	252	285	239	267	253		213	155	243	225	265	281
B3GNT9	89	71	77	75	77	75		15	9	11	14	13	9
B3GNTL1	158	170	190	170	180	152		196	167	194	157	201	179
B4GALNT1	23	22	21	23	25	24		49	35	59	59	78	60
B4GALNT2	0	0	1	0	1	1		0	0	0	0	0	0
B4GALNT3	9	8	16	9	8	8		56	67	70	57	76	57
B4GALNT4	0	0	0	0	1	1		0	0	0	0	0	0
B4GALT1	520	482	478	458	481	506		442	410	587	424	684	538
B4GALT1-AS1	1	3	8	2	5	4		2	3	2	2	1	2
B4GALT2	315	305	379	330	369	308		272	217	281	246	347	287
B4GALT3	637	668	701	637	709	643		274	205	324	240	301	276
B4GALT4	123	110	131	127	139	123		157	110	171	147	149	149
B4GALT4-AS1	0	0	0	0	0	2		0	0	0	0	0	0
B4GALT5	1143	1063	1102	1080	1159	1037		812	526	1054	802	1654	1173
B4GALT6	191	206	230	230	219	212		57	36	86	53	83	49
B4GALT7	66	91	66	65	71	64		161	156	180	148	197	136
B4GAT1	51	54	59	69	68	62		105	113	123	85	135	92
B9D1	18	21	25	24	32	24		40	21	37	34	37	40
B9D2	64	69	70	63	62	54		23	19	36	34	41	37
BAALC	0	1	1	0	0	0		1	0	0	0	1	0
BAALC-AS1	0	0	0	0	0	0		0	0	1	1	0	2
BAALC-AS2	0	0	0	0	0	0		0	0	0	0	0	0
BAAT	1	1	0	0	0	1		3	2	2	2	1	0
BABAM1	548	543	627	505	605	589		1169	943	1209	1087	1188	1066
BABAM2	99	107	124	85	115	101		204	173	254	200	284	248
BABAM2-AS1	1	1	2	2	1	1		19	27	20	24	15	17
BACE1	160	127	156	104	161	148		90	76	113	93	125	139
BACE1-AS	4	5	7	7	7	4		5	2	4	2	11	0
BACE2	0	1	2	1	0	2		6	3	4	5	6	3
BACH1	555	458	514	428	508	507		103	69	105	88	131	102
BACH1-IT2	0	0	0	1	0	0		0	0	1	0	0	0
BACH1-IT3	0	0	0	0	0	0		0	0	0	0	0	0
BACH2	5	0	0	1	0	0		1	6	2	5	3	4
BAD	145	130	143	116	120	123		162	125	170	145	214	179
BAG1	1545	1460	1601	1498	1622	1526		825	707	956	915	1070	1029
BAG2	937	903	895	889	1059	896		76	68	120	71	145	134
BAG3	258	267	290	257	255	246		289	260	354	196	284	234
BAG4	441	410	412	383	388	372		265	188	309	238	386	319
BAG5	511	518	556	494	540	517		357	245	330	289	454	346
BAG6	5654	5481	5912	5536	6149	5738		1622	1346	1733	1612	1975	1794
BAG6_1	0	0	0	0	0	0		0	0	0	0	0	0
BAG6_2	0	0	0	0	0	0		0	0	0	0	0	0
BAG6_3	0	0	0	0	0	0		0	0	0	0	0	0
BAG6_4	0	0	0	0	0	0		0	0	0	0	0	0
BAG6_5	0	0	0	0	0	0		0	0	0	0	0	0
BAG6_6	0	0	0	0	0	0		0	0	0	0	0	0
BAGE2	3	1	3	3	4	4		0	0	1	0	0	0
BAHCC1	1175	1041	1176	1076	1234	1123		144	97	125	116	151	128
BAHCC1_1	0	0	0	0	0	0		0	0	0	0	0	0
BAHD1	468	418	476	435	502	447		93	69	117	89	123	101
BAIAP2	197	179	217	188	222	199		123	139	156	124	137	106
BAIAP2-DT	287	305	283	267	287	286		128	99	146	122	143	130
BAIAP2L1	20	18	14	14	6	8		55	42	73	51	54	35
BAIAP2L2	4	4	3	9	6	6		39	22	30	20	24	16
BAIAP3	13	16	11	16	14	12		15	8	16	5	2	13
BAK1	641	635	645	599	656	638		86	79	126	115	183	159
BAMBI	3	8	8	5	8	3		99	70	80	55	76	67
BANCR	0	0	0	0	0	0		0	0	0	0	0	0
BANF1	885	856	867	860	912	824		1440	1131	1593	1483	1707	1672
BANF2	0	0	0	0	0	0		0	0	0	0	0	0
BANK1	71	69	84	70	80	92		12	8	12	4	13	5
BANP	233	226	212	239	230	244		139	138	219	134	199	153
BAP1	1431	1499	1577	1453	1589	1534		616	576	725	666	852	683
BARD1	559	538	511	566	596	597		102	75	103	111	147	140
BARHL1	0	0	0	0	0	0		0	0	0	0	0	0
BARHL2	0	0	1	0	0	1		0	0	0	0	0	0
BARX1	277	292	309	266	327	282		89	79	75	104	75	68
BARX1-DT	40	41	24	37	55	48		4	1	3	3	9	4
BARX2	0	0	0	0	0	0		0	0	0	0	0	0
BASP1	2127	2071	2253	1897	2103	1996		1527	1079	2033	1513	2489	2066
BASP1-AS1	2	1	0	4	0	2		1	2	1	1	2	1
BASP1P1	0	0	0	0	0	0		0	0	0	0	0	0
BATF	50	35	51	42	39	36		133	131	149	123	153	134
BATF2	15	18	15	13	18	10		18	20	19	15	20	23
BATF3	57	65	54	48	69	57		50	48	61	56	52	47
BAX	430	407	426	370	438	399		1299	1006	1316	1218	1394	1293
BAZ1A	3561	3534	3715	3235	3617	3351		1009	1016	1110	811	861	701
BAZ1B	2564	2403	2557	2170	2540	2386		2272	1753	2756	1956	3291	2602
BAZ1B_1	0	0	0	0	0	0		0	0	0	0	0	0
BAZ2A	2133	2015	2042	1817	1949	1797		317	226	397	325	478	399
BAZ2B	681	647	635	648	600	610		177	148	182	133	167	178
BBC3	74	45	71	58	54	53		87	65	94	85	92	82
BBIP1	73	49	52	71	73	67		48	39	61	64	64	54
BBOF1	1	5	2	6	6	3		11	8	10	14	11	9
BBOX1	0	0	0	0	0	0		1	1	1	0	0	0
BBOX1-AS1	0	0	1	1	0	0		0	0	0	0	0	0
BBS1	34	37	33	39	46	43		45	33	43	32	63	43
BBS10	113	99	104	78	92	87		25	15	23	30	37	30
BBS12	25	26	24	21	18	18		13	9	16	6	16	9
BBS2	99	107	132	108	97	89		129	106	133	109	123	108
BBS4	146	191	177	148	160	132		44	34	37	37	49	43
BBS5	70	72	67	53	65	58		63	56	45	55	66	70
BBS7	120	98	127	117	130	119		66	50	54	64	57	54
BBS9	13	8	19	11	13	11		8	11	11	7	13	11
BBX	336	282	335	304	273	276		124	74	126	93	145	127
BCAM	86	113	94	107	85	88		8	6	1	7	4	5
BCAN	4	6	5	1	7	3		67	54	55	42	57	42
BCAP29	11	14	10	9	9	4		6	5	6	2	5	2
BCAP31	601	597	625	597	688	630		1300	1055	1442	1271	1501	1379
BCAP31_1	0	0	0	0	0	0		0	0	0	0	0	0
BCAR1	127	110	123	129	156	144		86	62	84	89	105	74
BCAR3	13	8	11	7	4	6		16	7	9	9	13	15
BCAR3-AS1	0	0	0	0	0	0		0	0	0	1	1	2
BCAR4	0	0	0	0	0	0		1	1	2	1	0	0
BCAS1	1	0	0	0	0	0		0	0	0	0	0	0
BCAS2	591	596	604	562	650	560		336	236	339	241	443	347
BCAS3	29	21	26	26	26	28		18	12	20	9	32	21
BCAS4	2	5	6	2	4	4		6	8	9	7	11	18
BCAT1	309	318	344	366	416	359		337	198	397	286	549	482
BCAT2	110	119	122	120	118	128		187	166	177	167	196	191
BCCIP	729	754	838	753	834	795		826	653	1025	827	1095	1010
BCDIN3D	21	30	25	33	27	22		29	19	37	31	35	37
BCDIN3D-AS1	7	4	4	6	9	6		2	1	2	1	2	1
BCHE	0	0	0	0	0	0		0	0	0	0	0	0
BCKDHA	777	718	756	708	778	715		213	177	269	213	303	254
BCKDHB	147	142	160	143	159	141		45	28	58	43	94	53
BCKDK	295	291	329	303	364	332		321	287	334	382	474	402
BCL10	176	161	196	149	179	181		106	80	141	88	165	126
BCL11A	30	31	39	39	36	33		62	54	65	59	90	59
BCL11B	0	0	2	1	2	0		2	1	2	0	2	2
BCL2	470	386	439	438	522	478		273	211	369	293	322	311
BCL2A1	29	19	27	9	15	14		223	194	248	208	210	176
BCL2L1	90	72	92	79	122	80		66	46	73	57	67	56
BCL2L10	0	0	0	0	0	0		0	1	0	0	1	0
BCL2L11	717	723	736	658	722	699		182	163	213	182	247	224
BCL2L12	237	244	297	263	264	272		502	446	544	502	588	568
BCL2L13	605	592	589	565	606	577		201	139	220	150	321	207
BCL2L14	0	0	0	0	0	0		0	0	0	0	0	0
BCL2L15	2	3	5	1	1	2		4	8	8	4	7	6
BCL2L2	215	202	236	205	212	207		140	94	144	129	176	144
BCL2L2-PABPN1	2	2	2	0	1	0		0	0	1	0	0	0
BCL3	53	50	62	50	56	58		53	57	72	44	55	40
BCL6	153	151	123	131	135	128		58	56	94	50	69	52
BCL6B	1	3	2	3	2	0		0	0	1	0	0	0
BCL7A	364	320	387	333	373	340		84	72	91	62	128	119
BCL7B	485	478	522	466	542	463		1255	1198	1433	1239	1480	1319
BCL7B_1	0	0	0	0	0	0		0	0	0	0	0	0
BCL7C	149	171	183	153	196	177		405	310	404	400	362	356
BCL9	44	30	33	40	34	40		6	7	15	15	9	7
BCL9_1	0	0	0	0	0	0		0	0	0	0	0	0
BCL9L	84	60	78	72	75	62		11	8	17	7	25	15
BCLAF1	3335	3260	3476	3319	3284	3313		872	659	1056	844	1167	1022
BCLAF3	61	58	57	62	54	54		57	51	65	43	68	43
BCO1	0	0	0	0	0	0		0	0	0	0	0	0
BCO2	1	0	1	1	1	1		100	85	72	100	83	91
BCOR	901	803	899	756	915	839		143	99	190	122	257	199
BCORL1	172	158	176	149	156	166		129	129	156	108	126	114
BCORP1	0	0	0	0	0	0		0	0	0	0	0	0
BCR	288	289	292	267	267	270		153	116	176	117	175	141
BCRP2	3	2	6	2	3	6		20	9	11	11	13	5
BCRP3	0	0	0	2	0	0		12	10	5	2	5	0
BCS1L	477	501	527	517	557	531		632	619	632	577	653	569
BCYRN1	142	99	96	106	106	88		145	159	170	135	75	70
BDH1	219	252	225	217	279	225		561	466	531	496	609	559
BDH2	109	125	165	125	134	150		143	116	156	127	140	152
BDKRB1	0	0	0	0	0	0		0	0	0	0	0	0
BDKRB2	0	0	0	0	0	0		1	0	1	0	4	1
BDNF	0	0	0	0	1	0		1	1	0	2	2	0
BDNF-AS	2	0	1	2	1	4		8	4	15	9	5	7
BDP1	612	548	562	520	568	494		127	107	166	102	199	163
BDP1_1	0	0	0	0	0	0		0	0	0	0	0	0
BEAN1	0	1	0	0	0	0		1	1	1	0	1	1
BEAN1-AS1	0	0	0	0	0	0		0	1	0	0	0	0
BECN1	452	423	425	422	459	374		129	72	171	117	244	176
BECN2	0	0	0	0	0	0		0	0	0	0	0	0
BEGAIN	129	122	146	149	115	155		181	193	204	193	172	180
BEND2	0	0	0	0	0	0		0	0	0	0	0	0
BEND3	231	188	231	203	226	225		75	62	73	74	70	51
BEND3_1	0	0	0	0	0	0		0	0	0	0	0	0
BEND3P3	27	20	13	23	13	16		1	1	2	2	7	5
BEND4	0	0	0	0	0	1		0	0	0	0	0	0
BEND5	1	0	3	0	2	2		19	11	19	18	17	17
BEND6	70	92	89	79	102	87		9	7	8	8	16	12
BEND7	3	3	0	3	2	2		13	11	22	11	15	13
BEST1	36	40	38	30	42	37		15	10	15	12	12	18
BEST2	0	0	0	0	0	1		0	2	0	0	0	4
BEST3	0	0	0	0	0	1		0	0	0	0	0	0
BEST4	0	1	1	1	0	0		1	0	0	1	3	2
BET1	87	98	121	103	96	92		232	175	290	241	314	277
BET1L	342	363	372	365	385	365		270	192	347	275	432	330
BEX1	146	154	149	122	129	118		3906	3226	4349	3841	4566	4006
BEX2	0	0	0	1	0	2		13	7	19	14	14	12
BEX3	131	174	161	167	179	157		659	525	850	659	825	748
BEX4	4	4	6	5	3	2		84	50	82	51	105	76
BEX5	0	0	0	0	0	0		2	0	2	3	1	2
BEX5_1	0	0	0	0	0	0		0	0	0	0	0	0
BFAR	526	519	535	516	553	562		189	140	250	186	306	230
BFSP1	4	4	4	2	7	1		9	12	14	9	16	11
BFSP2	0	0	0	0	0	0		2	3	2	1	1	1
BFSP2-AS1	0	0	0	0	0	0		7	7	12	3	0	7
BGLAP	1	1	2	3	0	2		0	0	3	2	0	1
BGLT3	0	0	0	0	0	0		0	0	0	0	0	0
BGN	0	0	0	0	0	0		0	0	0	0	0	0
BGN_1	0	0	0	0	0	0		0	0	0	0	0	0
BHLHA15	0	0	0	0	0	1		0	0	0	0	0	0
BHLHA9	0	0	0	0	0	0		0	0	0	0	0	0
BHLHB9	0	0	0	0	0	0		0	0	0	0	0	0
BHLHE22	585	520	576	561	626	592		48	39	43	48	62	68
BHLHE23	0	0	0	0	0	0		0	0	0	0	0	0
BHLHE40	235	231	215	206	209	230		136	106	178	95	175	114
BHLHE40-AS1	1	2	1	1	4	3		1	0	3	1	0	0
BHLHE41	2	1	2	1	0	0		0	1	0	0	0	0
BHMG1	1	0	0	0	2	0		6	1	2	5	4	1
BHMT	0	0	0	0	0	0		0	0	0	0	0	0
BHMT2	0	0	0	1	0	0		1	2	0	0	0	0
BICC1	12	3	9	9	18	9		12	15	19	12	24	12
BICD1	67	41	41	43	49	49		43	34	57	44	55	57
BICD2	408	407	390	344	405	414		188	157	251	197	292	248
BICDL1	389	346	405	305	351	307		82	86	77	57	55	59
BICDL2	0	0	0	0	0	0		0	0	0	0	0	0
BICRA	210	171	171	181	193	199		228	229	228	209	180	215
BICRAL	357	337	348	342	331	336		41	39	51	46	69	42
BID	446	450	447	416	472	428		458	392	562	499	655	533
BIK	101	96	120	101	103	109		47	36	55	53	58	58
BIN1	39	22	32	27	36	30		13	10	12	6	12	6
BIN2	1261	1254	1336	1247	1313	1167		1523	1347	1703	1252	1394	1268
BIN3	137	161	176	167	163	151		76	78	95	88	126	116
BIN3-IT1	0	0	0	1	2	2		1	0	1	1	0	0
BIRC2	395	384	372	403	440	373		301	250	339	265	325	270
BIRC3	14	9	8	14	6	10		63	61	68	51	60	59
BIRC5	923	1013	1003	1011	1232	1061		675	570	765	903	1212	1021
BIRC6	1042	901	1067	914	994	906		352	273	443	267	351	341
BIRC6-AS2	0	0	0	1	0	0		0	0	0	0	0	0
BIRC7	0	0	0	0	0	0		0	0	0	0	0	0
BIRC8	0	0	0	0	0	0		0	0	0	0	0	0
BISPR	29	19	32	30	29	20		50	34	45	37	47	37
BIVM	96	66	83	66	103	77		522	458	507	439	463	465
BIVM-ERCC5	0	0	0	0	0	0		0	0	0	0	0	0
BLACAT1	0	0	0	0	0	0		0	0	0	0	0	0
BLACE	4	4	3	3	1	2		3	6	2	1	0	2
BLCAP	294	305	320	309	308	295		496	469	575	510	577	565
BLID	0	0	0	0	0	0		0	0	0	0	0	0
BLK	0	0	0	0	0	0		0	0	0	0	0	0
BLM	1322	1276	1360	1187	1337	1286		422	443	490	395	424	383
BLMH	788	715	771	751	837	769		602	503	722	634	726	668
BLNK	1	2	3	2	3	2		2	2	3	1	1	5
BLNK_1	0	0	0	0	0	0		0	0	0	0	0	0
BLOC1S1	98	91	83	74	91	90		93	97	115	114	163	141
BLOC1S1-RDH5	0	2	1	0	0	0		0	0	0	0	0	0
BLOC1S2	289	338	321	267	276	266		445	337	468	389	472	428
BLOC1S3	169	135	137	140	151	143		160	145	171	174	167	152
BLOC1S4	165	159	211	192	205	204		195	149	220	144	213	190
BLOC1S5	0	0	0	0	1	0		0	0	0	0	0	0
BLOC1S5-TXNDC5	0	0	0	0	0	0		0	0	0	0	0	0
BLOC1S6	1299	1285	1281	1193	1271	1230		194	147	267	181	281	250
BLVRA	209	215	214	193	220	190		145	125	194	153	167	169
BLVRB	76	60	81	63	78	81		115	95	137	106	149	114
BLZF1	279	264	284	266	294	275		33	32	44	36	48	50
BMERB1	2	3	3	1	1	1		27	21	26	27	26	20
BMF	236	238	238	176	192	186		104	87	135	113	115	101
BMI1	49	40	50	48	35	47		2	2	6	1	4	3
BMP1	244	234	226	217	218	220		106	78	98	79	81	81
BMP10	0	0	0	0	0	0		0	1	2	0	0	0
BMP15	0	0	0	0	0	0		0	0	0	0	0	0
BMP15_1	0	0	0	0	0	0		0	0	0	0	0	0
BMP2	33	40	34	27	54	38		23	15	25	19	30	14
BMP2K	313	302	313	272	317	318		76	49	81	43	75	57
BMP3	0	0	0	0	0	0		0	0	0	0	0	0
BMP4	3	1	1	3	1	2		15	14	32	19	30	16
BMP5	0	0	0	0	0	0		0	0	0	0	0	0
BMP6	0	0	1	0	1	0		2	0	3	1	5	4
BMP7	0	0	0	0	0	0		0	0	0	0	0	0
BMP7-AS1	0	0	0	0	0	0		0	0	0	0	0	0
BMP8A	478	456	480	474	506	489		12	7	9	9	17	9
BMP8B	5785	5664	5763	6066	6601	6110		53	55	75	66	84	74
BMPER	0	0	0	0	0	0		2	3	3	2	1	3
BMPR1A	36	33	41	43	44	29		98	53	82	55	81	94
BMPR1B	0	0	0	0	0	0		0	3	2	2	0	0
BMPR1B-DT	0	0	0	0	0	0		0	0	0	0	0	0
BMPR2	207	184	183	194	171	180		24	21	37	23	31	22
BMS1	1023	996	1068	946	1079	1027		840	730	941	711	884	730
BMS1P1	62	60	68	53	71	59		48	37	53	31	42	30
BMS1P1_1	0	0	0	0	0	0		0	0	0	0	0	0
BMS1P14	16	11	15	18	23	9		29	40	34	22	41	24
BMS1P17	63	59	66	64	57	74		1	0	0	0	1	2
BMS1P18	61	60	67	63	56	76		1	0	0	0	1	2
BMS1P2	51	40	49	34	46	37		16	11	22	14	21	16
[truncated: 30,804 more rows]
